# Supplementary material for: Autophagy-associated biomarkers ULK2, UVRAG, and miRNAs miR-21, miR-126, and miR-374: Prognostic significance in glioma patients
Source: PLoS One. 2024 Sep 30;19(9):e0311308. doi: 10.1371/journal.pone.0311308 (PMC11441661; doi:10.1371/journal.pone.0311308)
Supplement: S1 Table — (XLSX) [file pone.0311308.s003.xlsx]

## Sheet: S1 Table 
S1 Table : List of primers for autophagy associated genes and microRNAs used in the qPCR array
Genes and MicroRNAs	Forward primer	Reverse primer
Beclin1	5’ -AATGACTTTTTTCCTTAGGGGG-3’	5’ -GTGGCTTTTGTGGATTTTTTCT-3’
mTOR	5’ -TGGGACAGCATGGAAGAATA-3’	5’- TGTTGTGCCAAGGAGAAGAG-3’
UVRAG	5′- CTGTTGCCCTTGGTTATACTGC -3′	5′- GATGATTTCTTCTGCTTGCTCC -3′
VPS34	5′-GCTGTCCTGGAAGACCCAAT-3′	5′-TTCTCACTGGCAAGGCCAAA-3′
PTEN	5’CCAAGCTTATGACAGCCATCATC-3’	5’-CGCGGATCCTCAGACTTTTGTAA-3’
ULK1	5’-GGACACCATCAGGCTCTTCC-3’	5’-GAAGCCGAAGTCAGCGATCT-3’
ULK2	5’-TTCCTGCTCTAAGGGTTTGCTT-3’	5’-CCAGCGAGGGAGAACAACTG-3’
PI3K	5’ - ATGCAAATTCAGTGCAAAGG-3’	5’ - CGTGTAAACAGGTCAATGGC-3’
AKT	5’ -GCAGCACGTGTACGAGAAGA-3’	5’ -GGTGTCAGTCTCCGACGTG-3’
miR-7	5’ -AAAACTGCTGCCAAAACCAC-3’	5’ -GCTGCATTTTACAGCGACCAA-3’
miR-30	5’ -GGGGTGTAAACATCCTCGACTG-3’	5’ -ATTGCGTGTCGTGGAGTCG-3’
miR-100	5’ -GAACCCGTAGATCCGAACT-3’	5’ -CAGTGCGTGTCGTGGAGT-3’
miR-126	5’ GTCGTATCCAGTGCAGGGTCCGAG -3’	5’ GTATTCGCACTGGATACGAC-3’
miR-21	5’-GTCGTATCCAGTGATACGACTCAACA-3’	5’ -GTCGTATCCAGTGCAGGGTCC-3’
miR-374	5’ -CCCGGGTTATAATACAACCTG-3’	5’ -CTCAACTGGTGTCGTGGAGTC-3’
miR-204	5’ -GCTACAGTCTTTCTTCATGTG-3’	5’ -CCAGTGATGACAATTGAACG-3’
