# Supplementary material for: Autophagy-associated biomarkers ULK2, UVRAG, and miRNAs miR-21, miR-126, and miR-374: Prognostic significance in glioma patients
Source: PLoS One. 2024 Sep 30;19(9):e0311308. doi: 10.1371/journal.pone.0311308 (PMC11441661; doi:10.1371/journal.pone.0311308)
Supplement: S1 File — (XLSX) [file pone.0311308.s004.xlsx]

## Sheet: Annotation
MyList	Gene ID	Type	Tax ID	Homologene Gene ID	Homologene Gene Tax ID	hsa05200 Pathways in cancer	WP5087 Pleural mesothelioma	hsa04014 Ras signaling pathway	WP706 Sudden infant death syndrome (	WP3888 VEGFA-VEGFR2 signaling	WP2882 Nuclear receptors meta-pathway	WP138 Androgen receptor signaling pa	hsa04510 Focal adhesion	WP4263 Pancreatic adenocarcinoma path	hsa04668 TNF signaling pathway	hsa05163 Human cytomegalovirus infectio	WP61 Notch signaling pathway	hsa04933 AGE-RAGE signaling pathway in	WP236 Adipogenesis	WP1544 MicroRNAs in cardiomyocyte hyp	WP3680 Physico-chemical features and	hsa04350 TGF-beta signaling pathway	WP4540 Hippo signaling regulation pat	hsa04024 cAMP signaling pathway	hsa05032 Morphine addiction
PLPPR4	9890	symbol	H. sapiens	9890	H. sapiens	0.0	0.0	0.0	0.0	0.0	0.0	0.0	0.0	0.0	0.0	0.0	0.0	0.0	0.0	0.0	0.0	0.0	0.0	0.0	0.0
RBM27	54439	symbol	H. sapiens	54439	H. sapiens	0.0	0.0	0.0	0.0	0.0	0.0	0.0	0.0	0.0	0.0	0.0	0.0	0.0	0.0	0.0	0.0	0.0	0.0	0.0	0.0
PIK3CG	5294	symbol	H. sapiens	5294	H. sapiens	1.0	1.0	1.0	0.0	0.0	0.0	0.0	1.0	1.0	0.0	1.0	0.0	1.0	0.0	1.0	1.0	0.0	0.0	1.0	0.0
C12orf50	160419	symbol	H. sapiens	160419	H. sapiens	0.0	0.0	0.0	0.0	0.0	0.0	0.0	0.0	0.0	0.0	0.0	0.0	0.0	0.0	0.0	0.0	0.0	0.0	0.0	0.0
ADCYAP1	116	symbol	H. sapiens	116	H. sapiens	0.0	0.0	0.0	1.0	0.0	0.0	0.0	0.0	0.0	0.0	0.0	0.0	0.0	0.0	0.0	0.0	0.0	0.0	1.0	0.0
CNTN1	1272	symbol	H. sapiens	1272	H. sapiens	0.0	0.0	0.0	0.0	0.0	0.0	0.0	0.0	0.0	0.0	0.0	0.0	0.0	0.0	0.0	0.0	0.0	0.0	0.0	0.0
PROX1	5629	symbol	H. sapiens	5629	H. sapiens	1.0	0.0	0.0	0.0	0.0	0.0	0.0	0.0	0.0	0.0	0.0	1.0	0.0	0.0	0.0	0.0	0.0	0.0	0.0	0.0
SLC41A1	254428	symbol	H. sapiens	254428	H. sapiens	0.0	0.0	0.0	0.0	0.0	0.0	0.0	0.0	0.0	0.0	0.0	0.0	0.0	0.0	0.0	0.0	0.0	0.0	0.0	0.0
RNGTT	8732	symbol	H. sapiens	8732	H. sapiens	0.0	0.0	0.0	0.0	0.0	0.0	0.0	0.0	0.0	0.0	0.0	0.0	0.0	0.0	0.0	0.0	0.0	0.0	0.0	0.0
BMPR2	659	symbol	H. sapiens	659	H. sapiens	1.0	0.0	0.0	0.0	0.0	0.0	0.0	0.0	0.0	0.0	0.0	0.0	0.0	0.0	0.0	0.0	1.0	0.0	0.0	0.0
LGR4	55366	symbol	H. sapiens	55366	H. sapiens	0.0	0.0	0.0	0.0	0.0	0.0	0.0	0.0	0.0	0.0	0.0	0.0	0.0	0.0	0.0	0.0	0.0	0.0	0.0	0.0
ZMAT3	64393	symbol	H. sapiens	64393	H. sapiens	0.0	0.0	0.0	0.0	0.0	0.0	0.0	0.0	0.0	0.0	0.0	0.0	0.0	0.0	0.0	0.0	0.0	0.0	0.0	0.0
STAT3	6774	symbol	H. sapiens	6774	H. sapiens	1.0	0.0	0.0	0.0	1.0	1.0	1.0	0.0	1.0	0.0	1.0	1.0	1.0	1.0	1.0	0.0	1.0	0.0	0.0	0.0
OGN	4969	symbol	H. sapiens	4969	H. sapiens	0.0	0.0	0.0	0.0	0.0	0.0	0.0	0.0	0.0	0.0	0.0	0.0	0.0	0.0	0.0	0.0	0.0	0.0	0.0	0.0
USP10	9100	symbol	H. sapiens	9100	H. sapiens	0.0	0.0	0.0	0.0	0.0	0.0	0.0	0.0	0.0	0.0	0.0	0.0	0.0	0.0	0.0	0.0	0.0	0.0	0.0	0.0
KPNB1	3837	symbol	H. sapiens	3837	H. sapiens	0.0	0.0	0.0	0.0	0.0	0.0	0.0	0.0	0.0	0.0	1.0	0.0	0.0	0.0	0.0	0.0	0.0	0.0	0.0	0.0
MTRR	4552	symbol	H. sapiens	4552	H. sapiens	0.0	0.0	0.0	0.0	0.0	0.0	0.0	0.0	0.0	0.0	0.0	0.0	0.0	0.0	0.0	0.0	0.0	0.0	0.0	0.0
RHOA	387	symbol	H. sapiens	387	H. sapiens	1.0	0.0	1.0	0.0	1.0	0.0	1.0	1.0	1.0	0.0	1.0	0.0	1.0	0.0	1.0	1.0	1.0	1.0	1.0	1.0
RANBP17	64901	symbol	H. sapiens	64901	H. sapiens	0.0	0.0	0.0	0.0	0.0	0.0	0.0	0.0	0.0	0.0	0.0	0.0	0.0	0.0	0.0	0.0	0.0	0.0	0.0	0.0
PPP2R5E	5529	symbol	H. sapiens	5529	H. sapiens	0.0	0.0	0.0	0.0	0.0	0.0	0.0	0.0	0.0	0.0	0.0	0.0	0.0	0.0	0.0	0.0	0.0	0.0	0.0	0.0
PIAS1	8554	symbol	H. sapiens	8554	H. sapiens	0.0	0.0	0.0	0.0	0.0	0.0	1.0	0.0	1.0	0.0	0.0	0.0	0.0	0.0	0.0	0.0	0.0	0.0	0.0	0.0
ZNF460	10794	symbol	H. sapiens	10794	H. sapiens	0.0	0.0	0.0	0.0	0.0	0.0	0.0	0.0	0.0	0.0	0.0	0.0	0.0	0.0	0.0	0.0	0.0	0.0	0.0	0.0
SCAF8	22828	symbol	H. sapiens	22828	H. sapiens	0.0	0.0	0.0	0.0	0.0	0.0	0.0	0.0	0.0	0.0	0.0	0.0	0.0	0.0	0.0	0.0	0.0	0.0	0.0	0.0
CALHM2	51063	symbol	H. sapiens	51063	H. sapiens	0.0	0.0	0.0	0.0	0.0	0.0	0.0	0.0	0.0	0.0	0.0	0.0	0.0	0.0	0.0	0.0	0.0	0.0	0.0	0.0
TDRD5	163589	symbol	H. sapiens	163589	H. sapiens	0.0	0.0	0.0	0.0	0.0	0.0	0.0	0.0	0.0	0.0	0.0	0.0	0.0	0.0	0.0	0.0	0.0	0.0	0.0	0.0
GSTA2	2939	symbol	H. sapiens	2939	H. sapiens	1.0	0.0	0.0	0.0	0.0	1.0	0.0	0.0	0.0	0.0	1.0	0.0	0.0	0.0	0.0	0.0	0.0	0.0	0.0	0.0
PLD1	5337	symbol	H. sapiens	5337	H. sapiens	1.0	0.0	1.0	0.0	1.0	0.0	0.0	0.0	1.0	0.0	0.0	0.0	1.0	0.0	0.0	0.0	0.0	0.0	1.0	1.0
CHST9	83539	symbol	H. sapiens	83539	H. sapiens	0.0	0.0	0.0	0.0	0.0	0.0	0.0	0.0	0.0	0.0	0.0	0.0	0.0	0.0	0.0	0.0	0.0	0.0	0.0	0.0
GCFC2	6936	symbol	H. sapiens	6936	H. sapiens	0.0	0.0	0.0	0.0	0.0	0.0	0.0	0.0	0.0	0.0	0.0	0.0	0.0	0.0	0.0	0.0	0.0	0.0	0.0	0.0
UBA5	79876	symbol	H. sapiens	79876	H. sapiens	0.0	0.0	0.0	0.0	0.0	0.0	0.0	0.0	0.0	0.0	0.0	0.0	0.0	0.0	0.0	0.0	0.0	0.0	0.0	0.0
UBE2K	3093	symbol	H. sapiens	3093	H. sapiens	0.0	0.0	0.0	0.0	0.0	0.0	0.0	0.0	0.0	0.0	0.0	0.0	0.0	0.0	0.0	0.0	0.0	0.0	0.0	0.0
GSTA1	2938	symbol	H. sapiens	2938	H. sapiens	1.0	0.0	0.0	0.0	0.0	1.0	0.0	0.0	0.0	0.0	1.0	0.0	0.0	0.0	0.0	0.0	0.0	0.0	0.0	0.0
NR4A2	4929	symbol	H. sapiens	4929	H. sapiens	0.0	0.0	0.0	0.0	1.0	0.0	0.0	0.0	0.0	0.0	0.0	0.0	0.0	0.0	0.0	0.0	0.0	0.0	0.0	1.0
HOMER1	9456	symbol	H. sapiens	9456	H. sapiens	0.0	0.0	0.0	0.0	0.0	0.0	1.0	0.0	0.0	0.0	0.0	0.0	0.0	0.0	0.0	0.0	0.0	0.0	0.0	0.0
SHISA2	387914	symbol	H. sapiens	387914	H. sapiens	0.0	0.0	0.0	0.0	0.0	0.0	0.0	0.0	0.0	0.0	0.0	0.0	0.0	0.0	0.0	0.0	0.0	0.0	0.0	0.0
HS2ST1	9653	symbol	H. sapiens	9653	H. sapiens	0.0	0.0	0.0	0.0	0.0	0.0	0.0	0.0	0.0	0.0	0.0	0.0	0.0	0.0	0.0	0.0	0.0	0.0	0.0	0.0
GNPTG	84572	symbol	H. sapiens	84572	H. sapiens	0.0	0.0	0.0	0.0	0.0	0.0	0.0	0.0	0.0	0.0	0.0	0.0	0.0	0.0	0.0	0.0	0.0	0.0	0.0	0.0
PHYH	5264	symbol	H. sapiens	5264	H. sapiens	0.0	0.0	0.0	0.0	0.0	0.0	0.0	0.0	0.0	0.0	0.0	0.0	0.0	0.0	0.0	0.0	0.0	0.0	0.0	0.0
GOLGA4	2803	symbol	H. sapiens	2803	H. sapiens	0.0	0.0	0.0	0.0	0.0	0.0	0.0	0.0	0.0	0.0	0.0	0.0	0.0	0.0	0.0	0.0	0.0	0.0	0.0	0.0
ABCC10	89845	symbol	H. sapiens	89845	H. sapiens	0.0	0.0	0.0	0.0	0.0	0.0	0.0	0.0	0.0	0.0	0.0	0.0	0.0	0.0	0.0	0.0	0.0	0.0	0.0	0.0
KCNJ3	3760	symbol	H. sapiens	3760	H. sapiens	0.0	0.0	0.0	0.0	0.0	0.0	0.0	0.0	0.0	0.0	1.0	0.0	0.0	0.0	0.0	0.0	0.0	0.0	0.0	1.0
BTF3	689	symbol	H. sapiens	689	H. sapiens	0.0	0.0	0.0	0.0	0.0	0.0	0.0	0.0	0.0	0.0	0.0	0.0	0.0	0.0	0.0	0.0	0.0	0.0	0.0	0.0
GPR155	151556	symbol	H. sapiens	151556	H. sapiens	0.0	0.0	0.0	0.0	0.0	0.0	0.0	0.0	0.0	0.0	0.0	0.0	0.0	0.0	0.0	0.0	0.0	0.0	0.0	0.0
UNC80	285175	symbol	H. sapiens	285175	H. sapiens	0.0	0.0	0.0	0.0	0.0	0.0	0.0	0.0	0.0	0.0	0.0	0.0	0.0	0.0	0.0	0.0	0.0	0.0	0.0	0.0
WNT3	7473	symbol	H. sapiens	7473	H. sapiens	1.0	1.0	0.0	0.0	0.0	0.0	0.0	0.0	0.0	0.0	0.0	0.0	0.0	0.0	0.0	0.0	0.0	0.0	0.0	0.0
OXR1	55074	symbol	H. sapiens	55074	H. sapiens	0.0	0.0	0.0	0.0	0.0	0.0	0.0	0.0	0.0	0.0	0.0	0.0	0.0	0.0	0.0	0.0	0.0	0.0	0.0	0.0
CAB39L	81617	symbol	H. sapiens	81617	H. sapiens	0.0	0.0	0.0	0.0	0.0	0.0	0.0	0.0	0.0	0.0	0.0	0.0	0.0	0.0	0.0	0.0	0.0	0.0	0.0	0.0
NPHP1	4867	symbol	H. sapiens	4867	H. sapiens	0.0	0.0	0.0	0.0	0.0	0.0	0.0	0.0	0.0	0.0	0.0	0.0	0.0	0.0	0.0	0.0	0.0	0.0	0.0	0.0
OPRM1	4988	symbol	H. sapiens	4988	H. sapiens	0.0	0.0	0.0	0.0	0.0	0.0	0.0	0.0	0.0	0.0	1.0	0.0	0.0	0.0	0.0	0.0	0.0	0.0	0.0	1.0
WNT7A	7476	symbol	H. sapiens	7476	H. sapiens	1.0	1.0	0.0	0.0	0.0	0.0	0.0	0.0	0.0	0.0	0.0	0.0	0.0	0.0	0.0	0.0	0.0	0.0	0.0	0.0
OR6A2	8590	symbol	H. sapiens	8590	H. sapiens	0.0	0.0	0.0	0.0	0.0	0.0	0.0	0.0	0.0	0.0	0.0	0.0	0.0	0.0	0.0	0.0	0.0	0.0	0.0	0.0
PHF3	23469	symbol	H. sapiens	23469	H. sapiens	0.0	0.0	0.0	0.0	0.0	0.0	0.0	0.0	0.0	0.0	0.0	0.0	0.0	0.0	0.0	0.0	0.0	0.0	0.0	0.0
CCNDBP1	23582	symbol	H. sapiens	23582	H. sapiens	0.0	0.0	0.0	0.0	0.0	0.0	0.0	0.0	0.0	0.0	0.0	0.0	0.0	0.0	0.0	0.0	0.0	0.0	0.0	0.0
SOWAHC	65124	symbol	H. sapiens	65124	H. sapiens	0.0	0.0	0.0	0.0	0.0	0.0	0.0	0.0	0.0	0.0	0.0	0.0	0.0	0.0	0.0	0.0	0.0	0.0	0.0	0.0
ARHGAP42	143872	symbol	H. sapiens	143872	H. sapiens	0.0	0.0	0.0	0.0	0.0	0.0	0.0	0.0	0.0	0.0	0.0	0.0	0.0	0.0	0.0	0.0	0.0	0.0	0.0	0.0
CLDN22	53842	symbol	H. sapiens	53842	H. sapiens	0.0	0.0	0.0	0.0	0.0	0.0	0.0	0.0	0.0	0.0	0.0	0.0	0.0	0.0	0.0	0.0	0.0	0.0	0.0	0.0
BCCIP	56647	symbol	H. sapiens	56647	H. sapiens	0.0	0.0	0.0	0.0	0.0	0.0	0.0	0.0	0.0	0.0	0.0	0.0	0.0	0.0	0.0	0.0	0.0	0.0	0.0	0.0
ZFAND1	79752	symbol	H. sapiens	79752	H. sapiens	0.0	0.0	0.0	0.0	0.0	0.0	0.0	0.0	0.0	0.0	0.0	0.0	0.0	0.0	0.0	0.0	0.0	0.0	0.0	0.0
IL2	3558	symbol	H. sapiens	3558	H. sapiens	1.0	0.0	1.0	0.0	0.0	1.0	0.0	1.0	1.0	0.0	1.0	0.0	1.0	0.0	0.0	0.0	0.0	0.0	0.0	0.0
MTX3	345778	symbol	H. sapiens	345778	H. sapiens	0.0	0.0	0.0	0.0	0.0	0.0	0.0	0.0	0.0	0.0	0.0	0.0	0.0	0.0	0.0	0.0	0.0	0.0	0.0	0.0
ZDHHC13	54503	symbol	H. sapiens	54503	H. sapiens	0.0	0.0	0.0	0.0	0.0	0.0	0.0	0.0	0.0	0.0	0.0	0.0	0.0	0.0	0.0	0.0	0.0	0.0	0.0	0.0
GLRB	2743	symbol	H. sapiens	2743	H. sapiens	0.0	0.0	0.0	0.0	0.0	0.0	0.0	0.0	0.0	0.0	0.0	0.0	0.0	0.0	0.0	0.0	0.0	0.0	0.0	0.0
TFAP2B	7021	symbol	H. sapiens	7021	H. sapiens	0.0	0.0	0.0	0.0	0.0	0.0	0.0	0.0	0.0	0.0	0.0	0.0	0.0	0.0	0.0	0.0	0.0	0.0	0.0	0.0
PLPPR5	163404	symbol	H. sapiens	163404	H. sapiens	0.0	0.0	0.0	0.0	0.0	0.0	0.0	0.0	0.0	0.0	0.0	0.0	0.0	0.0	0.0	0.0	0.0	0.0	0.0	0.0
SLC4A11	83959	symbol	H. sapiens	83959	H. sapiens	0.0	0.0	0.0	0.0	0.0	0.0	0.0	0.0	0.0	0.0	0.0	0.0	0.0	0.0	0.0	0.0	0.0	0.0	0.0	0.0
FAM122C	159091	gene_synonym	H. sapiens	159091	H. sapiens	0.0	0.0	0.0	0.0	0.0	0.0	0.0	0.0	0.0	0.0	0.0	0.0	0.0	0.0	0.0	0.0	0.0	0.0	0.0	0.0
COPS8	10920	symbol	H. sapiens	10920	H. sapiens	0.0	0.0	0.0	0.0	0.0	0.0	0.0	0.0	0.0	0.0	0.0	0.0	0.0	0.0	0.0	0.0	0.0	0.0	0.0	0.0
USP49	25862	symbol	H. sapiens	25862	H. sapiens	0.0	0.0	0.0	0.0	0.0	0.0	0.0	0.0	0.0	0.0	0.0	0.0	0.0	0.0	0.0	0.0	0.0	0.0	0.0	0.0
LACTB	114294	symbol	H. sapiens	114294	H. sapiens	0.0	0.0	0.0	0.0	0.0	0.0	0.0	0.0	0.0	0.0	0.0	0.0	0.0	0.0	0.0	0.0	0.0	0.0	0.0	0.0
TWISTNB	221830	gene_synonym	H. sapiens	221830	H. sapiens	0.0	0.0	0.0	0.0	0.0	0.0	0.0	0.0	0.0	0.0	0.0	0.0	0.0	0.0	0.0	0.0	0.0	0.0	0.0	0.0
MED19	219541	symbol	H. sapiens	219541	H. sapiens	0.0	0.0	0.0	0.0	0.0	0.0	0.0	0.0	0.0	0.0	0.0	0.0	0.0	0.0	0.0	0.0	0.0	0.0	0.0	0.0
ZC3H12C	85463	symbol	H. sapiens	85463	H. sapiens	0.0	0.0	0.0	0.0	0.0	0.0	0.0	0.0	0.0	0.0	0.0	0.0	0.0	0.0	0.0	0.0	0.0	0.0	0.0	0.0
NCOA7	135112	symbol	H. sapiens	135112	H. sapiens	0.0	0.0	0.0	0.0	0.0	0.0	0.0	0.0	0.0	0.0	0.0	0.0	0.0	0.0	0.0	0.0	0.0	0.0	0.0	0.0
ZBTB10	65986	symbol	H. sapiens	65986	H. sapiens	0.0	0.0	0.0	0.0	0.0	0.0	0.0	0.0	0.0	0.0	0.0	0.0	0.0	0.0	0.0	0.0	0.0	0.0	0.0	0.0
GLRX	2745	symbol	H. sapiens	2745	H. sapiens	0.0	0.0	0.0	0.0	0.0	0.0	0.0	0.0	0.0	0.0	0.0	0.0	0.0	0.0	0.0	0.0	0.0	0.0	0.0	0.0
SP1	6667	symbol	H. sapiens	6667	H. sapiens	1.0	1.0	0.0	1.0	1.0	1.0	1.0	0.0	0.0	0.0	1.0	0.0	1.0	1.0	0.0	0.0	1.0	0.0	0.0	1.0
ZBTB1	22890	symbol	H. sapiens	22890	H. sapiens	0.0	0.0	0.0	0.0	0.0	0.0	0.0	0.0	0.0	0.0	0.0	0.0	0.0	0.0	0.0	0.0	0.0	0.0	0.0	0.0
SLC24A2	25769	symbol	H. sapiens	25769	H. sapiens	0.0	0.0	0.0	0.0	0.0	0.0	0.0	0.0	0.0	0.0	0.0	0.0	0.0	0.0	0.0	0.0	0.0	0.0	0.0	0.0
KLHL24	54800	symbol	H. sapiens	54800	H. sapiens	0.0	0.0	0.0	0.0	0.0	0.0	0.0	0.0	0.0	0.0	0.0	0.0	0.0	0.0	0.0	0.0	0.0	0.0	0.0	0.0
KCND2	3751	symbol	H. sapiens	3751	H. sapiens	0.0	0.0	0.0	0.0	0.0	0.0	0.0	0.0	0.0	0.0	0.0	0.0	0.0	0.0	0.0	0.0	0.0	0.0	0.0	0.0
ZBTB26	57684	symbol	H. sapiens	57684	H. sapiens	0.0	0.0	0.0	0.0	0.0	0.0	0.0	0.0	0.0	0.0	0.0	0.0	0.0	0.0	0.0	0.0	0.0	0.0	0.0	0.0
NOL8	55035	symbol	H. sapiens	55035	H. sapiens	0.0	0.0	0.0	0.0	0.0	0.0	0.0	0.0	0.0	0.0	0.0	0.0	0.0	0.0	0.0	0.0	0.0	0.0	0.0	0.0
SP8	221833	symbol	H. sapiens	221833	H. sapiens	0.0	0.0	0.0	0.0	0.0	0.0	0.0	0.0	0.0	0.0	0.0	0.0	0.0	0.0	0.0	0.0	0.0	0.0	0.0	0.0
CREBBP	1387	symbol	H. sapiens	1387	H. sapiens	1.0	0.0	0.0	1.0	1.0	0.0	1.0	1.0	1.0	1.0	1.0	1.0	1.0	0.0	0.0	0.0	1.0	0.0	1.0	0.0
EIF3A	8661	symbol	H. sapiens	8661	H. sapiens	0.0	0.0	0.0	0.0	0.0	0.0	0.0	0.0	0.0	0.0	0.0	0.0	0.0	0.0	0.0	0.0	0.0	0.0	0.0	0.0
YIPF4	84272	symbol	H. sapiens	84272	H. sapiens	0.0	0.0	0.0	0.0	0.0	0.0	0.0	0.0	0.0	0.0	0.0	0.0	0.0	0.0	0.0	0.0	0.0	0.0	0.0	0.0
ATPAF1	64756	symbol	H. sapiens	64756	H. sapiens	0.0	0.0	0.0	0.0	0.0	0.0	0.0	0.0	0.0	0.0	0.0	0.0	0.0	0.0	0.0	0.0	0.0	0.0	0.0	0.0
MAP2	4133	symbol	H. sapiens	4133	H. sapiens	0.0	0.0	0.0	1.0	0.0	0.0	0.0	0.0	0.0	0.0	0.0	0.0	0.0	0.0	0.0	0.0	0.0	0.0	0.0	0.0
PARD3B	117583	symbol	H. sapiens	117583	H. sapiens	0.0	0.0	0.0	0.0	0.0	0.0	0.0	0.0	0.0	0.0	0.0	0.0	0.0	0.0	0.0	0.0	0.0	0.0	0.0	0.0
SPARC	6678	symbol	H. sapiens	6678	H. sapiens	1.0	1.0	0.0	0.0	0.0	0.0	0.0	0.0	0.0	0.0	0.0	0.0	0.0	0.0	0.0	0.0	0.0	0.0	0.0	0.0
PTPRG	5793	symbol	H. sapiens	5793	H. sapiens	0.0	0.0	0.0	0.0	0.0	0.0	0.0	0.0	0.0	0.0	0.0	0.0	0.0	0.0	0.0	0.0	0.0	0.0	0.0	0.0
SORBS2	8470	symbol	H. sapiens	8470	H. sapiens	0.0	0.0	0.0	0.0	0.0	0.0	0.0	0.0	0.0	0.0	0.0	0.0	0.0	0.0	0.0	0.0	0.0	0.0	0.0	0.0
SCAF11	9169	symbol	H. sapiens	9169	H. sapiens	0.0	0.0	0.0	0.0	0.0	0.0	0.0	0.0	0.0	0.0	0.0	0.0	0.0	0.0	0.0	0.0	0.0	0.0	0.0	0.0
FKTN	2218	symbol	H. sapiens	2218	H. sapiens	0.0	0.0	0.0	0.0	0.0	0.0	0.0	0.0	0.0	0.0	0.0	0.0	0.0	0.0	0.0	0.0	0.0	0.0	0.0	0.0
SMARCE1	6605	symbol	H. sapiens	6605	H. sapiens	1.0	0.0	0.0	0.0	0.0	0.0	1.0	0.0	0.0	0.0	0.0	0.0	0.0	0.0	0.0	0.0	0.0	0.0	0.0	0.0
SH3GLB1	51100	symbol	H. sapiens	51100	H. sapiens	0.0	0.0	0.0	0.0	0.0	0.0	0.0	0.0	0.0	0.0	0.0	0.0	0.0	0.0	0.0	0.0	0.0	0.0	0.0	0.0
GVQW2	100507462	gene_synonym	H. sapiens	100507462	H. sapiens	0.0	0.0	0.0	0.0	0.0	0.0	0.0	0.0	0.0	0.0	0.0	0.0	0.0	0.0	0.0	0.0	0.0	0.0	0.0	0.0
ZNF655	79027	symbol	H. sapiens	79027	H. sapiens	0.0	0.0	0.0	0.0	0.0	0.0	0.0	0.0	0.0	0.0	0.0	0.0	0.0	0.0	0.0	0.0	0.0	0.0	0.0	0.0
CDS1	1040	symbol	H. sapiens	1040	H. sapiens	0.0	0.0	0.0	0.0	0.0	0.0	0.0	0.0	0.0	0.0	0.0	0.0	0.0	0.0	0.0	0.0	0.0	0.0	0.0	0.0
SLIT2	9353	symbol	H. sapiens	9353	H. sapiens	0.0	0.0	0.0	0.0	0.0	0.0	0.0	0.0	0.0	0.0	0.0	0.0	0.0	0.0	0.0	0.0	0.0	0.0	0.0	0.0
PRKAR2B	5577	symbol	H. sapiens	5577	H. sapiens	0.0	0.0	0.0	1.0	0.0	0.0	0.0	0.0	0.0	0.0	0.0	0.0	0.0	0.0	0.0	0.0	0.0	1.0	0.0	1.0
NEGR1	257194	symbol	H. sapiens	257194	H. sapiens	0.0	0.0	0.0	0.0	0.0	0.0	0.0	0.0	0.0	0.0	0.0	0.0	0.0	0.0	0.0	0.0	0.0	0.0	0.0	0.0
ARRDC3	57561	symbol	H. sapiens	57561	H. sapiens	0.0	0.0	0.0	0.0	0.0	0.0	0.0	0.0	0.0	0.0	0.0	0.0	0.0	0.0	0.0	0.0	0.0	0.0	0.0	0.0
LARP4	113251	symbol	H. sapiens	113251	H. sapiens	0.0	0.0	0.0	0.0	0.0	0.0	0.0	0.0	0.0	0.0	0.0	0.0	0.0	0.0	0.0	0.0	0.0	0.0	0.0	0.0
PHF20L1	51105	symbol	H. sapiens	51105	H. sapiens	0.0	0.0	0.0	0.0	0.0	0.0	0.0	0.0	0.0	0.0	0.0	0.0	0.0	0.0	0.0	0.0	0.0	0.0	0.0	0.0
ZNF562	54811	symbol	H. sapiens	54811	H. sapiens	0.0	0.0	0.0	0.0	0.0	0.0	0.0	0.0	0.0	0.0	0.0	0.0	0.0	0.0	0.0	0.0	0.0	0.0	0.0	0.0
VBP1	7411	symbol	H. sapiens	7411	H. sapiens	0.0	0.0	0.0	0.0	0.0	0.0	0.0	0.0	0.0	0.0	0.0	0.0	0.0	0.0	0.0	0.0	0.0	0.0	0.0	0.0
ZNF470	388566	symbol	H. sapiens	388566	H. sapiens	0.0	0.0	0.0	0.0	0.0	0.0	0.0	0.0	0.0	0.0	0.0	0.0	0.0	0.0	0.0	0.0	0.0	0.0	0.0	0.0
GPR85	54329	symbol	H. sapiens	54329	H. sapiens	0.0	0.0	0.0	0.0	0.0	0.0	0.0	0.0	0.0	0.0	0.0	0.0	0.0	0.0	0.0	0.0	0.0	0.0	0.0	0.0
RFX7	64864	symbol	H. sapiens	64864	H. sapiens	0.0	0.0	0.0	0.0	0.0	0.0	0.0	0.0	0.0	0.0	0.0	0.0	0.0	0.0	0.0	0.0	0.0	0.0	0.0	0.0
GEN1	348654	symbol	H. sapiens	348654	H. sapiens	0.0	0.0	0.0	0.0	0.0	0.0	0.0	0.0	0.0	0.0	0.0	0.0	0.0	0.0	0.0	0.0	0.0	0.0	0.0	0.0
ABHD3	171586	symbol	H. sapiens	171586	H. sapiens	0.0	0.0	0.0	0.0	0.0	0.0	0.0	0.0	0.0	0.0	0.0	0.0	0.0	0.0	0.0	0.0	0.0	0.0	0.0	0.0
PTPN12	5782	symbol	H. sapiens	5782	H. sapiens	0.0	0.0	0.0	0.0	0.0	0.0	0.0	0.0	0.0	0.0	0.0	0.0	0.0	0.0	0.0	0.0	0.0	0.0	0.0	0.0
SLC35A5	55032	symbol	H. sapiens	55032	H. sapiens	0.0	0.0	0.0	0.0	0.0	0.0	0.0	0.0	0.0	0.0	0.0	0.0	0.0	0.0	0.0	0.0	0.0	0.0	0.0	0.0
C3orf62	375341	symbol	H. sapiens	375341	H. sapiens	0.0	0.0	0.0	0.0	0.0	0.0	0.0	0.0	0.0	0.0	0.0	0.0	0.0	0.0	0.0	0.0	0.0	0.0	0.0	0.0
TRPS1	7227	symbol	H. sapiens	7227	H. sapiens	0.0	0.0	0.0	0.0	0.0	0.0	0.0	0.0	0.0	0.0	0.0	0.0	0.0	0.0	0.0	0.0	0.0	0.0	0.0	0.0
NAB1	4664	symbol	H. sapiens	4664	H. sapiens	0.0	0.0	0.0	0.0	0.0	0.0	0.0	0.0	0.0	0.0	0.0	0.0	0.0	0.0	0.0	0.0	0.0	0.0	0.0	0.0
GPBP1	65056	symbol	H. sapiens	65056	H. sapiens	0.0	0.0	0.0	0.0	0.0	0.0	0.0	0.0	0.0	0.0	0.0	0.0	0.0	0.0	0.0	0.0	0.0	0.0	0.0	0.0
CREG1	8804	symbol	H. sapiens	8804	H. sapiens	0.0	0.0	0.0	0.0	0.0	0.0	0.0	0.0	0.0	0.0	0.0	0.0	0.0	0.0	0.0	0.0	0.0	0.0	0.0	0.0
EEA1	8411	symbol	H. sapiens	8411	H. sapiens	0.0	0.0	0.0	0.0	0.0	0.0	0.0	0.0	0.0	0.0	0.0	0.0	0.0	0.0	0.0	0.0	0.0	0.0	0.0	0.0
FUT9	10690	symbol	H. sapiens	10690	H. sapiens	0.0	0.0	0.0	0.0	0.0	0.0	0.0	0.0	0.0	0.0	0.0	0.0	0.0	0.0	0.0	0.0	0.0	0.0	0.0	0.0
ERC2	26059	symbol	H. sapiens	26059	H. sapiens	0.0	0.0	0.0	0.0	0.0	0.0	0.0	0.0	0.0	0.0	0.0	0.0	0.0	0.0	0.0	0.0	0.0	0.0	0.0	0.0
RAET1E	135250	symbol	H. sapiens	135250	H. sapiens	0.0	0.0	0.0	0.0	0.0	0.0	0.0	0.0	0.0	0.0	0.0	0.0	0.0	0.0	0.0	0.0	0.0	0.0	0.0	0.0
CLEC1A	51267	symbol	H. sapiens	51267	H. sapiens	0.0	0.0	0.0	0.0	0.0	0.0	0.0	0.0	0.0	0.0	0.0	0.0	0.0	0.0	0.0	0.0	0.0	0.0	0.0	0.0
DEXI	28955	symbol	H. sapiens	28955	H. sapiens	0.0	0.0	0.0	0.0	0.0	0.0	0.0	0.0	0.0	0.0	0.0	0.0	0.0	0.0	0.0	0.0	0.0	0.0	0.0	0.0
KDSR	2531	symbol	H. sapiens	2531	H. sapiens	0.0	0.0	0.0	0.0	0.0	0.0	0.0	0.0	0.0	0.0	0.0	0.0	0.0	0.0	0.0	0.0	0.0	0.0	0.0	0.0
C9orf3	84909	gene_synonym	H. sapiens	84909	H. sapiens	0.0	0.0	0.0	0.0	0.0	0.0	0.0	0.0	0.0	0.0	0.0	0.0	0.0	0.0	0.0	0.0	0.0	0.0	0.0	0.0
ANO6	196527	symbol	H. sapiens	196527	H. sapiens	0.0	0.0	0.0	0.0	0.0	0.0	0.0	0.0	0.0	0.0	0.0	0.0	0.0	0.0	0.0	0.0	0.0	0.0	0.0	0.0
RNF4	6047	symbol	H. sapiens	6047	H. sapiens	0.0	0.0	0.0	0.0	0.0	0.0	1.0	0.0	0.0	0.0	0.0	0.0	0.0	0.0	0.0	0.0	0.0	0.0	0.0	0.0
ELOVL7	79993	symbol	H. sapiens	79993	H. sapiens	0.0	0.0	0.0	0.0	0.0	0.0	0.0	0.0	0.0	0.0	0.0	0.0	0.0	0.0	0.0	0.0	0.0	0.0	0.0	0.0
HMBOX1	79618	symbol	H. sapiens	79618	H. sapiens	0.0	0.0	0.0	0.0	0.0	0.0	0.0	0.0	0.0	0.0	0.0	0.0	0.0	0.0	0.0	0.0	0.0	0.0	0.0	0.0
AK5	26289	symbol	H. sapiens	26289	H. sapiens	0.0	0.0	0.0	0.0	0.0	0.0	0.0	0.0	0.0	0.0	0.0	0.0	0.0	0.0	0.0	0.0	0.0	0.0	0.0	0.0
FAF2	23197	symbol	H. sapiens	23197	H. sapiens	0.0	0.0	0.0	0.0	0.0	0.0	0.0	0.0	0.0	0.0	0.0	0.0	0.0	0.0	0.0	0.0	0.0	0.0	0.0	0.0
LONP2	83752	symbol	H. sapiens	83752	H. sapiens	0.0	0.0	0.0	0.0	0.0	0.0	0.0	0.0	0.0	0.0	0.0	0.0	0.0	0.0	0.0	0.0	0.0	0.0	0.0	0.0
PCMTD1	115294	symbol	H. sapiens	115294	H. sapiens	0.0	0.0	0.0	0.0	0.0	0.0	0.0	0.0	0.0	0.0	0.0	0.0	0.0	0.0	0.0	0.0	0.0	0.0	0.0	0.0
ZBTB18	10472	symbol	H. sapiens	10472	H. sapiens	0.0	0.0	0.0	0.0	0.0	0.0	0.0	0.0	0.0	0.0	0.0	0.0	0.0	0.0	0.0	0.0	0.0	0.0	0.0	0.0
TRPC5	7224	symbol	H. sapiens	7224	H. sapiens	0.0	0.0	0.0	0.0	0.0	0.0	0.0	0.0	0.0	0.0	0.0	0.0	0.0	0.0	0.0	0.0	0.0	0.0	0.0	0.0
HSP90AA1	3320	symbol	H. sapiens	3320	H. sapiens	1.0	0.0	1.0	0.0	1.0	1.0	0.0	1.0	1.0	1.0	1.0	0.0	1.0	0.0	0.0	0.0	0.0	0.0	0.0	0.0
SLC17A2	10246	symbol	H. sapiens	10246	H. sapiens	0.0	0.0	0.0	0.0	0.0	0.0	0.0	0.0	0.0	0.0	0.0	0.0	0.0	0.0	0.0	0.0	0.0	0.0	0.0	0.0
APBB2	323	symbol	H. sapiens	323	H. sapiens	0.0	0.0	0.0	0.0	0.0	0.0	0.0	0.0	0.0	0.0	0.0	0.0	0.0	0.0	0.0	0.0	0.0	0.0	0.0	0.0
CACNA2D1	781	symbol	H. sapiens	781	H. sapiens	0.0	0.0	0.0	0.0	0.0	0.0	0.0	0.0	0.0	0.0	0.0	0.0	0.0	0.0	0.0	0.0	0.0	0.0	0.0	0.0
NHS	4810	symbol	H. sapiens	4810	H. sapiens	0.0	0.0	0.0	0.0	0.0	0.0	0.0	0.0	0.0	0.0	0.0	0.0	0.0	0.0	0.0	0.0	0.0	0.0	0.0	0.0
EID2	163126	symbol	H. sapiens	163126	H. sapiens	0.0	0.0	0.0	0.0	0.0	0.0	0.0	0.0	0.0	0.0	0.0	0.0	0.0	0.0	0.0	0.0	0.0	0.0	0.0	0.0
DDX20	11218	symbol	H. sapiens	11218	H. sapiens	0.0	0.0	0.0	0.0	0.0	0.0	0.0	0.0	0.0	0.0	0.0	0.0	0.0	0.0	0.0	0.0	0.0	0.0	0.0	0.0
NLN	57486	symbol	H. sapiens	57486	H. sapiens	0.0	0.0	0.0	0.0	0.0	0.0	0.0	0.0	0.0	0.0	0.0	0.0	0.0	0.0	0.0	0.0	0.0	0.0	0.0	0.0
ADAM18	8749	symbol	H. sapiens	8749	H. sapiens	0.0	0.0	0.0	0.0	0.0	0.0	0.0	0.0	0.0	0.0	0.0	0.0	0.0	0.0	0.0	0.0	0.0	0.0	0.0	0.0
PAPOLA	10914	symbol	H. sapiens	10914	H. sapiens	0.0	0.0	0.0	0.0	0.0	0.0	0.0	0.0	0.0	0.0	0.0	0.0	0.0	0.0	0.0	0.0	0.0	0.0	0.0	0.0
ZNF251	90987	symbol	H. sapiens	90987	H. sapiens	0.0	0.0	0.0	0.0	0.0	0.0	0.0	0.0	0.0	0.0	0.0	0.0	0.0	0.0	0.0	0.0	0.0	0.0	0.0	0.0
ZNRF2	223082	symbol	H. sapiens	223082	H. sapiens	0.0	0.0	0.0	0.0	0.0	0.0	0.0	0.0	0.0	0.0	0.0	0.0	0.0	0.0	0.0	0.0	0.0	0.0	0.0	0.0
KLRG1	10219	symbol	H. sapiens	10219	H. sapiens	0.0	0.0	0.0	0.0	0.0	0.0	0.0	0.0	0.0	0.0	0.0	0.0	0.0	0.0	0.0	0.0	0.0	0.0	0.0	0.0
CTSV	1515	symbol	H. sapiens	1515	H. sapiens	0.0	0.0	0.0	0.0	0.0	0.0	0.0	0.0	0.0	0.0	0.0	0.0	0.0	0.0	0.0	0.0	0.0	0.0	0.0	0.0
VEGFB	7423	symbol	H. sapiens	7423	H. sapiens	1.0	1.0	1.0	0.0	0.0	0.0	0.0	1.0	0.0	0.0	0.0	0.0	1.0	0.0	0.0	0.0	0.0	0.0	0.0	0.0
RAB21	23011	symbol	H. sapiens	23011	H. sapiens	0.0	0.0	0.0	0.0	0.0	0.0	0.0	0.0	0.0	0.0	0.0	0.0	0.0	0.0	0.0	0.0	0.0	0.0	0.0	0.0
TP53BP1	7158	symbol	H. sapiens	7158	H. sapiens	0.0	0.0	0.0	0.0	0.0	0.0	0.0	0.0	0.0	0.0	0.0	0.0	0.0	0.0	0.0	0.0	0.0	0.0	0.0	0.0
SCAI	286205	symbol	H. sapiens	286205	H. sapiens	0.0	0.0	0.0	0.0	0.0	0.0	0.0	0.0	0.0	0.0	0.0	0.0	0.0	0.0	0.0	0.0	0.0	0.0	0.0	0.0
RTN3	10313	symbol	H. sapiens	10313	H. sapiens	0.0	0.0	0.0	0.0	0.0	0.0	0.0	0.0	0.0	0.0	0.0	0.0	0.0	0.0	0.0	0.0	0.0	0.0	0.0	0.0
MEX3C	51320	symbol	H. sapiens	51320	H. sapiens	0.0	0.0	0.0	0.0	0.0	0.0	0.0	0.0	0.0	0.0	0.0	0.0	0.0	0.0	0.0	0.0	0.0	0.0	0.0	0.0
RNF180	285671	symbol	H. sapiens	285671	H. sapiens	0.0	0.0	0.0	0.0	0.0	0.0	0.0	0.0	0.0	0.0	0.0	0.0	0.0	0.0	0.0	0.0	0.0	0.0	0.0	0.0
TMEM56	148534	gene_synonym	H. sapiens	148534	H. sapiens	0.0	0.0	0.0	0.0	0.0	0.0	0.0	0.0	0.0	0.0	0.0	0.0	0.0	0.0	0.0	0.0	0.0	0.0	0.0	0.0
IGF1	3479	symbol	H. sapiens	3479	H. sapiens	1.0	1.0	1.0	0.0	0.0	0.0	1.0	1.0	1.0	0.0	1.0	0.0	0.0	1.0	1.0	0.0	0.0	0.0	0.0	0.0
HNRNPC	3183	symbol	H. sapiens	3183	H. sapiens	0.0	0.0	0.0	0.0	0.0	0.0	0.0	0.0	0.0	0.0	0.0	0.0	0.0	0.0	0.0	0.0	0.0	0.0	0.0	0.0
RPS6KA6	27330	symbol	H. sapiens	27330	H. sapiens	1.0	0.0	1.0	0.0	0.0	0.0	0.0	1.0	0.0	0.0	1.0	0.0	1.0	0.0	0.0	0.0	0.0	0.0	0.0	0.0
GPR180	160897	symbol	H. sapiens	160897	H. sapiens	0.0	0.0	0.0	0.0	0.0	0.0	0.0	0.0	0.0	0.0	0.0	0.0	0.0	0.0	0.0	0.0	0.0	0.0	0.0	0.0
OLFM3	118427	symbol	H. sapiens	118427	H. sapiens	0.0	0.0	0.0	0.0	0.0	0.0	0.0	0.0	0.0	0.0	0.0	0.0	0.0	0.0	0.0	0.0	0.0	0.0	0.0	0.0
ECM2	1842	symbol	H. sapiens	1842	H. sapiens	0.0	0.0	0.0	0.0	0.0	0.0	0.0	0.0	0.0	0.0	0.0	0.0	0.0	0.0	0.0	0.0	0.0	0.0	0.0	0.0
ERBB4	2066	symbol	H. sapiens	2066	H. sapiens	1.0	0.0	1.0	0.0	0.0	0.0	0.0	0.0	1.0	0.0	0.0	0.0	0.0	0.0	0.0	1.0	0.0	0.0	0.0	0.0
PHTF2	57157	symbol	H. sapiens	57157	H. sapiens	0.0	0.0	0.0	0.0	0.0	0.0	0.0	0.0	0.0	0.0	0.0	0.0	0.0	0.0	0.0	0.0	0.0	0.0	0.0	0.0
FBXL2	25827	symbol	H. sapiens	25827	H. sapiens	0.0	0.0	0.0	0.0	0.0	0.0	0.0	0.0	0.0	0.0	0.0	0.0	0.0	0.0	0.0	0.0	0.0	0.0	0.0	0.0
PPP6R3	55291	symbol	H. sapiens	55291	H. sapiens	0.0	0.0	0.0	0.0	0.0	0.0	0.0	0.0	0.0	0.0	0.0	0.0	0.0	0.0	0.0	0.0	0.0	0.0	0.0	0.0
FGF7	2252	symbol	H. sapiens	2252	H. sapiens	1.0	1.0	1.0	0.0	0.0	0.0	0.0	1.0	1.0	0.0	1.0	0.0	0.0	0.0	0.0	0.0	0.0	0.0	0.0	0.0
TIPIN	54962	symbol	H. sapiens	54962	H. sapiens	0.0	0.0	0.0	0.0	0.0	0.0	0.0	0.0	0.0	0.0	0.0	0.0	0.0	0.0	0.0	0.0	0.0	0.0	0.0	0.0
COL11A1	1301	symbol	H. sapiens	1301	H. sapiens	0.0	0.0	0.0	0.0	0.0	0.0	0.0	0.0	0.0	0.0	0.0	0.0	0.0	0.0	0.0	0.0	0.0	0.0	0.0	0.0
ELMOD1	55531	symbol	H. sapiens	55531	H. sapiens	0.0	0.0	0.0	0.0	0.0	0.0	0.0	0.0	0.0	0.0	0.0	0.0	0.0	0.0	0.0	0.0	0.0	0.0	0.0	0.0
LMNTD1	160492	symbol	H. sapiens	160492	H. sapiens	0.0	0.0	0.0	0.0	0.0	0.0	0.0	0.0	0.0	0.0	0.0	0.0	0.0	0.0	0.0	0.0	0.0	0.0	0.0	0.0
PCGF5	84333	symbol	H. sapiens	84333	H. sapiens	1.0	0.0	0.0	0.0	0.0	0.0	0.0	0.0	0.0	0.0	0.0	0.0	0.0	0.0	0.0	0.0	0.0	0.0	0.0	0.0
CCNYL1	151195	symbol	H. sapiens	151195	H. sapiens	0.0	0.0	0.0	0.0	0.0	0.0	0.0	0.0	0.0	0.0	0.0	0.0	0.0	0.0	0.0	0.0	0.0	0.0	0.0	0.0
NFE2	4778	symbol	H. sapiens	4778	H. sapiens	0.0	0.0	0.0	0.0	0.0	0.0	0.0	0.0	0.0	0.0	0.0	0.0	0.0	0.0	0.0	0.0	0.0	0.0	0.0	0.0
KLHL7	55975	symbol	H. sapiens	55975	H. sapiens	0.0	0.0	0.0	0.0	0.0	0.0	0.0	0.0	0.0	0.0	0.0	0.0	0.0	0.0	0.0	0.0	0.0	0.0	0.0	0.0
PROSER3	148137	symbol	H. sapiens	148137	H. sapiens	0.0	0.0	0.0	0.0	0.0	0.0	0.0	0.0	0.0	0.0	0.0	0.0	0.0	0.0	0.0	0.0	0.0	0.0	0.0	0.0
COX7A2	1347	symbol	H. sapiens	1347	H. sapiens	0.0	0.0	0.0	0.0	0.0	0.0	0.0	0.0	0.0	0.0	0.0	0.0	0.0	0.0	0.0	0.0	0.0	0.0	0.0	0.0
ZSCAN32	54925	symbol	H. sapiens	54925	H. sapiens	0.0	0.0	0.0	0.0	0.0	0.0	0.0	0.0	0.0	0.0	0.0	0.0	0.0	0.0	0.0	0.0	0.0	0.0	0.0	0.0
WDR11	55717	symbol	H. sapiens	55717	H. sapiens	0.0	0.0	0.0	0.0	0.0	0.0	0.0	0.0	0.0	0.0	0.0	0.0	0.0	0.0	0.0	0.0	0.0	0.0	0.0	0.0
CCDC6	8030	symbol	H. sapiens	8030	H. sapiens	1.0	0.0	0.0	0.0	0.0	0.0	0.0	0.0	0.0	0.0	0.0	0.0	0.0	0.0	0.0	0.0	0.0	0.0	0.0	0.0
BHMT	635	symbol	H. sapiens	635	H. sapiens	0.0	0.0	0.0	0.0	0.0	0.0	0.0	0.0	0.0	0.0	0.0	0.0	0.0	0.0	0.0	0.0	0.0	0.0	0.0	0.0
SOX8	30812	symbol	H. sapiens	30812	H. sapiens	0.0	0.0	0.0	0.0	0.0	0.0	0.0	0.0	0.0	0.0	0.0	0.0	0.0	0.0	0.0	0.0	0.0	0.0	0.0	0.0
CDC14A	8556	symbol	H. sapiens	8556	H. sapiens	0.0	0.0	0.0	0.0	0.0	0.0	0.0	0.0	0.0	0.0	0.0	0.0	0.0	0.0	0.0	0.0	0.0	0.0	0.0	0.0
CMPK2	129607	symbol	H. sapiens	129607	H. sapiens	0.0	0.0	0.0	0.0	0.0	0.0	0.0	0.0	0.0	0.0	0.0	0.0	0.0	0.0	0.0	0.0	0.0	0.0	0.0	0.0
CCNJ	54619	symbol	H. sapiens	54619	H. sapiens	0.0	0.0	0.0	0.0	0.0	0.0	0.0	0.0	0.0	0.0	0.0	0.0	0.0	0.0	0.0	0.0	0.0	0.0	0.0	0.0
SYNPR	132204	symbol	H. sapiens	132204	H. sapiens	0.0	0.0	0.0	0.0	0.0	0.0	0.0	0.0	0.0	0.0	0.0	0.0	0.0	0.0	0.0	0.0	0.0	0.0	0.0	0.0
ZNF112	7771	symbol	H. sapiens	7771	H. sapiens	0.0	0.0	0.0	0.0	0.0	0.0	0.0	0.0	0.0	0.0	0.0	0.0	0.0	0.0	0.0	0.0	0.0	0.0	0.0	0.0
SOCS6	9306	symbol	H. sapiens	9306	H. sapiens	0.0	0.0	0.0	0.0	0.0	0.0	0.0	0.0	0.0	0.0	0.0	0.0	0.0	0.0	0.0	0.0	0.0	0.0	0.0	0.0
MCPH1	79648	symbol	H. sapiens	79648	H. sapiens	0.0	0.0	0.0	0.0	0.0	0.0	0.0	0.0	0.0	0.0	0.0	0.0	0.0	0.0	0.0	0.0	0.0	0.0	0.0	0.0
C11orf44	283171	gene_synonym	H. sapiens	283171	H. sapiens	0.0	0.0	0.0	0.0	0.0	0.0	0.0	0.0	0.0	0.0	0.0	0.0	0.0	0.0	0.0	0.0	0.0	0.0	0.0	0.0
ZNF264	9422	symbol	H. sapiens	9422	H. sapiens	0.0	0.0	0.0	0.0	0.0	0.0	0.0	0.0	0.0	0.0	0.0	0.0	0.0	0.0	0.0	0.0	0.0	0.0	0.0	0.0
ANKRD62	342850	symbol	H. sapiens	342850	H. sapiens	0.0	0.0	0.0	0.0	0.0	0.0	0.0	0.0	0.0	0.0	0.0	0.0	0.0	0.0	0.0	0.0	0.0	0.0	0.0	0.0
CDC42	998	symbol	H. sapiens	998	H. sapiens	1.0	0.0	1.0	0.0	1.0	0.0	1.0	1.0	1.0	0.0	1.0	0.0	1.0	0.0	0.0	0.0	0.0	1.0	0.0	0.0
TNPO1	3842	symbol	H. sapiens	3842	H. sapiens	0.0	0.0	0.0	0.0	0.0	0.0	0.0	0.0	0.0	0.0	0.0	0.0	0.0	0.0	0.0	0.0	0.0	0.0	0.0	0.0
SLC25A12	8604	symbol	H. sapiens	8604	H. sapiens	0.0	0.0	0.0	0.0	0.0	0.0	0.0	0.0	0.0	0.0	0.0	0.0	0.0	0.0	0.0	0.0	0.0	0.0	0.0	0.0
SLCO6A1	133482	symbol	H. sapiens	133482	H. sapiens	0.0	0.0	0.0	0.0	0.0	0.0	0.0	0.0	0.0	0.0	0.0	0.0	0.0	0.0	0.0	0.0	0.0	0.0	0.0	0.0
SDK1	221935	symbol	H. sapiens	221935	H. sapiens	0.0	0.0	0.0	0.0	0.0	0.0	0.0	0.0	0.0	0.0	0.0	0.0	0.0	0.0	0.0	0.0	0.0	0.0	0.0	0.0
CLEC5A	23601	symbol	H. sapiens	23601	H. sapiens	0.0	0.0	0.0	0.0	0.0	0.0	0.0	0.0	0.0	0.0	0.0	0.0	0.0	0.0	0.0	0.0	0.0	0.0	0.0	0.0
MEIOC	284071	symbol	H. sapiens	284071	H. sapiens	0.0	0.0	0.0	0.0	0.0	0.0	0.0	0.0	0.0	0.0	0.0	0.0	0.0	0.0	0.0	0.0	0.0	0.0	0.0	0.0
LMBR1	64327	symbol	H. sapiens	64327	H. sapiens	0.0	0.0	0.0	0.0	0.0	0.0	0.0	0.0	0.0	0.0	0.0	0.0	0.0	0.0	0.0	0.0	0.0	0.0	0.0	0.0
SMG1	23049	symbol	H. sapiens	23049	H. sapiens	0.0	0.0	0.0	0.0	0.0	0.0	0.0	0.0	0.0	0.0	0.0	0.0	0.0	0.0	0.0	0.0	0.0	0.0	0.0	0.0
PAK2	5062	symbol	H. sapiens	5062	H. sapiens	0.0	1.0	1.0	0.0	1.0	0.0	0.0	1.0	1.0	0.0	0.0	0.0	0.0	0.0	0.0	0.0	0.0	1.0	0.0	0.0
VAPB	9217	symbol	H. sapiens	9217	H. sapiens	0.0	0.0	0.0	0.0	0.0	0.0	0.0	0.0	0.0	0.0	0.0	0.0	0.0	0.0	0.0	0.0	0.0	0.0	0.0	0.0
CCT4	10575	symbol	H. sapiens	10575	H. sapiens	0.0	0.0	0.0	0.0	0.0	0.0	0.0	0.0	0.0	0.0	0.0	0.0	0.0	0.0	0.0	0.0	0.0	0.0	0.0	0.0
CSMD1	64478	symbol	H. sapiens	64478	H. sapiens	0.0	0.0	0.0	0.0	0.0	0.0	0.0	0.0	0.0	0.0	0.0	0.0	0.0	0.0	0.0	0.0	0.0	0.0	0.0	0.0
KPNA3	3839	symbol	H. sapiens	3839	H. sapiens	0.0	0.0	0.0	0.0	0.0	0.0	0.0	0.0	0.0	0.0	0.0	0.0	0.0	0.0	0.0	0.0	0.0	0.0	0.0	0.0
CADM2	253559	symbol	H. sapiens	253559	H. sapiens	0.0	0.0	0.0	0.0	0.0	0.0	0.0	0.0	0.0	0.0	0.0	0.0	0.0	0.0	0.0	0.0	0.0	0.0	0.0	0.0
SCARF1	8578	symbol	H. sapiens	8578	H. sapiens	0.0	0.0	0.0	0.0	0.0	0.0	0.0	0.0	0.0	0.0	0.0	0.0	0.0	0.0	0.0	0.0	0.0	0.0	0.0	0.0
IFNA1	3439	symbol	H. sapiens	3439	H. sapiens	0.0	0.0	0.0	0.0	0.0	0.0	0.0	0.0	0.0	0.0	0.0	0.0	0.0	0.0	0.0	0.0	0.0	0.0	0.0	0.0
CYB5D1	124637	symbol	H. sapiens	124637	H. sapiens	0.0	0.0	0.0	0.0	0.0	0.0	0.0	0.0	0.0	0.0	0.0	0.0	0.0	0.0	0.0	0.0	0.0	0.0	0.0	0.0
EIF4E	1977	symbol	H. sapiens	1977	H. sapiens	1.0	0.0	1.0	0.0	1.0	0.0	0.0	0.0	1.0	0.0	0.0	0.0	1.0	0.0	0.0	0.0	0.0	0.0	0.0	0.0
FRS2	10818	symbol	H. sapiens	10818	H. sapiens	0.0	0.0	0.0	0.0	0.0	0.0	0.0	0.0	0.0	0.0	0.0	0.0	0.0	0.0	0.0	0.0	0.0	0.0	0.0	0.0
CR1	1378	symbol	H. sapiens	1378	H. sapiens	0.0	0.0	0.0	0.0	0.0	0.0	0.0	0.0	0.0	0.0	0.0	0.0	0.0	0.0	0.0	0.0	0.0	0.0	0.0	0.0
KCNH5	27133	symbol	H. sapiens	27133	H. sapiens	0.0	0.0	0.0	0.0	0.0	0.0	0.0	0.0	0.0	0.0	0.0	0.0	0.0	0.0	0.0	0.0	0.0	0.0	0.0	0.0
USP8	9101	symbol	H. sapiens	9101	H. sapiens	0.0	0.0	0.0	0.0	0.0	0.0	0.0	0.0	0.0	0.0	0.0	0.0	0.0	0.0	0.0	0.0	0.0	0.0	0.0	0.0
DNAL1	83544	symbol	H. sapiens	83544	H. sapiens	0.0	0.0	0.0	0.0	0.0	0.0	0.0	0.0	0.0	0.0	0.0	0.0	0.0	0.0	0.0	0.0	0.0	0.0	0.0	0.0
SYT10	341359	symbol	H. sapiens	341359	H. sapiens	0.0	0.0	0.0	0.0	0.0	0.0	0.0	0.0	0.0	0.0	0.0	0.0	0.0	0.0	0.0	0.0	0.0	0.0	0.0	0.0
ERGIC2	51290	symbol	H. sapiens	51290	H. sapiens	0.0	0.0	0.0	0.0	0.0	0.0	0.0	0.0	0.0	0.0	0.0	0.0	0.0	0.0	0.0	0.0	0.0	0.0	0.0	0.0
CSTA	1475	symbol	H. sapiens	1475	H. sapiens	0.0	0.0	0.0	0.0	0.0	0.0	0.0	0.0	0.0	0.0	0.0	0.0	0.0	0.0	0.0	0.0	0.0	0.0	0.0	0.0
NLGN1	22871	symbol	H. sapiens	22871	H. sapiens	0.0	0.0	0.0	0.0	0.0	0.0	0.0	0.0	0.0	0.0	0.0	0.0	0.0	0.0	0.0	0.0	0.0	0.0	0.0	0.0
PCDHB4	56131	symbol	H. sapiens	56131	H. sapiens	0.0	0.0	0.0	0.0	0.0	0.0	0.0	0.0	0.0	0.0	0.0	0.0	0.0	0.0	0.0	0.0	0.0	0.0	0.0	0.0
KAT2B	8850	symbol	H. sapiens	8850	H. sapiens	0.0	0.0	0.0	0.0	0.0	1.0	1.0	0.0	0.0	0.0	1.0	1.0	0.0	0.0	0.0	0.0	0.0	0.0	0.0	0.0
APH1B	83464	symbol	H. sapiens	83464	H. sapiens	1.0	0.0	0.0	0.0	0.0	0.0	0.0	0.0	0.0	0.0	0.0	1.0	0.0	0.0	0.0	0.0	0.0	0.0	0.0	0.0
SNAP25	6616	symbol	H. sapiens	6616	H. sapiens	0.0	0.0	0.0	1.0	0.0	0.0	0.0	0.0	0.0	0.0	0.0	0.0	0.0	0.0	0.0	0.0	0.0	0.0	1.0	0.0
RAB28	9364	symbol	H. sapiens	9364	H. sapiens	0.0	0.0	0.0	0.0	0.0	0.0	0.0	0.0	0.0	0.0	0.0	0.0	0.0	0.0	0.0	0.0	0.0	0.0	0.0	0.0
YME1L1	10730	symbol	H. sapiens	10730	H. sapiens	0.0	0.0	0.0	0.0	0.0	0.0	0.0	0.0	0.0	0.0	0.0	0.0	0.0	0.0	0.0	0.0	0.0	0.0	0.0	0.0
STEAP2	261729	symbol	H. sapiens	261729	H. sapiens	0.0	0.0	0.0	0.0	0.0	0.0	0.0	0.0	0.0	0.0	0.0	0.0	0.0	0.0	0.0	0.0	0.0	0.0	0.0	0.0
CCDC58	131076	gene_synonym	H. sapiens	131076	H. sapiens	0.0	0.0	0.0	0.0	0.0	0.0	0.0	0.0	0.0	0.0	0.0	0.0	0.0	0.0	0.0	0.0	0.0	0.0	0.0	0.0
C12orf80	283403	gene_synonym	H. sapiens	283403	H. sapiens	0.0	0.0	0.0	0.0	0.0	0.0	0.0	0.0	0.0	0.0	0.0	0.0	0.0	0.0	0.0	0.0	0.0	0.0	0.0	0.0
GABPA	2551	symbol	H. sapiens	2551	H. sapiens	0.0	1.0	0.0	0.0	0.0	0.0	0.0	0.0	0.0	0.0	0.0	0.0	0.0	0.0	0.0	0.0	1.0	0.0	0.0	1.0
KCNA5	3741	symbol	H. sapiens	3741	H. sapiens	0.0	0.0	0.0	0.0	0.0	0.0	0.0	0.0	0.0	0.0	0.0	0.0	0.0	0.0	0.0	0.0	0.0	0.0	0.0	0.0
PREX2	80243	symbol	H. sapiens	80243	H. sapiens	0.0	0.0	0.0	0.0	0.0	0.0	0.0	0.0	1.0	0.0	0.0	0.0	0.0	0.0	0.0	0.0	0.0	0.0	0.0	0.0
RAB3GAP1	22930	symbol	H. sapiens	22930	H. sapiens	0.0	0.0	0.0	0.0	0.0	0.0	0.0	0.0	0.0	0.0	0.0	0.0	0.0	0.0	0.0	0.0	0.0	0.0	0.0	0.0
FLRT2	23768	symbol	H. sapiens	23768	H. sapiens	0.0	0.0	0.0	0.0	0.0	0.0	0.0	0.0	0.0	0.0	0.0	0.0	0.0	0.0	0.0	0.0	0.0	0.0	0.0	0.0
ANKS1B	56899	symbol	H. sapiens	56899	H. sapiens	0.0	0.0	0.0	0.0	0.0	0.0	0.0	0.0	0.0	0.0	0.0	0.0	0.0	0.0	0.0	0.0	0.0	0.0	0.0	0.0
WDR72	256764	symbol	H. sapiens	256764	H. sapiens	0.0	0.0	0.0	0.0	0.0	0.0	0.0	0.0	0.0	0.0	0.0	0.0	0.0	0.0	0.0	0.0	0.0	0.0	0.0	0.0
CAPN6	827	symbol	H. sapiens	827	H. sapiens	0.0	0.0	0.0	0.0	0.0	0.0	0.0	0.0	0.0	0.0	0.0	0.0	0.0	0.0	0.0	0.0	0.0	0.0	0.0	0.0
C8orf34	116328	symbol	H. sapiens	116328	H. sapiens	0.0	0.0	0.0	0.0	0.0	0.0	0.0	0.0	1.0	0.0	0.0	0.0	0.0	0.0	0.0	0.0	0.0	0.0	0.0	0.0
NBEAL1	65065	symbol	H. sapiens	65065	H. sapiens	0.0	0.0	0.0	0.0	0.0	0.0	0.0	0.0	0.0	0.0	0.0	0.0	0.0	0.0	0.0	0.0	0.0	0.0	0.0	0.0
GIGYF2	26058	symbol	H. sapiens	26058	H. sapiens	0.0	0.0	0.0	0.0	0.0	0.0	0.0	0.0	0.0	0.0	0.0	0.0	0.0	0.0	0.0	0.0	0.0	0.0	0.0	0.0
DCTN6	10671	symbol	H. sapiens	10671	H. sapiens	0.0	0.0	0.0	0.0	0.0	0.0	0.0	0.0	0.0	0.0	0.0	0.0	0.0	0.0	0.0	0.0	0.0	0.0	0.0	0.0
MET	4233	symbol	H. sapiens	4233	H. sapiens	1.0	1.0	1.0	0.0	0.0	0.0	0.0	1.0	1.0	0.0	0.0	0.0	0.0	0.0	0.0	0.0	0.0	1.0	0.0	0.0
MPPED2	744	symbol	H. sapiens	744	H. sapiens	0.0	0.0	0.0	0.0	0.0	0.0	0.0	0.0	0.0	0.0	0.0	0.0	0.0	0.0	0.0	0.0	0.0	0.0	0.0	0.0
SMTN	6525	symbol	H. sapiens	6525	H. sapiens	0.0	0.0	0.0	0.0	0.0	0.0	0.0	0.0	0.0	0.0	0.0	0.0	0.0	0.0	0.0	0.0	0.0	0.0	0.0	0.0
C5orf24	134553	symbol	H. sapiens	134553	H. sapiens	0.0	0.0	0.0	0.0	0.0	0.0	0.0	0.0	0.0	0.0	0.0	0.0	0.0	0.0	0.0	0.0	0.0	0.0	0.0	0.0
ELK3	2004	symbol	H. sapiens	2004	H. sapiens	0.0	0.0	0.0	0.0	0.0	0.0	0.0	0.0	0.0	0.0	0.0	0.0	0.0	0.0	0.0	0.0	0.0	0.0	0.0	0.0
PCLO	27445	symbol	H. sapiens	27445	H. sapiens	0.0	0.0	0.0	0.0	0.0	0.0	0.0	0.0	0.0	0.0	0.0	0.0	0.0	0.0	0.0	0.0	0.0	0.0	1.0	0.0
ATAD2	29028	symbol	H. sapiens	29028	H. sapiens	0.0	0.0	0.0	0.0	0.0	0.0	0.0	0.0	0.0	0.0	0.0	0.0	0.0	0.0	0.0	0.0	0.0	0.0	0.0	0.0
FAM160B1	57700	gene_synonym	H. sapiens	57700	H. sapiens	0.0	0.0	0.0	0.0	0.0	0.0	0.0	0.0	0.0	0.0	0.0	0.0	0.0	0.0	0.0	0.0	0.0	0.0	0.0	0.0
MICU3	286097	symbol	H. sapiens	286097	H. sapiens	0.0	0.0	0.0	0.0	0.0	0.0	0.0	0.0	0.0	0.0	0.0	0.0	0.0	0.0	0.0	0.0	0.0	0.0	0.0	0.0
CHMP2B	25978	symbol	H. sapiens	25978	H. sapiens	0.0	0.0	0.0	0.0	0.0	0.0	0.0	0.0	0.0	0.0	0.0	0.0	0.0	0.0	0.0	0.0	0.0	0.0	0.0	0.0
GPR63	81491	symbol	H. sapiens	81491	H. sapiens	0.0	0.0	0.0	0.0	0.0	0.0	0.0	0.0	0.0	0.0	0.0	0.0	0.0	0.0	0.0	0.0	0.0	0.0	0.0	0.0
DCUN1D5	84259	symbol	H. sapiens	84259	H. sapiens	0.0	0.0	0.0	0.0	0.0	0.0	0.0	0.0	0.0	0.0	0.0	0.0	0.0	0.0	0.0	0.0	0.0	0.0	0.0	0.0
SLK	9748	symbol	H. sapiens	9748	H. sapiens	0.0	0.0	0.0	0.0	0.0	0.0	0.0	0.0	0.0	0.0	0.0	0.0	0.0	0.0	0.0	0.0	0.0	0.0	0.0	0.0
TRABD2A	129293	symbol	H. sapiens	129293	H. sapiens	0.0	0.0	0.0	0.0	0.0	0.0	0.0	0.0	0.0	0.0	0.0	0.0	0.0	0.0	0.0	0.0	0.0	0.0	0.0	0.0
SINHCAF	58516	symbol	H. sapiens	58516	H. sapiens	0.0	0.0	0.0	0.0	0.0	0.0	0.0	0.0	0.0	0.0	0.0	0.0	0.0	0.0	0.0	0.0	0.0	0.0	0.0	0.0
EML6	400954	symbol	H. sapiens	400954	H. sapiens	0.0	0.0	0.0	0.0	0.0	0.0	0.0	0.0	0.0	0.0	0.0	0.0	0.0	0.0	0.0	0.0	0.0	0.0	0.0	0.0
CHM	1121	symbol	H. sapiens	1121	H. sapiens	0.0	0.0	0.0	0.0	0.0	0.0	0.0	0.0	0.0	0.0	0.0	0.0	0.0	0.0	0.0	0.0	0.0	0.0	0.0	0.0
ROCK1	6093	symbol	H. sapiens	6093	H. sapiens	1.0	0.0	0.0	0.0	1.0	0.0	1.0	1.0	0.0	0.0	1.0	0.0	1.0	0.0	1.0	0.0	1.0	0.0	1.0	0.0
DNAH14	127602	symbol	H. sapiens	127602	H. sapiens	0.0	0.0	0.0	0.0	0.0	0.0	0.0	0.0	0.0	0.0	0.0	0.0	0.0	0.0	0.0	0.0	0.0	0.0	0.0	0.0
RAG1	5896	symbol	H. sapiens	5896	H. sapiens	0.0	0.0	0.0	0.0	0.0	0.0	0.0	0.0	0.0	0.0	0.0	0.0	0.0	0.0	0.0	0.0	0.0	0.0	0.0	0.0
SDC2	6383	symbol	H. sapiens	6383	H. sapiens	0.0	0.0	0.0	0.0	0.0	0.0	0.0	0.0	0.0	0.0	0.0	0.0	0.0	0.0	0.0	0.0	0.0	0.0	0.0	0.0
ZFR	51663	symbol	H. sapiens	51663	H. sapiens	0.0	0.0	0.0	0.0	0.0	0.0	0.0	0.0	0.0	0.0	0.0	0.0	0.0	0.0	0.0	0.0	0.0	0.0	0.0	0.0
ADGRL3	23284	symbol	H. sapiens	23284	H. sapiens	0.0	0.0	0.0	0.0	0.0	0.0	0.0	0.0	0.0	0.0	0.0	0.0	0.0	0.0	0.0	0.0	0.0	0.0	0.0	0.0
PABPC4L	132430	symbol	H. sapiens	132430	H. sapiens	0.0	0.0	0.0	0.0	0.0	0.0	0.0	0.0	0.0	0.0	0.0	0.0	0.0	0.0	0.0	0.0	0.0	0.0	0.0	0.0
SLC7A6OS	84138	symbol	H. sapiens	84138	H. sapiens	0.0	0.0	0.0	0.0	0.0	0.0	0.0	0.0	0.0	0.0	0.0	0.0	0.0	0.0	0.0	0.0	0.0	0.0	0.0	0.0
INTS8	55656	symbol	H. sapiens	55656	H. sapiens	0.0	0.0	0.0	0.0	0.0	0.0	0.0	0.0	0.0	0.0	0.0	0.0	0.0	0.0	0.0	0.0	0.0	0.0	0.0	0.0
MLLT3	4300	symbol	H. sapiens	4300	H. sapiens	0.0	0.0	0.0	0.0	0.0	0.0	0.0	0.0	0.0	0.0	0.0	0.0	0.0	0.0	0.0	0.0	0.0	0.0	0.0	0.0
EHHADH	1962	symbol	H. sapiens	1962	H. sapiens	0.0	0.0	0.0	0.0	0.0	1.0	0.0	0.0	0.0	0.0	0.0	0.0	0.0	0.0	0.0	0.0	0.0	0.0	0.0	0.0
CCDC169-SOHLH2	100526761	symbol	H. sapiens	100526761	H. sapiens	0.0	0.0	0.0	0.0	0.0	0.0	0.0	0.0	0.0	0.0	0.0	0.0	0.0	0.0	0.0	0.0	0.0	0.0	0.0	0.0
PIK3R1	5295	symbol	H. sapiens	5295	H. sapiens	1.0	0.0	1.0	0.0	1.0	0.0	1.0	1.0	1.0	1.0	1.0	1.0	1.0	0.0	1.0	0.0	0.0	0.0	1.0	0.0
VEGFA	7422	symbol	H. sapiens	7422	H. sapiens	1.0	1.0	1.0	1.0	1.0	0.0	0.0	1.0	1.0	0.0	1.0	0.0	1.0	0.0	0.0	0.0	0.0	0.0	0.0	0.0
BLMH	642	symbol	H. sapiens	642	H. sapiens	0.0	0.0	0.0	0.0	0.0	0.0	0.0	0.0	0.0	0.0	0.0	0.0	0.0	0.0	0.0	0.0	0.0	0.0	0.0	0.0
PEX7	5191	symbol	H. sapiens	5191	H. sapiens	0.0	0.0	0.0	0.0	0.0	0.0	0.0	0.0	0.0	0.0	0.0	0.0	0.0	0.0	0.0	0.0	0.0	0.0	0.0	0.0
APOL6	80830	symbol	H. sapiens	80830	H. sapiens	0.0	0.0	0.0	0.0	0.0	0.0	0.0	0.0	0.0	0.0	0.0	0.0	0.0	0.0	0.0	0.0	0.0	0.0	0.0	0.0
RAD23A	5886	symbol	H. sapiens	5886	H. sapiens	0.0	0.0	0.0	0.0	0.0	0.0	0.0	0.0	0.0	0.0	0.0	0.0	0.0	0.0	0.0	0.0	0.0	0.0	0.0	0.0
DENND1B	163486	symbol	H. sapiens	163486	H. sapiens	0.0	0.0	0.0	0.0	0.0	0.0	0.0	0.0	0.0	0.0	0.0	0.0	0.0	0.0	0.0	0.0	0.0	0.0	0.0	0.0
ZNF320	162967	symbol	H. sapiens	162967	H. sapiens	0.0	0.0	0.0	0.0	0.0	0.0	0.0	0.0	0.0	0.0	0.0	0.0	0.0	0.0	0.0	0.0	0.0	0.0	0.0	0.0
EDIL3	10085	symbol	H. sapiens	10085	H. sapiens	0.0	0.0	0.0	0.0	0.0	0.0	0.0	0.0	0.0	0.0	0.0	0.0	0.0	0.0	0.0	0.0	0.0	0.0	0.0	0.0
LYRM9	201229	symbol	H. sapiens	201229	H. sapiens	0.0	0.0	0.0	0.0	0.0	0.0	0.0	0.0	0.0	0.0	0.0	0.0	0.0	0.0	0.0	0.0	0.0	0.0	0.0	0.0
TENM3	55714	symbol	H. sapiens	55714	H. sapiens	0.0	0.0	0.0	0.0	0.0	0.0	0.0	0.0	0.0	0.0	0.0	0.0	0.0	0.0	0.0	0.0	0.0	0.0	0.0	0.0
SPTLC2	9517	symbol	H. sapiens	9517	H. sapiens	0.0	0.0	0.0	0.0	0.0	0.0	0.0	0.0	0.0	0.0	0.0	0.0	1.0	0.0	0.0	0.0	0.0	0.0	0.0	0.0
IQCH	64799	symbol	H. sapiens	64799	H. sapiens	0.0	0.0	0.0	0.0	0.0	0.0	0.0	0.0	0.0	0.0	0.0	0.0	0.0	0.0	0.0	0.0	0.0	0.0	0.0	0.0
FAM199X	139231	symbol	H. sapiens	139231	H. sapiens	0.0	0.0	0.0	0.0	0.0	0.0	0.0	0.0	0.0	0.0	0.0	0.0	0.0	0.0	0.0	0.0	0.0	0.0	0.0	0.0
PANX2	56666	symbol	H. sapiens	56666	H. sapiens	0.0	0.0	0.0	0.0	0.0	0.0	0.0	0.0	0.0	0.0	0.0	0.0	0.0	0.0	0.0	0.0	0.0	0.0	0.0	0.0
CDK19	23097	symbol	H. sapiens	23097	H. sapiens	0.0	0.0	0.0	0.0	0.0	0.0	0.0	0.0	0.0	0.0	0.0	0.0	0.0	0.0	0.0	0.0	0.0	0.0	0.0	0.0
ZNF570	148268	symbol	H. sapiens	148268	H. sapiens	0.0	0.0	0.0	0.0	0.0	0.0	0.0	0.0	0.0	0.0	0.0	0.0	0.0	0.0	0.0	0.0	0.0	0.0	0.0	0.0
ATP1B4	23439	symbol	H. sapiens	23439	H. sapiens	0.0	0.0	0.0	0.0	0.0	0.0	0.0	0.0	0.0	0.0	1.0	0.0	0.0	0.0	0.0	0.0	0.0	0.0	1.0	0.0
HMGCR	3156	symbol	H. sapiens	3156	H. sapiens	0.0	0.0	0.0	0.0	0.0	0.0	0.0	0.0	0.0	0.0	0.0	0.0	0.0	0.0	0.0	0.0	0.0	0.0	0.0	0.0
GSKIP	51527	symbol	H. sapiens	51527	H. sapiens	0.0	0.0	0.0	0.0	0.0	0.0	0.0	0.0	0.0	0.0	0.0	0.0	0.0	0.0	0.0	0.0	0.0	0.0	0.0	0.0
TET1	80312	symbol	H. sapiens	80312	H. sapiens	0.0	0.0	0.0	0.0	0.0	0.0	0.0	0.0	0.0	0.0	0.0	0.0	0.0	0.0	0.0	0.0	0.0	0.0	0.0	0.0
CNOT7	29883	symbol	H. sapiens	29883	H. sapiens	0.0	0.0	0.0	0.0	0.0	0.0	0.0	0.0	0.0	0.0	0.0	0.0	0.0	0.0	0.0	0.0	0.0	0.0	0.0	0.0
FRYL	285527	symbol	H. sapiens	285527	H. sapiens	0.0	0.0	0.0	0.0	0.0	0.0	0.0	0.0	0.0	0.0	0.0	0.0	0.0	0.0	0.0	0.0	0.0	0.0	0.0	0.0
TRIM44	54765	symbol	H. sapiens	54765	H. sapiens	0.0	0.0	0.0	0.0	0.0	0.0	0.0	0.0	0.0	0.0	0.0	0.0	0.0	0.0	0.0	0.0	0.0	0.0	0.0	0.0
NXPH2	11249	symbol	H. sapiens	11249	H. sapiens	0.0	0.0	0.0	0.0	0.0	0.0	0.0	0.0	0.0	0.0	0.0	0.0	0.0	0.0	0.0	0.0	0.0	0.0	0.0	0.0
SEL1L3	23231	symbol	H. sapiens	23231	H. sapiens	0.0	0.0	0.0	0.0	0.0	0.0	0.0	0.0	0.0	0.0	0.0	0.0	0.0	0.0	0.0	0.0	0.0	0.0	0.0	0.0
TP73	7161	symbol	H. sapiens	7161	H. sapiens	1.0	0.0	0.0	1.0	0.0	0.0	0.0	0.0	1.0	0.0	0.0	0.0	1.0	0.0	0.0	0.0	0.0	0.0	0.0	0.0
ACAD8	27034	symbol	H. sapiens	27034	H. sapiens	0.0	0.0	0.0	0.0	0.0	0.0	0.0	0.0	0.0	0.0	0.0	0.0	0.0	0.0	0.0	0.0	0.0	0.0	0.0	0.0
TMEM246	84302	gene_synonym	H. sapiens	84302	H. sapiens	0.0	0.0	0.0	0.0	0.0	0.0	0.0	0.0	0.0	0.0	0.0	0.0	0.0	0.0	0.0	0.0	0.0	0.0	0.0	0.0
ANO5	203859	symbol	H. sapiens	203859	H. sapiens	0.0	0.0	0.0	0.0	0.0	0.0	0.0	0.0	0.0	0.0	0.0	0.0	0.0	0.0	0.0	0.0	0.0	0.0	0.0	0.0
ENDOD1	23052	symbol	H. sapiens	23052	H. sapiens	0.0	0.0	0.0	0.0	0.0	0.0	0.0	0.0	0.0	0.0	0.0	0.0	0.0	0.0	0.0	0.0	0.0	0.0	0.0	0.0
IMPG1	3617	symbol	H. sapiens	3617	H. sapiens	0.0	0.0	0.0	0.0	0.0	0.0	0.0	0.0	0.0	0.0	0.0	0.0	0.0	0.0	0.0	0.0	0.0	0.0	0.0	0.0
RAC1	5879	symbol	H. sapiens	5879	H. sapiens	1.0	0.0	1.0	0.0	1.0	0.0	1.0	1.0	1.0	1.0	1.0	0.0	1.0	0.0	1.0	0.0	0.0	1.0	1.0	0.0
RASSF10	644943	symbol	H. sapiens	644943	H. sapiens	0.0	0.0	0.0	0.0	0.0	0.0	0.0	0.0	0.0	0.0	0.0	0.0	0.0	0.0	0.0	0.0	0.0	0.0	0.0	0.0
APH1A	51107	symbol	H. sapiens	51107	H. sapiens	1.0	0.0	0.0	0.0	0.0	0.0	0.0	0.0	0.0	0.0	0.0	1.0	0.0	0.0	0.0	0.0	0.0	0.0	0.0	0.0
LUC7L	55692	symbol	H. sapiens	55692	H. sapiens	0.0	0.0	0.0	0.0	0.0	0.0	0.0	0.0	0.0	0.0	0.0	0.0	0.0	0.0	0.0	0.0	0.0	0.0	0.0	0.0
ARPC5	10092	symbol	H. sapiens	10092	H. sapiens	0.0	0.0	0.0	0.0	0.0	0.0	0.0	1.0	0.0	0.0	0.0	0.0	1.0	0.0	0.0	0.0	0.0	0.0	0.0	0.0
ASCC3	10973	symbol	H. sapiens	10973	H. sapiens	0.0	0.0	0.0	0.0	0.0	0.0	0.0	0.0	0.0	0.0	0.0	0.0	0.0	0.0	0.0	0.0	0.0	0.0	0.0	0.0
PDK4	5166	symbol	H. sapiens	5166	H. sapiens	0.0	0.0	0.0	0.0	0.0	1.0	0.0	0.0	0.0	0.0	0.0	0.0	0.0	0.0	0.0	0.0	0.0	0.0	0.0	0.0
TMEM67	91147	symbol	H. sapiens	91147	H. sapiens	0.0	0.0	0.0	0.0	0.0	0.0	0.0	0.0	0.0	0.0	0.0	0.0	0.0	0.0	0.0	0.0	0.0	0.0	0.0	0.0
SERPINE1	5054	symbol	H. sapiens	5054	H. sapiens	1.0	0.0	0.0	0.0	0.0	0.0	0.0	0.0	0.0	0.0	0.0	0.0	1.0	1.0	0.0	0.0	1.0	0.0	0.0	0.0
GEM	2669	symbol	H. sapiens	2669	H. sapiens	0.0	0.0	0.0	0.0	0.0	0.0	0.0	0.0	0.0	0.0	0.0	0.0	0.0	0.0	0.0	0.0	0.0	0.0	0.0	0.0
PSD3	23362	symbol	H. sapiens	23362	H. sapiens	0.0	0.0	0.0	0.0	0.0	0.0	0.0	0.0	0.0	0.0	0.0	0.0	0.0	0.0	0.0	0.0	0.0	0.0	0.0	0.0
ZC3H6	376940	symbol	H. sapiens	376940	H. sapiens	0.0	0.0	0.0	0.0	0.0	0.0	0.0	0.0	0.0	0.0	0.0	0.0	0.0	0.0	0.0	0.0	0.0	0.0	0.0	0.0
NFYB	4801	symbol	H. sapiens	4801	H. sapiens	0.0	0.0	0.0	0.0	0.0	0.0	0.0	0.0	0.0	0.0	0.0	0.0	0.0	0.0	0.0	0.0	0.0	0.0	0.0	0.0
RAB27B	5874	symbol	H. sapiens	5874	H. sapiens	0.0	0.0	0.0	0.0	0.0	0.0	0.0	0.0	0.0	0.0	0.0	0.0	0.0	0.0	0.0	0.0	0.0	0.0	0.0	0.0
PQLC2L	152078	gene_synonym	H. sapiens	152078	H. sapiens	0.0	0.0	0.0	0.0	0.0	0.0	0.0	0.0	0.0	0.0	0.0	0.0	0.0	0.0	0.0	0.0	0.0	0.0	0.0	0.0
ZNF596	169270	symbol	H. sapiens	169270	H. sapiens	0.0	0.0	0.0	0.0	0.0	0.0	0.0	0.0	0.0	0.0	0.0	0.0	0.0	0.0	0.0	0.0	0.0	0.0	0.0	0.0
AAR2	25980	symbol	H. sapiens	25980	H. sapiens	0.0	0.0	0.0	0.0	0.0	0.0	0.0	0.0	0.0	0.0	0.0	0.0	0.0	0.0	0.0	0.0	0.0	0.0	0.0	0.0
TRDMT1	1787	symbol	H. sapiens	1787	H. sapiens	0.0	0.0	0.0	0.0	0.0	0.0	0.0	0.0	0.0	0.0	0.0	0.0	0.0	0.0	0.0	0.0	0.0	0.0	0.0	0.0
RBFOX2	23543	symbol	H. sapiens	23543	H. sapiens	0.0	0.0	0.0	0.0	0.0	0.0	0.0	0.0	0.0	0.0	0.0	0.0	0.0	0.0	0.0	0.0	0.0	0.0	0.0	0.0
JRKL	8690	symbol	H. sapiens	8690	H. sapiens	0.0	0.0	0.0	0.0	0.0	0.0	0.0	0.0	0.0	0.0	0.0	0.0	0.0	0.0	0.0	0.0	0.0	0.0	0.0	0.0
ANKRD36C	400986	symbol	H. sapiens	400986	H. sapiens	0.0	0.0	0.0	0.0	0.0	0.0	0.0	0.0	0.0	0.0	0.0	0.0	0.0	0.0	0.0	0.0	0.0	0.0	0.0	0.0
DNAJB14	79982	symbol	H. sapiens	79982	H. sapiens	0.0	0.0	0.0	0.0	0.0	0.0	0.0	0.0	0.0	0.0	0.0	0.0	0.0	0.0	0.0	0.0	0.0	0.0	0.0	0.0
DERL2	51009	symbol	H. sapiens	51009	H. sapiens	0.0	0.0	0.0	0.0	0.0	0.0	0.0	0.0	0.0	0.0	0.0	0.0	0.0	0.0	0.0	0.0	0.0	0.0	0.0	0.0
MARK1	4139	symbol	H. sapiens	4139	H. sapiens	0.0	0.0	0.0	0.0	0.0	0.0	0.0	0.0	0.0	0.0	0.0	0.0	1.0	0.0	0.0	0.0	0.0	0.0	0.0	0.0
FLT1	2321	symbol	H. sapiens	2321	H. sapiens	0.0	1.0	1.0	0.0	1.0	0.0	0.0	1.0	0.0	0.0	0.0	0.0	0.0	0.0	0.0	0.0	0.0	1.0	0.0	0.0
CCDC152	100129792	symbol	H. sapiens	100129792	H. sapiens	0.0	0.0	0.0	0.0	0.0	0.0	0.0	0.0	0.0	0.0	0.0	0.0	0.0	0.0	0.0	0.0	0.0	0.0	0.0	0.0
LIX1	167410	symbol	H. sapiens	167410	H. sapiens	0.0	0.0	0.0	0.0	0.0	0.0	0.0	0.0	0.0	0.0	0.0	0.0	0.0	0.0	0.0	0.0	0.0	0.0	0.0	0.0
SDF2	6388	symbol	H. sapiens	6388	H. sapiens	0.0	0.0	0.0	0.0	0.0	0.0	0.0	0.0	0.0	0.0	0.0	0.0	0.0	0.0	0.0	0.0	0.0	0.0	0.0	0.0
PRICKLE2	166336	symbol	H. sapiens	166336	H. sapiens	0.0	0.0	0.0	0.0	0.0	0.0	0.0	0.0	0.0	0.0	0.0	0.0	0.0	0.0	0.0	0.0	0.0	0.0	0.0	0.0
RNF144A	9781	symbol	H. sapiens	9781	H. sapiens	0.0	0.0	0.0	0.0	0.0	0.0	0.0	0.0	0.0	0.0	0.0	0.0	0.0	0.0	0.0	0.0	0.0	0.0	0.0	0.0
CAST	831	symbol	H. sapiens	831	H. sapiens	0.0	0.0	0.0	0.0	0.0	0.0	0.0	0.0	0.0	0.0	0.0	0.0	0.0	0.0	0.0	0.0	0.0	0.0	0.0	0.0
NRG1	3084	symbol	H. sapiens	3084	H. sapiens	0.0	0.0	0.0	0.0	0.0	1.0	0.0	0.0	1.0	0.0	0.0	0.0	0.0	0.0	1.0	0.0	0.0	0.0	0.0	0.0
PHLDB2	90102	symbol	H. sapiens	90102	H. sapiens	0.0	0.0	0.0	0.0	0.0	0.0	0.0	0.0	0.0	0.0	0.0	0.0	1.0	0.0	0.0	0.0	0.0	0.0	0.0	0.0
NPM1	4869	symbol	H. sapiens	4869	H. sapiens	0.0	0.0	0.0	0.0	0.0	0.0	0.0	0.0	0.0	0.0	0.0	0.0	0.0	0.0	0.0	0.0	0.0	0.0	0.0	0.0
VSTM2A	222008	symbol	H. sapiens	222008	H. sapiens	0.0	0.0	0.0	0.0	0.0	0.0	0.0	0.0	0.0	0.0	0.0	0.0	0.0	0.0	0.0	0.0	0.0	0.0	0.0	0.0
HFE	3077	symbol	H. sapiens	3077	H. sapiens	0.0	0.0	0.0	0.0	0.0	0.0	0.0	0.0	0.0	0.0	0.0	0.0	0.0	0.0	0.0	0.0	1.0	0.0	0.0	0.0
ZNF599	148103	symbol	H. sapiens	148103	H. sapiens	0.0	0.0	0.0	0.0	0.0	0.0	0.0	0.0	0.0	0.0	0.0	0.0	0.0	0.0	0.0	0.0	0.0	0.0	0.0	0.0
GIN1	54826	symbol	H. sapiens	54826	H. sapiens	0.0	0.0	0.0	0.0	0.0	0.0	0.0	0.0	0.0	0.0	0.0	0.0	0.0	0.0	0.0	0.0	0.0	0.0	0.0	0.0
IFT80	57560	symbol	H. sapiens	57560	H. sapiens	0.0	0.0	0.0	0.0	0.0	0.0	0.0	0.0	0.0	0.0	0.0	0.0	0.0	0.0	0.0	0.0	0.0	0.0	0.0	0.0
CNTNAP2	26047	symbol	H. sapiens	26047	H. sapiens	0.0	0.0	0.0	0.0	0.0	0.0	0.0	0.0	0.0	0.0	0.0	0.0	0.0	0.0	0.0	0.0	0.0	0.0	0.0	0.0
CNEP1R1	255919	symbol	H. sapiens	255919	H. sapiens	0.0	0.0	0.0	0.0	0.0	0.0	0.0	0.0	0.0	0.0	0.0	0.0	0.0	0.0	0.0	0.0	0.0	0.0	0.0	0.0
GLIPR1	11010	symbol	H. sapiens	11010	H. sapiens	0.0	0.0	0.0	0.0	0.0	0.0	0.0	0.0	0.0	0.0	0.0	0.0	0.0	0.0	0.0	0.0	0.0	0.0	0.0	0.0
NOLC1	9221	symbol	H. sapiens	9221	H. sapiens	0.0	0.0	0.0	0.0	0.0	0.0	0.0	0.0	0.0	0.0	0.0	0.0	0.0	0.0	0.0	0.0	0.0	0.0	0.0	0.0
XAF1	54739	symbol	H. sapiens	54739	H. sapiens	0.0	0.0	0.0	0.0	0.0	0.0	0.0	0.0	0.0	0.0	0.0	0.0	0.0	0.0	0.0	0.0	0.0	0.0	0.0	0.0
ARSB	411	symbol	H. sapiens	411	H. sapiens	0.0	0.0	0.0	0.0	0.0	0.0	0.0	0.0	0.0	0.0	0.0	0.0	0.0	0.0	0.0	0.0	0.0	0.0	0.0	0.0
DOK6	220164	symbol	H. sapiens	220164	H. sapiens	0.0	0.0	0.0	0.0	0.0	0.0	0.0	0.0	0.0	0.0	0.0	0.0	0.0	0.0	0.0	0.0	0.0	0.0	0.0	0.0
ELOC	6921	symbol	H. sapiens	6921	H. sapiens	1.0	0.0	0.0	0.0	1.0	0.0	0.0	0.0	1.0	0.0	0.0	0.0	0.0	0.0	0.0	0.0	0.0	0.0	0.0	0.0
METTL15	196074	symbol	H. sapiens	196074	H. sapiens	0.0	0.0	0.0	0.0	0.0	0.0	0.0	0.0	0.0	0.0	0.0	0.0	0.0	0.0	0.0	0.0	0.0	0.0	0.0	0.0
CEP76	79959	symbol	H. sapiens	79959	H. sapiens	0.0	0.0	0.0	0.0	0.0	0.0	0.0	0.0	0.0	0.0	0.0	0.0	0.0	0.0	0.0	0.0	0.0	0.0	0.0	0.0
PGAP1	80055	symbol	H. sapiens	80055	H. sapiens	0.0	0.0	0.0	0.0	0.0	0.0	0.0	0.0	0.0	0.0	0.0	0.0	0.0	0.0	0.0	0.0	0.0	0.0	0.0	0.0
PDCD2	5134	symbol	H. sapiens	5134	H. sapiens	0.0	0.0	0.0	0.0	0.0	0.0	0.0	0.0	0.0	0.0	0.0	0.0	0.0	0.0	0.0	0.0	0.0	0.0	0.0	0.0
LPCAT1	79888	symbol	H. sapiens	79888	H. sapiens	0.0	0.0	0.0	0.0	0.0	0.0	0.0	0.0	0.0	0.0	0.0	0.0	0.0	0.0	0.0	0.0	0.0	0.0	0.0	0.0
PUDP	8226	symbol	H. sapiens	8226	H. sapiens	0.0	0.0	0.0	0.0	0.0	0.0	0.0	0.0	0.0	0.0	0.0	0.0	0.0	0.0	0.0	0.0	0.0	0.0	0.0	0.0
WT1	7490	symbol	H. sapiens	7490	H. sapiens	0.0	0.0	0.0	0.0	0.0	0.0	0.0	0.0	0.0	0.0	0.0	0.0	0.0	0.0	0.0	0.0	0.0	0.0	0.0	0.0
TP53	7157	symbol	H. sapiens	7157	H. sapiens	1.0	1.0	1.0	0.0	1.0	0.0	0.0	0.0	1.0	0.0	1.0	0.0	1.0	0.0	0.0	0.0	0.0	0.0	0.0	0.0
MINDY2	54629	symbol	H. sapiens	54629	H. sapiens	0.0	0.0	0.0	0.0	0.0	0.0	0.0	0.0	0.0	0.0	0.0	0.0	0.0	0.0	0.0	0.0	0.0	0.0	0.0	0.0
GLUD1	2746	symbol	H. sapiens	2746	H. sapiens	0.0	0.0	0.0	0.0	0.0	0.0	0.0	0.0	0.0	0.0	0.0	0.0	0.0	0.0	0.0	0.0	0.0	0.0	0.0	0.0
LILRB4	11006	symbol	H. sapiens	11006	H. sapiens	0.0	0.0	0.0	0.0	0.0	0.0	0.0	0.0	0.0	0.0	0.0	0.0	0.0	0.0	0.0	0.0	0.0	0.0	0.0	0.0
OPTN	10133	symbol	H. sapiens	10133	H. sapiens	0.0	0.0	0.0	0.0	0.0	0.0	0.0	0.0	0.0	0.0	0.0	0.0	0.0	0.0	0.0	0.0	0.0	0.0	0.0	0.0
CYP51A1	1595	symbol	H. sapiens	1595	H. sapiens	0.0	0.0	0.0	0.0	0.0	0.0	0.0	0.0	0.0	0.0	0.0	0.0	0.0	0.0	0.0	0.0	0.0	0.0	0.0	0.0
ZNF432	9668	symbol	H. sapiens	9668	H. sapiens	0.0	0.0	0.0	0.0	0.0	0.0	0.0	0.0	0.0	0.0	0.0	0.0	0.0	0.0	0.0	0.0	0.0	0.0	0.0	0.0
SERP1	27230	symbol	H. sapiens	27230	H. sapiens	0.0	0.0	0.0	0.0	0.0	0.0	0.0	0.0	0.0	0.0	0.0	0.0	0.0	0.0	0.0	0.0	0.0	0.0	0.0	0.0
MED1	5469	symbol	H. sapiens	5469	H. sapiens	0.0	0.0	0.0	0.0	0.0	0.0	0.0	0.0	0.0	0.0	1.0	0.0	0.0	0.0	0.0	0.0	0.0	0.0	0.0	0.0
ALG13	79868	symbol	H. sapiens	79868	H. sapiens	0.0	0.0	0.0	0.0	0.0	0.0	0.0	0.0	0.0	0.0	0.0	0.0	0.0	0.0	0.0	0.0	0.0	0.0	0.0	0.0
DPY19L4	286148	symbol	H. sapiens	286148	H. sapiens	0.0	0.0	0.0	0.0	0.0	0.0	0.0	0.0	0.0	0.0	0.0	0.0	0.0	0.0	0.0	0.0	0.0	0.0	0.0	0.0
PTPRO	5800	symbol	H. sapiens	5800	H. sapiens	0.0	0.0	0.0	0.0	0.0	0.0	0.0	0.0	0.0	0.0	0.0	0.0	0.0	0.0	0.0	0.0	0.0	0.0	0.0	0.0
DPP10	57628	symbol	H. sapiens	57628	H. sapiens	0.0	0.0	0.0	0.0	0.0	0.0	0.0	0.0	0.0	0.0	0.0	0.0	0.0	0.0	0.0	0.0	0.0	0.0	0.0	0.0
PHIP	55023	symbol	H. sapiens	55023	H. sapiens	0.0	0.0	0.0	0.0	0.0	0.0	0.0	0.0	0.0	0.0	0.0	0.0	0.0	0.0	0.0	0.0	0.0	0.0	0.0	0.0
CD53	963	symbol	H. sapiens	963	H. sapiens	0.0	0.0	0.0	0.0	0.0	0.0	0.0	0.0	0.0	0.0	0.0	0.0	0.0	0.0	0.0	0.0	0.0	0.0	0.0	0.0
HDAC9	9734	symbol	H. sapiens	9734	H. sapiens	0.0	0.0	0.0	1.0	1.0	0.0	0.0	0.0	0.0	0.0	1.0	0.0	0.0	0.0	1.0	0.0	0.0	0.0	0.0	0.0
ZNF160	90338	symbol	H. sapiens	90338	H. sapiens	0.0	0.0	0.0	0.0	0.0	0.0	0.0	0.0	0.0	0.0	0.0	0.0	0.0	0.0	0.0	0.0	0.0	0.0	0.0	0.0
VASP	7408	symbol	H. sapiens	7408	H. sapiens	0.0	0.0	1.0	0.0	0.0	0.0	0.0	1.0	0.0	0.0	0.0	0.0	1.0	0.0	0.0	0.0	0.0	0.0	1.0	0.0
KPNA4	3840	symbol	H. sapiens	3840	H. sapiens	0.0	0.0	0.0	0.0	0.0	0.0	0.0	1.0	0.0	0.0	1.0	0.0	1.0	0.0	0.0	0.0	0.0	0.0	0.0	0.0
DPYSL2	1808	symbol	H. sapiens	1808	H. sapiens	0.0	0.0	0.0	0.0	0.0	0.0	0.0	0.0	0.0	0.0	0.0	0.0	1.0	0.0	0.0	0.0	0.0	0.0	0.0	0.0
HUS1	3364	symbol	H. sapiens	3364	H. sapiens	0.0	0.0	0.0	0.0	0.0	0.0	0.0	0.0	0.0	0.0	0.0	0.0	0.0	0.0	0.0	0.0	0.0	0.0	0.0	0.0
ARID2	196528	symbol	H. sapiens	196528	H. sapiens	0.0	0.0	0.0	0.0	0.0	0.0	0.0	0.0	0.0	0.0	0.0	0.0	0.0	0.0	0.0	0.0	0.0	0.0	0.0	0.0
FADD	8772	symbol	H. sapiens	8772	H. sapiens	1.0	0.0	0.0	0.0	1.0	0.0	0.0	1.0	1.0	1.0	1.0	0.0	0.0	0.0	0.0	0.0	0.0	0.0	0.0	0.0
PHACTR4	65979	symbol	H. sapiens	65979	H. sapiens	0.0	0.0	0.0	0.0	0.0	0.0	0.0	0.0	0.0	0.0	0.0	0.0	0.0	0.0	0.0	0.0	0.0	0.0	0.0	0.0
GCNT4	51301	symbol	H. sapiens	51301	H. sapiens	0.0	0.0	0.0	0.0	0.0	0.0	0.0	0.0	0.0	0.0	0.0	0.0	0.0	0.0	0.0	0.0	0.0	0.0	0.0	0.0
ELF5	2001	symbol	H. sapiens	2001	H. sapiens	0.0	0.0	0.0	0.0	0.0	0.0	0.0	0.0	0.0	0.0	0.0	0.0	0.0	0.0	0.0	0.0	0.0	0.0	0.0	0.0
C11orf58	10944	symbol	H. sapiens	10944	H. sapiens	0.0	0.0	0.0	0.0	0.0	0.0	0.0	0.0	0.0	0.0	0.0	0.0	0.0	0.0	0.0	0.0	0.0	0.0	0.0	0.0
EIF1AX	1964	symbol	H. sapiens	1964	H. sapiens	0.0	0.0	0.0	0.0	0.0	0.0	0.0	0.0	0.0	0.0	0.0	0.0	0.0	0.0	0.0	0.0	0.0	0.0	0.0	0.0
AWAT2	158835	symbol	H. sapiens	158835	H. sapiens	0.0	0.0	0.0	0.0	0.0	0.0	0.0	0.0	0.0	0.0	0.0	0.0	0.0	0.0	0.0	0.0	0.0	0.0	0.0	0.0
STX7	8417	symbol	H. sapiens	8417	H. sapiens	0.0	0.0	0.0	0.0	0.0	0.0	0.0	0.0	0.0	0.0	0.0	0.0	0.0	0.0	0.0	0.0	0.0	0.0	0.0	0.0
SRSF2	6427	symbol	H. sapiens	6427	H. sapiens	0.0	0.0	0.0	0.0	0.0	0.0	0.0	0.0	0.0	0.0	0.0	0.0	0.0	0.0	0.0	0.0	0.0	0.0	0.0	0.0
LAD1	3898	symbol	H. sapiens	3898	H. sapiens	0.0	0.0	0.0	0.0	0.0	0.0	0.0	0.0	0.0	0.0	0.0	0.0	0.0	0.0	0.0	0.0	0.0	0.0	0.0	0.0
WNT8A	7478	symbol	H. sapiens	7478	H. sapiens	1.0	0.0	0.0	0.0	0.0	0.0	0.0	0.0	0.0	0.0	0.0	0.0	0.0	0.0	0.0	0.0	0.0	0.0	0.0	0.0
SEC31A	22872	symbol	H. sapiens	22872	H. sapiens	0.0	0.0	0.0	0.0	0.0	0.0	0.0	0.0	0.0	0.0	0.0	0.0	0.0	0.0	0.0	0.0	0.0	0.0	0.0	0.0
CEBPG	1054	symbol	H. sapiens	1054	H. sapiens	0.0	0.0	0.0	0.0	0.0	0.0	0.0	0.0	0.0	0.0	0.0	0.0	0.0	0.0	0.0	0.0	0.0	0.0	0.0	0.0
CDC123	8872	symbol	H. sapiens	8872	H. sapiens	0.0	0.0	0.0	0.0	0.0	0.0	0.0	0.0	0.0	0.0	0.0	0.0	0.0	0.0	0.0	0.0	0.0	0.0	0.0	0.0
STON2	85439	symbol	H. sapiens	85439	H. sapiens	0.0	0.0	0.0	0.0	0.0	0.0	0.0	0.0	0.0	0.0	0.0	0.0	0.0	0.0	0.0	0.0	0.0	0.0	0.0	0.0
ZDHHC22	283576	symbol	H. sapiens	283576	H. sapiens	0.0	0.0	0.0	0.0	0.0	0.0	0.0	0.0	0.0	0.0	0.0	0.0	0.0	0.0	0.0	0.0	0.0	0.0	0.0	0.0
CCDC141	285025	symbol	H. sapiens	285025	H. sapiens	0.0	0.0	0.0	0.0	0.0	0.0	0.0	0.0	0.0	0.0	0.0	0.0	0.0	0.0	0.0	0.0	0.0	0.0	0.0	0.0
MAP10	54627	symbol	H. sapiens	54627	H. sapiens	0.0	0.0	0.0	0.0	0.0	0.0	0.0	0.0	0.0	0.0	0.0	0.0	0.0	0.0	0.0	0.0	0.0	0.0	0.0	0.0
ULK2	9706	symbol	H. sapiens	9706	H. sapiens	1.0	1.0	0.0	0.0	0.0	0.0	0.0	0.0	0.0	0.0	0.0	0.0	0.0	0.0	0.0	0.0	0.0	0.0	0.0	0.0
WDR75	84128	symbol	H. sapiens	84128	H. sapiens	0.0	0.0	0.0	0.0	0.0	0.0	0.0	0.0	0.0	0.0	0.0	0.0	0.0	0.0	0.0	0.0	0.0	0.0	0.0	0.0
DCK	1633	symbol	H. sapiens	1633	H. sapiens	0.0	0.0	0.0	0.0	0.0	0.0	0.0	0.0	0.0	0.0	0.0	0.0	0.0	0.0	0.0	0.0	0.0	0.0	0.0	0.0
CACNG1	786	symbol	H. sapiens	786	H. sapiens	0.0	0.0	0.0	0.0	0.0	0.0	0.0	0.0	0.0	0.0	0.0	0.0	0.0	0.0	0.0	0.0	0.0	0.0	0.0	0.0
PARP8	79668	symbol	H. sapiens	79668	H. sapiens	0.0	0.0	0.0	0.0	0.0	0.0	0.0	0.0	0.0	0.0	0.0	0.0	0.0	0.0	0.0	0.0	0.0	0.0	0.0	0.0
PPHLN1	51535	symbol	H. sapiens	51535	H. sapiens	0.0	0.0	0.0	0.0	0.0	0.0	0.0	0.0	0.0	0.0	0.0	0.0	0.0	0.0	0.0	0.0	0.0	0.0	0.0	0.0
SMAGP	57228	symbol	H. sapiens	57228	H. sapiens	0.0	0.0	0.0	0.0	0.0	0.0	0.0	0.0	0.0	0.0	0.0	0.0	0.0	0.0	0.0	0.0	0.0	0.0	0.0	0.0
TAF5L	27097	symbol	H. sapiens	27097	H. sapiens	0.0	0.0	0.0	0.0	0.0	0.0	0.0	0.0	0.0	0.0	0.0	0.0	0.0	0.0	0.0	0.0	0.0	0.0	0.0	0.0
MTMR9	66036	symbol	H. sapiens	66036	H. sapiens	0.0	0.0	0.0	0.0	0.0	0.0	0.0	0.0	0.0	0.0	0.0	0.0	0.0	0.0	0.0	0.0	0.0	0.0	0.0	0.0
TMEM169	92691	symbol	H. sapiens	92691	H. sapiens	0.0	0.0	0.0	0.0	0.0	0.0	0.0	0.0	0.0	0.0	0.0	0.0	0.0	0.0	0.0	0.0	0.0	0.0	0.0	0.0
RNF11	26994	symbol	H. sapiens	26994	H. sapiens	0.0	0.0	0.0	0.0	0.0	0.0	0.0	0.0	0.0	0.0	0.0	0.0	0.0	0.0	0.0	0.0	0.0	0.0	0.0	0.0
UGT2A2	574537	symbol	H. sapiens	574537	H. sapiens	0.0	0.0	0.0	0.0	0.0	0.0	0.0	0.0	0.0	0.0	0.0	0.0	0.0	0.0	0.0	0.0	0.0	0.0	0.0	0.0
UGT2A1	10941	symbol	H. sapiens	10941	H. sapiens	0.0	0.0	0.0	0.0	0.0	0.0	0.0	0.0	0.0	0.0	0.0	0.0	0.0	0.0	0.0	0.0	0.0	0.0	0.0	0.0
RHEX	440712	symbol	H. sapiens	440712	H. sapiens	0.0	0.0	0.0	0.0	0.0	0.0	0.0	0.0	0.0	0.0	0.0	0.0	0.0	0.0	0.0	0.0	0.0	0.0	0.0	0.0
WASF2	10163	symbol	H. sapiens	10163	H. sapiens	0.0	0.0	0.0	0.0	0.0	0.0	0.0	1.0	0.0	0.0	0.0	0.0	1.0	0.0	0.0	0.0	0.0	0.0	0.0	0.0
BCAT1	586	symbol	H. sapiens	586	H. sapiens	0.0	0.0	0.0	0.0	0.0	0.0	0.0	0.0	0.0	0.0	0.0	0.0	0.0	0.0	0.0	0.0	0.0	0.0	0.0	0.0
SRD5A3	79644	symbol	H. sapiens	79644	H. sapiens	0.0	0.0	0.0	0.0	0.0	0.0	0.0	0.0	0.0	0.0	0.0	0.0	0.0	0.0	0.0	0.0	0.0	0.0	0.0	0.0
PTPN4	5775	symbol	H. sapiens	5775	H. sapiens	0.0	0.0	0.0	0.0	0.0	0.0	0.0	0.0	0.0	0.0	0.0	0.0	0.0	0.0	0.0	0.0	0.0	0.0	0.0	0.0
DEPTOR	64798	symbol	H. sapiens	64798	H. sapiens	1.0	1.0	0.0	0.0	0.0	0.0	0.0	0.0	0.0	0.0	0.0	0.0	0.0	0.0	0.0	0.0	0.0	0.0	0.0	0.0
FBXO22	26263	symbol	H. sapiens	26263	H. sapiens	0.0	0.0	0.0	0.0	0.0	0.0	0.0	0.0	0.0	0.0	0.0	0.0	0.0	0.0	0.0	0.0	0.0	0.0	0.0	0.0
MRS2	57380	symbol	H. sapiens	57380	H. sapiens	0.0	0.0	0.0	0.0	0.0	0.0	0.0	0.0	0.0	0.0	0.0	0.0	0.0	0.0	0.0	0.0	0.0	0.0	0.0	0.0
ACADSB	36	symbol	H. sapiens	36	H. sapiens	0.0	0.0	0.0	0.0	0.0	0.0	0.0	0.0	0.0	0.0	0.0	0.0	0.0	0.0	0.0	0.0	0.0	0.0	0.0	0.0
FOXN2	3344	symbol	H. sapiens	3344	H. sapiens	0.0	0.0	0.0	0.0	0.0	0.0	0.0	0.0	0.0	0.0	0.0	0.0	0.0	0.0	0.0	0.0	0.0	0.0	0.0	0.0
LIN7A	8825	symbol	H. sapiens	8825	H. sapiens	0.0	0.0	0.0	0.0	0.0	0.0	0.0	0.0	0.0	0.0	0.0	0.0	0.0	0.0	0.0	0.0	0.0	0.0	0.0	0.0
CDC27	996	symbol	H. sapiens	996	H. sapiens	0.0	0.0	0.0	0.0	0.0	0.0	0.0	0.0	0.0	0.0	1.0	0.0	0.0	0.0	0.0	0.0	0.0	0.0	0.0	0.0
CCDC68	80323	symbol	H. sapiens	80323	H. sapiens	0.0	0.0	0.0	0.0	0.0	0.0	0.0	0.0	0.0	0.0	0.0	0.0	0.0	0.0	0.0	0.0	0.0	0.0	0.0	0.0
RC3H1	149041	symbol	H. sapiens	149041	H. sapiens	0.0	0.0	0.0	0.0	0.0	0.0	0.0	0.0	0.0	0.0	0.0	0.0	0.0	0.0	0.0	0.0	0.0	0.0	0.0	0.0
CCP110	9738	symbol	H. sapiens	9738	H. sapiens	0.0	0.0	0.0	0.0	0.0	0.0	0.0	0.0	0.0	0.0	0.0	0.0	0.0	0.0	0.0	0.0	0.0	0.0	0.0	0.0
BET1	10282	symbol	H. sapiens	10282	H. sapiens	0.0	0.0	0.0	0.0	0.0	0.0	0.0	0.0	0.0	0.0	0.0	0.0	0.0	0.0	0.0	0.0	0.0	0.0	0.0	0.0
DTWD1	56986	symbol	H. sapiens	56986	H. sapiens	0.0	0.0	0.0	0.0	0.0	0.0	0.0	0.0	0.0	0.0	0.0	0.0	0.0	0.0	0.0	0.0	0.0	0.0	0.0	0.0
RPL17-C18orf32	100526842	symbol	H. sapiens	100526842	H. sapiens	0.0	0.0	0.0	0.0	0.0	0.0	0.0	0.0	0.0	0.0	0.0	0.0	0.0	0.0	0.0	0.0	0.0	0.0	0.0	0.0
RERG	85004	symbol	H. sapiens	85004	H. sapiens	0.0	0.0	0.0	0.0	0.0	0.0	0.0	0.0	0.0	0.0	0.0	0.0	0.0	0.0	0.0	0.0	0.0	0.0	0.0	0.0
SIRT5	23408	symbol	H. sapiens	23408	H. sapiens	0.0	0.0	0.0	0.0	0.0	0.0	0.0	0.0	0.0	0.0	0.0	0.0	0.0	0.0	0.0	0.0	0.0	0.0	0.0	0.0
TSHZ2	128553	symbol	H. sapiens	128553	H. sapiens	0.0	0.0	0.0	0.0	0.0	0.0	0.0	0.0	0.0	0.0	0.0	0.0	0.0	0.0	0.0	0.0	0.0	0.0	0.0	0.0
TTC30A	92104	gene_synonym	H. sapiens	92104	H. sapiens	0.0	0.0	0.0	0.0	0.0	0.0	0.0	0.0	0.0	0.0	0.0	0.0	0.0	0.0	0.0	0.0	0.0	0.0	0.0	0.0
BCAS1	8537	symbol	H. sapiens	8537	H. sapiens	0.0	0.0	0.0	0.0	0.0	0.0	0.0	0.0	0.0	0.0	0.0	0.0	0.0	0.0	0.0	0.0	0.0	0.0	0.0	0.0
SH3TC2	79628	symbol	H. sapiens	79628	H. sapiens	0.0	0.0	0.0	0.0	0.0	0.0	0.0	0.0	0.0	0.0	0.0	0.0	0.0	0.0	0.0	0.0	0.0	0.0	0.0	0.0
DUSP11	8446	symbol	H. sapiens	8446	H. sapiens	0.0	0.0	0.0	0.0	0.0	0.0	0.0	0.0	0.0	0.0	0.0	0.0	0.0	0.0	0.0	0.0	0.0	0.0	0.0	0.0
TM4SF4	7104	symbol	H. sapiens	7104	H. sapiens	0.0	0.0	0.0	0.0	0.0	0.0	0.0	0.0	0.0	0.0	0.0	0.0	0.0	0.0	0.0	0.0	0.0	0.0	0.0	0.0
TNKS2	80351	symbol	H. sapiens	80351	H. sapiens	0.0	0.0	0.0	0.0	0.0	0.0	0.0	0.0	0.0	0.0	0.0	0.0	0.0	0.0	0.0	0.0	0.0	0.0	0.0	0.0
EEF1E1	9521	symbol	H. sapiens	9521	H. sapiens	0.0	0.0	0.0	0.0	0.0	0.0	0.0	0.0	0.0	0.0	0.0	0.0	0.0	0.0	0.0	0.0	0.0	0.0	0.0	0.0
ADAT2	134637	symbol	H. sapiens	134637	H. sapiens	0.0	0.0	0.0	0.0	0.0	0.0	0.0	0.0	0.0	0.0	0.0	0.0	0.0	0.0	0.0	0.0	0.0	0.0	0.0	0.0
CCDC178	374864	symbol	H. sapiens	374864	H. sapiens	0.0	0.0	0.0	0.0	0.0	0.0	0.0	0.0	0.0	0.0	0.0	0.0	0.0	0.0	0.0	0.0	0.0	0.0	0.0	0.0
STK32A	202374	symbol	H. sapiens	202374	H. sapiens	0.0	0.0	0.0	0.0	0.0	0.0	0.0	0.0	0.0	0.0	0.0	0.0	0.0	0.0	0.0	0.0	0.0	0.0	0.0	0.0
CKS1B	1163	symbol	H. sapiens	1163	H. sapiens	1.0	0.0	0.0	0.0	0.0	0.0	0.0	0.0	1.0	0.0	0.0	0.0	0.0	0.0	0.0	0.0	0.0	0.0	0.0	0.0
TIPARP	25976	symbol	H. sapiens	25976	H. sapiens	0.0	0.0	0.0	0.0	0.0	0.0	0.0	0.0	0.0	0.0	0.0	0.0	0.0	0.0	0.0	0.0	0.0	0.0	0.0	0.0
PCYOX1	51449	symbol	H. sapiens	51449	H. sapiens	0.0	0.0	0.0	0.0	0.0	0.0	0.0	0.0	0.0	0.0	0.0	0.0	0.0	0.0	0.0	0.0	0.0	0.0	0.0	0.0
KLF12	11278	symbol	H. sapiens	11278	H. sapiens	0.0	0.0	0.0	0.0	0.0	0.0	0.0	0.0	0.0	0.0	0.0	0.0	0.0	0.0	0.0	0.0	0.0	0.0	0.0	0.0
RNLS	55328	symbol	H. sapiens	55328	H. sapiens	0.0	0.0	0.0	0.0	0.0	0.0	0.0	0.0	0.0	0.0	0.0	0.0	0.0	0.0	0.0	0.0	0.0	0.0	0.0	0.0
NRP1	8829	symbol	H. sapiens	8829	H. sapiens	0.0	0.0	0.0	0.0	0.0	0.0	0.0	0.0	0.0	0.0	1.0	0.0	0.0	0.0	0.0	0.0	0.0	0.0	0.0	0.0
TMEM33	55161	symbol	H. sapiens	55161	H. sapiens	0.0	0.0	0.0	0.0	0.0	0.0	0.0	0.0	0.0	0.0	0.0	0.0	0.0	0.0	0.0	0.0	0.0	0.0	0.0	0.0
RIF1	55183	symbol	H. sapiens	55183	H. sapiens	1.0	0.0	0.0	0.0	0.0	0.0	0.0	0.0	0.0	0.0	0.0	0.0	0.0	0.0	0.0	0.0	0.0	0.0	0.0	0.0
IGSF3	3321	symbol	H. sapiens	3321	H. sapiens	0.0	0.0	0.0	0.0	0.0	0.0	0.0	0.0	0.0	0.0	0.0	0.0	0.0	0.0	0.0	0.0	0.0	0.0	0.0	0.0
ZC3HAV1	56829	symbol	H. sapiens	56829	H. sapiens	0.0	0.0	0.0	0.0	0.0	0.0	0.0	0.0	0.0	0.0	0.0	0.0	0.0	0.0	0.0	0.0	0.0	0.0	0.0	0.0
PEX3	8504	symbol	H. sapiens	8504	H. sapiens	0.0	0.0	0.0	0.0	0.0	0.0	0.0	0.0	0.0	0.0	0.0	0.0	0.0	0.0	0.0	0.0	0.0	0.0	0.0	0.0
WDHD1	11169	symbol	H. sapiens	11169	H. sapiens	0.0	0.0	0.0	0.0	0.0	0.0	0.0	0.0	0.0	0.0	0.0	0.0	0.0	0.0	0.0	0.0	0.0	0.0	0.0	0.0
MAP9	79884	symbol	H. sapiens	79884	H. sapiens	0.0	0.0	0.0	0.0	0.0	0.0	0.0	0.0	0.0	0.0	0.0	0.0	0.0	0.0	0.0	0.0	0.0	0.0	0.0	0.0
UQCR11	10975	symbol	H. sapiens	10975	H. sapiens	0.0	0.0	0.0	0.0	0.0	0.0	0.0	0.0	0.0	0.0	0.0	0.0	0.0	0.0	0.0	0.0	0.0	0.0	0.0	0.0
TSR1	55720	symbol	H. sapiens	55720	H. sapiens	0.0	0.0	0.0	0.0	0.0	0.0	0.0	0.0	0.0	0.0	0.0	0.0	0.0	0.0	0.0	0.0	0.0	0.0	0.0	0.0
SRSF6	6431	symbol	H. sapiens	6431	H. sapiens	0.0	0.0	0.0	0.0	0.0	0.0	0.0	0.0	0.0	0.0	0.0	0.0	0.0	0.0	0.0	0.0	0.0	0.0	0.0	0.0
WDR92	116143	gene_synonym	H. sapiens	116143	H. sapiens	0.0	0.0	0.0	0.0	0.0	0.0	0.0	0.0	0.0	0.0	0.0	0.0	0.0	0.0	0.0	0.0	0.0	0.0	0.0	0.0
MAGI1	9223	symbol	H. sapiens	9223	H. sapiens	1.0	0.0	1.0	0.0	0.0	0.0	0.0	1.0	0.0	0.0	0.0	0.0	0.0	0.0	0.0	0.0	0.0	0.0	0.0	0.0
TAB3	257397	symbol	H. sapiens	257397	H. sapiens	0.0	0.0	0.0	0.0	0.0	0.0	0.0	1.0	0.0	1.0	0.0	0.0	0.0	0.0	0.0	0.0	0.0	0.0	0.0	0.0
HIPK3	10114	symbol	H. sapiens	10114	H. sapiens	0.0	0.0	0.0	0.0	0.0	0.0	0.0	0.0	0.0	0.0	0.0	0.0	0.0	0.0	0.0	0.0	0.0	0.0	0.0	0.0
XRCC4	7518	symbol	H. sapiens	7518	H. sapiens	0.0	0.0	0.0	0.0	0.0	0.0	0.0	0.0	0.0	0.0	0.0	0.0	0.0	0.0	0.0	0.0	0.0	0.0	0.0	0.0
SNX30	401548	symbol	H. sapiens	401548	H. sapiens	0.0	0.0	0.0	0.0	0.0	0.0	0.0	0.0	0.0	0.0	0.0	0.0	0.0	0.0	0.0	0.0	0.0	0.0	0.0	0.0
PTGER3	5733	symbol	H. sapiens	5733	H. sapiens	1.0	0.0	1.0	0.0	0.0	0.0	0.0	0.0	0.0	0.0	1.0	0.0	0.0	0.0	0.0	0.0	0.0	0.0	1.0	0.0
SATB1	6304	symbol	H. sapiens	6304	H. sapiens	0.0	0.0	0.0	0.0	0.0	0.0	0.0	0.0	0.0	0.0	0.0	0.0	0.0	0.0	0.0	0.0	0.0	0.0	0.0	0.0
PLEKHA5	54477	symbol	H. sapiens	54477	H. sapiens	0.0	0.0	0.0	0.0	0.0	0.0	0.0	0.0	0.0	0.0	0.0	0.0	0.0	0.0	0.0	0.0	0.0	0.0	0.0	0.0
MMP16	4325	symbol	H. sapiens	4325	H. sapiens	0.0	0.0	0.0	0.0	0.0	0.0	0.0	0.0	0.0	0.0	0.0	0.0	0.0	0.0	0.0	0.0	0.0	0.0	0.0	1.0
ARF4	378	symbol	H. sapiens	378	H. sapiens	0.0	0.0	0.0	0.0	0.0	0.0	0.0	0.0	0.0	0.0	0.0	0.0	0.0	0.0	0.0	0.0	0.0	0.0	0.0	0.0
CLIC4	25932	symbol	H. sapiens	25932	H. sapiens	0.0	0.0	0.0	0.0	0.0	0.0	0.0	0.0	0.0	0.0	0.0	0.0	0.0	0.0	0.0	0.0	0.0	0.0	0.0	0.0
VPS37A	137492	symbol	H. sapiens	137492	H. sapiens	0.0	0.0	0.0	0.0	0.0	0.0	0.0	0.0	0.0	0.0	0.0	0.0	0.0	0.0	0.0	0.0	0.0	0.0	0.0	0.0
NYAP2	57624	symbol	H. sapiens	57624	H. sapiens	0.0	0.0	0.0	0.0	0.0	0.0	0.0	0.0	0.0	0.0	0.0	0.0	0.0	0.0	0.0	0.0	0.0	0.0	0.0	0.0
B4GALT6	9331	symbol	H. sapiens	9331	H. sapiens	0.0	0.0	0.0	0.0	0.0	0.0	0.0	0.0	0.0	0.0	0.0	0.0	0.0	0.0	0.0	0.0	0.0	0.0	0.0	0.0
HNRNPA2B1	3181	symbol	H. sapiens	3181	H. sapiens	0.0	0.0	0.0	0.0	0.0	0.0	0.0	0.0	0.0	0.0	0.0	0.0	0.0	0.0	0.0	0.0	0.0	0.0	0.0	0.0
BDNF	627	symbol	H. sapiens	627	H. sapiens	0.0	1.0	1.0	1.0	0.0	0.0	0.0	0.0	0.0	0.0	0.0	0.0	1.0	0.0	0.0	0.0	0.0	0.0	1.0	0.0
DGKB	1607	symbol	H. sapiens	1607	H. sapiens	0.0	0.0	0.0	0.0	0.0	0.0	0.0	0.0	0.0	0.0	0.0	0.0	1.0	0.0	0.0	0.0	0.0	0.0	0.0	0.0
SYNCRIP	10492	symbol	H. sapiens	10492	H. sapiens	0.0	0.0	0.0	0.0	0.0	0.0	0.0	0.0	0.0	0.0	0.0	0.0	0.0	0.0	0.0	0.0	0.0	0.0	0.0	0.0
FAM110C	642273	symbol	H. sapiens	642273	H. sapiens	0.0	0.0	0.0	0.0	0.0	0.0	0.0	0.0	0.0	0.0	0.0	0.0	0.0	0.0	0.0	0.0	0.0	0.0	0.0	0.0
KCTD6	200845	symbol	H. sapiens	200845	H. sapiens	0.0	0.0	0.0	0.0	0.0	0.0	0.0	0.0	0.0	0.0	0.0	0.0	0.0	0.0	0.0	0.0	0.0	0.0	0.0	0.0
ESR1	2099	symbol	H. sapiens	2099	H. sapiens	1.0	0.0	0.0	0.0	0.0	1.0	0.0	0.0	0.0	0.0	1.0	0.0	1.0	0.0	0.0	0.0	0.0	0.0	0.0	0.0
RSPO2	340419	symbol	H. sapiens	340419	H. sapiens	0.0	0.0	0.0	0.0	0.0	0.0	0.0	0.0	0.0	0.0	0.0	0.0	0.0	0.0	0.0	0.0	0.0	0.0	0.0	0.0
CAMK2D	817	symbol	H. sapiens	817	H. sapiens	1.0	0.0	1.0	0.0	0.0	0.0	0.0	0.0	1.0	0.0	0.0	0.0	1.0	0.0	1.0	0.0	0.0	0.0	1.0	1.0
ZBTB41	360023	symbol	H. sapiens	360023	H. sapiens	0.0	0.0	0.0	0.0	0.0	0.0	0.0	0.0	0.0	0.0	0.0	0.0	0.0	0.0	0.0	0.0	0.0	0.0	0.0	0.0
MB21D2	151963	symbol	H. sapiens	151963	H. sapiens	0.0	0.0	0.0	0.0	0.0	0.0	0.0	0.0	0.0	0.0	0.0	0.0	0.0	0.0	0.0	0.0	0.0	0.0	0.0	0.0
FAM126B	285172	gene_synonym	H. sapiens	285172	H. sapiens	0.0	0.0	0.0	0.0	0.0	0.0	0.0	0.0	0.0	0.0	0.0	0.0	0.0	0.0	0.0	0.0	0.0	0.0	0.0	0.0
MOB1B	92597	symbol	H. sapiens	92597	H. sapiens	1.0	1.0	0.0	0.0	0.0	0.0	0.0	0.0	0.0	0.0	0.0	0.0	0.0	0.0	0.0	0.0	0.0	0.0	0.0	0.0
RAB9B	51209	symbol	H. sapiens	51209	H. sapiens	0.0	0.0	0.0	0.0	0.0	0.0	0.0	0.0	0.0	0.0	0.0	0.0	0.0	0.0	0.0	0.0	0.0	0.0	0.0	0.0
NAALAD2	10003	symbol	H. sapiens	10003	H. sapiens	0.0	0.0	0.0	0.0	0.0	0.0	0.0	0.0	0.0	0.0	0.0	0.0	0.0	0.0	0.0	0.0	0.0	0.0	0.0	0.0
TET2	54790	symbol	H. sapiens	54790	H. sapiens	0.0	0.0	0.0	0.0	0.0	0.0	0.0	0.0	0.0	0.0	0.0	0.0	0.0	0.0	0.0	0.0	0.0	0.0	0.0	0.0
RMND5A	64795	symbol	H. sapiens	64795	H. sapiens	0.0	0.0	0.0	0.0	0.0	0.0	0.0	0.0	0.0	0.0	0.0	0.0	0.0	0.0	0.0	0.0	0.0	0.0	0.0	0.0
GDF15	9518	symbol	H. sapiens	9518	H. sapiens	0.0	0.0	0.0	0.0	0.0	0.0	0.0	0.0	0.0	0.0	0.0	0.0	0.0	0.0	0.0	0.0	0.0	0.0	0.0	0.0
ZDHHC17	23390	symbol	H. sapiens	23390	H. sapiens	0.0	0.0	0.0	0.0	0.0	0.0	0.0	0.0	0.0	0.0	0.0	0.0	0.0	0.0	0.0	0.0	0.0	0.0	0.0	0.0
SHANK2	22941	symbol	H. sapiens	22941	H. sapiens	0.0	0.0	0.0	0.0	0.0	0.0	0.0	0.0	0.0	0.0	0.0	0.0	0.0	0.0	0.0	0.0	0.0	0.0	0.0	0.0
ALG10B	144245	symbol	H. sapiens	144245	H. sapiens	0.0	0.0	0.0	0.0	0.0	0.0	0.0	0.0	0.0	0.0	0.0	0.0	0.0	0.0	0.0	0.0	0.0	0.0	0.0	0.0
SORL1	6653	symbol	H. sapiens	6653	H. sapiens	0.0	0.0	0.0	0.0	0.0	0.0	0.0	0.0	0.0	0.0	0.0	0.0	0.0	0.0	0.0	0.0	0.0	0.0	0.0	0.0
TRIM13	10206	symbol	H. sapiens	10206	H. sapiens	0.0	0.0	0.0	0.0	0.0	0.0	0.0	0.0	0.0	0.0	0.0	0.0	0.0	0.0	0.0	0.0	0.0	0.0	0.0	0.0
SIGLEC10	89790	symbol	H. sapiens	89790	H. sapiens	0.0	0.0	0.0	0.0	0.0	0.0	0.0	0.0	0.0	0.0	0.0	0.0	0.0	0.0	0.0	0.0	0.0	0.0	0.0	0.0
DR1	1810	symbol	H. sapiens	1810	H. sapiens	0.0	0.0	0.0	0.0	0.0	0.0	0.0	0.0	0.0	0.0	0.0	0.0	0.0	0.0	0.0	0.0	0.0	0.0	0.0	0.0
KPNA1	3836	symbol	H. sapiens	3836	H. sapiens	0.0	0.0	0.0	0.0	0.0	0.0	0.0	0.0	0.0	0.0	0.0	0.0	0.0	0.0	0.0	0.0	0.0	0.0	0.0	0.0
CDNF	441549	symbol	H. sapiens	441549	H. sapiens	0.0	0.0	0.0	0.0	0.0	0.0	0.0	0.0	0.0	0.0	0.0	0.0	0.0	0.0	0.0	0.0	0.0	0.0	0.0	0.0
FGF5	2250	symbol	H. sapiens	2250	H. sapiens	1.0	1.0	1.0	0.0	0.0	0.0	0.0	1.0	1.0	0.0	1.0	0.0	0.0	0.0	0.0	0.0	0.0	0.0	0.0	0.0
LSM8	51691	symbol	H. sapiens	51691	H. sapiens	0.0	0.0	0.0	0.0	0.0	0.0	0.0	0.0	0.0	0.0	0.0	0.0	0.0	0.0	0.0	0.0	0.0	0.0	0.0	0.0
SIRT1	23411	symbol	H. sapiens	23411	H. sapiens	1.0	0.0	0.0	0.0	0.0	0.0	1.0	0.0	0.0	0.0	0.0	0.0	0.0	0.0	0.0	0.0	0.0	0.0	0.0	0.0
C1QTNF7	114905	symbol	H. sapiens	114905	H. sapiens	0.0	0.0	0.0	0.0	0.0	0.0	0.0	0.0	0.0	0.0	0.0	0.0	0.0	0.0	0.0	0.0	0.0	0.0	0.0	0.0
NELL2	4753	symbol	H. sapiens	4753	H. sapiens	0.0	0.0	0.0	0.0	0.0	0.0	0.0	0.0	0.0	0.0	0.0	0.0	0.0	0.0	0.0	0.0	0.0	0.0	0.0	0.0
MEAF6	64769	symbol	H. sapiens	64769	H. sapiens	0.0	0.0	0.0	0.0	0.0	0.0	0.0	0.0	0.0	0.0	0.0	0.0	0.0	0.0	0.0	0.0	0.0	0.0	0.0	0.0
SLC35F5	80255	symbol	H. sapiens	80255	H. sapiens	0.0	0.0	0.0	0.0	0.0	0.0	0.0	0.0	0.0	0.0	0.0	0.0	0.0	0.0	0.0	0.0	0.0	0.0	0.0	0.0
TPM1	7168	symbol	H. sapiens	7168	H. sapiens	0.0	0.0	0.0	0.0	0.0	0.0	0.0	0.0	0.0	0.0	0.0	0.0	0.0	0.0	0.0	0.0	0.0	0.0	0.0	0.0
PRPF40A	55660	symbol	H. sapiens	55660	H. sapiens	0.0	0.0	0.0	0.0	0.0	0.0	0.0	0.0	0.0	0.0	0.0	0.0	0.0	0.0	0.0	0.0	0.0	0.0	0.0	0.0
DNAJB1	3337	symbol	H. sapiens	3337	H. sapiens	0.0	0.0	0.0	0.0	0.0	0.0	0.0	0.0	0.0	0.0	0.0	0.0	0.0	0.0	0.0	0.0	0.0	0.0	0.0	0.0
UBE2Q2	92912	symbol	H. sapiens	92912	H. sapiens	0.0	0.0	0.0	0.0	0.0	0.0	0.0	0.0	0.0	0.0	0.0	0.0	0.0	0.0	0.0	0.0	0.0	0.0	0.0	0.0
KHDRBS2	202559	symbol	H. sapiens	202559	H. sapiens	0.0	0.0	0.0	0.0	0.0	0.0	0.0	0.0	0.0	0.0	0.0	0.0	0.0	0.0	0.0	0.0	0.0	0.0	0.0	0.0
CPSF2	53981	symbol	H. sapiens	53981	H. sapiens	0.0	0.0	0.0	0.0	0.0	0.0	0.0	0.0	0.0	0.0	0.0	0.0	0.0	0.0	0.0	0.0	0.0	0.0	0.0	0.0
BCLAF3	256643	symbol	H. sapiens	256643	H. sapiens	0.0	0.0	0.0	0.0	0.0	0.0	0.0	0.0	0.0	0.0	0.0	0.0	0.0	0.0	0.0	0.0	0.0	0.0	0.0	0.0
38777						nan	nan	nan	nan	nan	nan	nan	nan	nan	nan	nan	nan	nan	nan	nan	nan	nan	nan	nan	nan
ZNF148	7707	symbol	H. sapiens	7707	H. sapiens	0.0	0.0	0.0	0.0	0.0	0.0	0.0	0.0	0.0	0.0	0.0	0.0	0.0	0.0	0.0	0.0	0.0	0.0	0.0	0.0
WDFY1	57590	symbol	H. sapiens	57590	H. sapiens	0.0	0.0	0.0	0.0	0.0	0.0	0.0	0.0	0.0	0.0	0.0	0.0	0.0	0.0	0.0	0.0	0.0	0.0	0.0	0.0
ATF2	1386	symbol	H. sapiens	1386	H. sapiens	1.0	1.0	1.0	0.0	1.0	0.0	0.0	0.0	0.0	1.0	1.0	0.0	1.0	0.0	0.0	0.0	0.0	0.0	1.0	1.0
RBM48	84060	symbol	H. sapiens	84060	H. sapiens	0.0	0.0	0.0	0.0	0.0	0.0	0.0	0.0	0.0	0.0	0.0	0.0	0.0	0.0	0.0	0.0	0.0	0.0	0.0	0.0
DCDC1	341019	symbol	H. sapiens	341019	H. sapiens	0.0	0.0	0.0	0.0	0.0	0.0	0.0	0.0	0.0	0.0	0.0	0.0	0.0	0.0	0.0	0.0	0.0	0.0	0.0	0.0
ZNF324	25799	symbol	H. sapiens	25799	H. sapiens	0.0	0.0	0.0	0.0	0.0	0.0	0.0	0.0	0.0	0.0	0.0	0.0	0.0	0.0	0.0	0.0	0.0	0.0	0.0	0.0
FAM120C	54954	symbol	H. sapiens	54954	H. sapiens	0.0	0.0	0.0	0.0	0.0	0.0	0.0	0.0	0.0	0.0	0.0	0.0	0.0	0.0	0.0	0.0	0.0	0.0	0.0	0.0
RGS2	5997	symbol	H. sapiens	5997	H. sapiens	0.0	0.0	0.0	0.0	0.0	1.0	0.0	0.0	0.0	0.0	0.0	0.0	0.0	0.0	0.0	0.0	0.0	0.0	1.0	1.0
TCF12	6938	symbol	H. sapiens	6938	H. sapiens	0.0	0.0	0.0	0.0	0.0	0.0	0.0	0.0	0.0	0.0	0.0	0.0	0.0	0.0	0.0	0.0	0.0	0.0	0.0	0.0
GRPEL2	134266	symbol	H. sapiens	134266	H. sapiens	0.0	0.0	0.0	0.0	0.0	0.0	0.0	0.0	0.0	0.0	0.0	0.0	0.0	0.0	0.0	0.0	0.0	0.0	0.0	0.0
ONECUT2	9480	symbol	H. sapiens	9480	H. sapiens	0.0	0.0	0.0	0.0	0.0	0.0	0.0	0.0	0.0	0.0	0.0	0.0	0.0	0.0	0.0	0.0	0.0	0.0	0.0	0.0
ZNF33B	7582	symbol	H. sapiens	7582	H. sapiens	0.0	0.0	0.0	0.0	0.0	0.0	0.0	0.0	0.0	0.0	0.0	0.0	0.0	0.0	0.0	0.0	0.0	0.0	0.0	0.0
QKI	9444	symbol	H. sapiens	9444	H. sapiens	0.0	0.0	0.0	0.0	0.0	0.0	0.0	0.0	0.0	0.0	0.0	0.0	0.0	0.0	0.0	0.0	0.0	0.0	0.0	0.0
ZNF519	162655	symbol	H. sapiens	162655	H. sapiens	0.0	0.0	0.0	0.0	0.0	0.0	0.0	0.0	0.0	0.0	0.0	0.0	0.0	0.0	0.0	0.0	0.0	0.0	0.0	0.0
SETDB1	9869	symbol	H. sapiens	9869	H. sapiens	0.0	0.0	0.0	0.0	0.0	0.0	0.0	0.0	0.0	0.0	0.0	0.0	0.0	0.0	0.0	0.0	0.0	0.0	0.0	0.0
KIAA0100	9703	gene_synonym	H. sapiens	9703	H. sapiens	0.0	0.0	0.0	0.0	0.0	0.0	0.0	0.0	0.0	0.0	0.0	0.0	0.0	0.0	0.0	0.0	0.0	0.0	0.0	0.0
GOLGA8J	653073	symbol	H. sapiens	653073	H. sapiens	0.0	0.0	0.0	0.0	0.0	0.0	0.0	0.0	0.0	0.0	0.0	0.0	0.0	0.0	0.0	0.0	0.0	0.0	0.0	0.0
RRAGD	58528	symbol	H. sapiens	58528	H. sapiens	1.0	0.0	0.0	0.0	0.0	0.0	0.0	0.0	0.0	0.0	0.0	0.0	0.0	0.0	0.0	0.0	0.0	0.0	0.0	0.0
PCDH15	65217	symbol	H. sapiens	65217	H. sapiens	0.0	0.0	0.0	0.0	0.0	0.0	0.0	0.0	0.0	0.0	0.0	0.0	0.0	0.0	0.0	0.0	0.0	0.0	0.0	0.0
SLC7A11	23657	symbol	H. sapiens	23657	H. sapiens	0.0	0.0	0.0	0.0	0.0	1.0	0.0	0.0	0.0	0.0	0.0	0.0	0.0	0.0	0.0	0.0	0.0	0.0	0.0	0.0
ADAMTS5	11096	symbol	H. sapiens	11096	H. sapiens	0.0	0.0	0.0	0.0	0.0	0.0	0.0	0.0	0.0	0.0	0.0	0.0	0.0	0.0	0.0	0.0	0.0	0.0	0.0	0.0
BBOF1	80127	symbol	H. sapiens	80127	H. sapiens	0.0	0.0	0.0	0.0	0.0	0.0	0.0	0.0	0.0	0.0	0.0	0.0	0.0	0.0	0.0	0.0	0.0	0.0	0.0	0.0
CDH7	1005	symbol	H. sapiens	1005	H. sapiens	0.0	1.0	0.0	0.0	0.0	0.0	0.0	0.0	0.0	0.0	0.0	0.0	0.0	0.0	0.0	0.0	0.0	1.0	0.0	0.0
GOLGA8K	653125	symbol	H. sapiens	653125	H. sapiens	0.0	0.0	0.0	0.0	0.0	0.0	0.0	0.0	0.0	0.0	0.0	0.0	0.0	0.0	0.0	0.0	0.0	0.0	0.0	0.0
CDYL2	124359	symbol	H. sapiens	124359	H. sapiens	0.0	0.0	0.0	0.0	0.0	0.0	0.0	0.0	0.0	0.0	0.0	0.0	0.0	0.0	0.0	0.0	0.0	0.0	0.0	0.0
GOLGA8M	653720	symbol	H. sapiens	653720	H. sapiens	0.0	0.0	0.0	0.0	0.0	0.0	0.0	0.0	0.0	0.0	0.0	0.0	0.0	0.0	0.0	0.0	0.0	0.0	0.0	0.0
VGLL3	389136	symbol	H. sapiens	389136	H. sapiens	0.0	0.0	0.0	0.0	0.0	0.0	0.0	0.0	0.0	0.0	0.0	0.0	0.0	0.0	0.0	0.0	0.0	0.0	0.0	0.0
TRUB1	142940	symbol	H. sapiens	142940	H. sapiens	0.0	0.0	0.0	0.0	0.0	0.0	0.0	0.0	0.0	0.0	0.0	0.0	0.0	0.0	0.0	0.0	0.0	0.0	0.0	0.0
CCNT1	904	symbol	H. sapiens	904	H. sapiens	0.0	0.0	0.0	0.0	0.0	0.0	0.0	0.0	0.0	0.0	0.0	0.0	0.0	0.0	0.0	0.0	0.0	0.0	0.0	0.0
GOLGA8O	728047	symbol	H. sapiens	728047	H. sapiens	0.0	0.0	0.0	0.0	0.0	0.0	0.0	0.0	0.0	0.0	0.0	0.0	0.0	0.0	0.0	0.0	0.0	0.0	0.0	0.0
ZNF584	201514	symbol	H. sapiens	201514	H. sapiens	0.0	0.0	0.0	0.0	0.0	0.0	0.0	0.0	0.0	0.0	0.0	0.0	0.0	0.0	0.0	0.0	0.0	0.0	0.0	0.0
MECP2	4204	symbol	H. sapiens	4204	H. sapiens	0.0	0.0	0.0	1.0	0.0	0.0	0.0	0.0	0.0	0.0	0.0	0.0	0.0	0.0	0.0	0.0	0.0	0.0	0.0	0.0
EPB41L4B	54566	symbol	H. sapiens	54566	H. sapiens	0.0	0.0	0.0	0.0	0.0	1.0	0.0	1.0	0.0	0.0	0.0	0.0	0.0	0.0	0.0	0.0	0.0	0.0	0.0	0.0
SMU1	55234	symbol	H. sapiens	55234	H. sapiens	0.0	0.0	0.0	0.0	0.0	0.0	0.0	0.0	0.0	0.0	0.0	0.0	0.0	0.0	0.0	0.0	0.0	0.0	0.0	0.0
TEX30	93081	symbol	H. sapiens	93081	H. sapiens	0.0	0.0	0.0	0.0	0.0	0.0	0.0	0.0	0.0	0.0	0.0	0.0	0.0	0.0	0.0	0.0	0.0	0.0	0.0	0.0
ZBTB7A	51341	symbol	H. sapiens	51341	H. sapiens	0.0	0.0	0.0	0.0	0.0	0.0	0.0	0.0	0.0	0.0	0.0	0.0	0.0	0.0	0.0	0.0	0.0	0.0	0.0	0.0
GPNMB	10457	symbol	H. sapiens	10457	H. sapiens	0.0	0.0	0.0	0.0	0.0	0.0	0.0	0.0	0.0	0.0	0.0	0.0	0.0	0.0	0.0	0.0	0.0	0.0	0.0	0.0
PPP4R4	57718	symbol	H. sapiens	57718	H. sapiens	0.0	0.0	0.0	0.0	0.0	0.0	0.0	0.0	0.0	0.0	0.0	0.0	0.0	0.0	0.0	0.0	0.0	0.0	0.0	0.0
CTTNBP2	83992	symbol	H. sapiens	83992	H. sapiens	0.0	0.0	0.0	0.0	0.0	0.0	0.0	0.0	0.0	0.0	0.0	0.0	0.0	0.0	0.0	0.0	0.0	0.0	0.0	0.0
DDX52	11056	symbol	H. sapiens	11056	H. sapiens	0.0	0.0	0.0	0.0	0.0	0.0	0.0	0.0	0.0	0.0	0.0	0.0	0.0	0.0	0.0	0.0	0.0	0.0	0.0	0.0
ZNF708	7562	symbol	H. sapiens	7562	H. sapiens	0.0	0.0	0.0	0.0	0.0	0.0	0.0	0.0	0.0	0.0	0.0	0.0	0.0	0.0	0.0	0.0	0.0	0.0	0.0	0.0
GOLGA8R	101059918	symbol	H. sapiens	101059918	H. sapiens	0.0	0.0	0.0	0.0	0.0	0.0	0.0	0.0	0.0	0.0	0.0	0.0	0.0	0.0	0.0	0.0	0.0	0.0	0.0	0.0
CD177	57126	symbol	H. sapiens	57126	H. sapiens	0.0	0.0	0.0	0.0	0.0	0.0	0.0	0.0	0.0	0.0	0.0	0.0	0.0	0.0	0.0	0.0	0.0	0.0	0.0	0.0
DERL1	79139	symbol	H. sapiens	79139	H. sapiens	0.0	0.0	0.0	0.0	0.0	0.0	0.0	0.0	0.0	0.0	0.0	0.0	0.0	0.0	0.0	0.0	0.0	0.0	0.0	0.0
HOOK1	51361	symbol	H. sapiens	51361	H. sapiens	0.0	0.0	0.0	0.0	0.0	0.0	0.0	0.0	0.0	0.0	0.0	0.0	0.0	0.0	0.0	0.0	0.0	0.0	0.0	0.0
TMEM144	55314	symbol	H. sapiens	55314	H. sapiens	0.0	0.0	0.0	0.0	0.0	0.0	0.0	0.0	0.0	0.0	0.0	0.0	0.0	0.0	0.0	0.0	0.0	0.0	0.0	0.0
BRWD1	54014	symbol	H. sapiens	54014	H. sapiens	0.0	0.0	0.0	0.0	0.0	0.0	0.0	0.0	0.0	0.0	0.0	0.0	0.0	0.0	0.0	0.0	0.0	0.0	0.0	0.0
CBLN2	147381	symbol	H. sapiens	147381	H. sapiens	0.0	0.0	0.0	0.0	0.0	0.0	0.0	0.0	0.0	0.0	0.0	0.0	0.0	0.0	0.0	0.0	0.0	0.0	0.0	0.0
FBH1	84893	symbol	H. sapiens	84893	H. sapiens	0.0	0.0	0.0	0.0	0.0	0.0	0.0	0.0	0.0	0.0	0.0	0.0	0.0	0.0	0.0	0.0	0.0	0.0	0.0	0.0
MBD5	55777	symbol	H. sapiens	55777	H. sapiens	0.0	0.0	0.0	0.0	0.0	0.0	0.0	0.0	0.0	0.0	0.0	0.0	0.0	0.0	0.0	0.0	0.0	0.0	0.0	0.0
FSD1L	83856	symbol	H. sapiens	83856	H. sapiens	0.0	0.0	0.0	0.0	0.0	0.0	0.0	0.0	0.0	0.0	0.0	0.0	0.0	0.0	0.0	0.0	0.0	0.0	0.0	0.0
PARP11	57097	symbol	H. sapiens	57097	H. sapiens	0.0	0.0	0.0	0.0	0.0	0.0	0.0	0.0	0.0	0.0	0.0	0.0	0.0	0.0	0.0	0.0	0.0	0.0	0.0	0.0
MON2	23041	symbol	H. sapiens	23041	H. sapiens	0.0	0.0	0.0	0.0	0.0	0.0	0.0	0.0	0.0	0.0	0.0	0.0	0.0	0.0	0.0	0.0	0.0	0.0	0.0	0.0
NSL1	25936	symbol	H. sapiens	25936	H. sapiens	0.0	0.0	0.0	0.0	0.0	0.0	0.0	0.0	0.0	0.0	0.0	0.0	0.0	0.0	0.0	0.0	0.0	0.0	0.0	0.0
LTN1	26046	symbol	H. sapiens	26046	H. sapiens	0.0	0.0	0.0	0.0	0.0	0.0	0.0	0.0	0.0	0.0	0.0	0.0	0.0	0.0	0.0	0.0	0.0	0.0	0.0	0.0
ITPRID2	6744	symbol	H. sapiens	6744	H. sapiens	0.0	0.0	0.0	0.0	0.0	0.0	0.0	0.0	0.0	0.0	0.0	0.0	0.0	0.0	0.0	0.0	0.0	0.0	0.0	0.0
LYRM4	57128	symbol	H. sapiens	57128	H. sapiens	0.0	0.0	0.0	0.0	0.0	0.0	0.0	0.0	0.0	0.0	0.0	0.0	0.0	0.0	0.0	0.0	0.0	0.0	0.0	0.0
CASP7	840	symbol	H. sapiens	840	H. sapiens	1.0	0.0	0.0	0.0	0.0	0.0	0.0	1.0	0.0	1.0	0.0	0.0	1.0	0.0	0.0	0.0	0.0	0.0	0.0	0.0
WWTR1	25937	symbol	H. sapiens	25937	H. sapiens	1.0	1.0	0.0	0.0	0.0	0.0	0.0	0.0	0.0	0.0	0.0	0.0	0.0	1.0	0.0	0.0	0.0	0.0	0.0	0.0
TKTL2	84076	symbol	H. sapiens	84076	H. sapiens	0.0	0.0	0.0	0.0	0.0	0.0	0.0	0.0	0.0	0.0	0.0	0.0	0.0	0.0	0.0	0.0	0.0	0.0	0.0	0.0
SUV39H2	79723	symbol	H. sapiens	79723	H. sapiens	0.0	0.0	0.0	0.0	0.0	0.0	0.0	0.0	0.0	0.0	0.0	0.0	0.0	0.0	0.0	0.0	0.0	0.0	0.0	0.0
RNF111	54778	symbol	H. sapiens	54778	H. sapiens	0.0	0.0	0.0	0.0	0.0	0.0	0.0	0.0	0.0	0.0	0.0	0.0	0.0	0.0	0.0	0.0	0.0	0.0	0.0	0.0
ABCE1	6059	symbol	H. sapiens	6059	H. sapiens	0.0	0.0	0.0	0.0	0.0	0.0	0.0	0.0	0.0	0.0	0.0	0.0	0.0	0.0	0.0	0.0	0.0	0.0	0.0	0.0
41883						nan	nan	nan	nan	nan	nan	nan	nan	nan	nan	nan	nan	nan	nan	nan	nan	nan	nan	nan	nan
EFHC2	80258	symbol	H. sapiens	80258	H. sapiens	0.0	0.0	0.0	0.0	0.0	0.0	0.0	0.0	0.0	0.0	0.0	0.0	0.0	0.0	0.0	0.0	0.0	0.0	0.0	0.0
NEMP2	100131211	symbol	H. sapiens	100131211	H. sapiens	0.0	0.0	0.0	0.0	0.0	0.0	0.0	0.0	0.0	0.0	0.0	0.0	0.0	0.0	0.0	0.0	0.0	0.0	0.0	0.0
UBXN2B	137886	symbol	H. sapiens	137886	H. sapiens	0.0	0.0	0.0	0.0	0.0	0.0	0.0	0.0	0.0	0.0	0.0	0.0	0.0	0.0	0.0	0.0	0.0	0.0	0.0	0.0
KCNJ13	3769	symbol	H. sapiens	3769	H. sapiens	0.0	0.0	0.0	0.0	0.0	0.0	0.0	0.0	0.0	0.0	0.0	0.0	0.0	0.0	0.0	0.0	0.0	0.0	0.0	0.0
GOLGA8H	728498	symbol	H. sapiens	728498	H. sapiens	0.0	0.0	0.0	0.0	0.0	0.0	0.0	0.0	0.0	0.0	0.0	0.0	0.0	0.0	0.0	0.0	0.0	0.0	0.0	0.0
DCLK1	9201	symbol	H. sapiens	9201	H. sapiens	0.0	0.0	0.0	0.0	0.0	0.0	0.0	0.0	0.0	0.0	0.0	0.0	0.0	0.0	0.0	0.0	0.0	0.0	0.0	0.0
NADK2	133686	symbol	H. sapiens	133686	H. sapiens	0.0	0.0	0.0	0.0	0.0	0.0	0.0	0.0	0.0	0.0	0.0	0.0	0.0	0.0	0.0	0.0	0.0	0.0	0.0	0.0
MAP3K12	7786	symbol	H. sapiens	7786	H. sapiens	0.0	0.0	1.0	0.0	0.0	0.0	0.0	0.0	0.0	0.0	0.0	0.0	0.0	0.0	0.0	0.0	0.0	0.0	0.0	0.0
CTNNA3	29119	symbol	H. sapiens	29119	H. sapiens	1.0	1.0	0.0	0.0	0.0	0.0	0.0	1.0	1.0	0.0	0.0	0.0	0.0	0.0	0.0	0.0	0.0	0.0	0.0	0.0
CCDC30	728621	symbol	H. sapiens	728621	H. sapiens	0.0	0.0	0.0	0.0	0.0	0.0	0.0	0.0	0.0	0.0	0.0	0.0	0.0	0.0	0.0	0.0	0.0	0.0	0.0	0.0
ANKRD50	57182	symbol	H. sapiens	57182	H. sapiens	0.0	0.0	0.0	0.0	0.0	0.0	0.0	0.0	0.0	0.0	0.0	0.0	0.0	0.0	0.0	0.0	0.0	0.0	0.0	0.0
BCDIN3D	144233	symbol	H. sapiens	144233	H. sapiens	0.0	0.0	0.0	0.0	0.0	0.0	0.0	0.0	0.0	0.0	0.0	0.0	0.0	0.0	0.0	0.0	0.0	0.0	0.0	0.0
FPGT	8790	symbol	H. sapiens	8790	H. sapiens	0.0	0.0	0.0	0.0	0.0	0.0	0.0	0.0	0.0	0.0	0.0	0.0	0.0	0.0	0.0	0.0	0.0	0.0	0.0	0.0
NRAS	4893	symbol	H. sapiens	4893	H. sapiens	1.0	0.0	1.0	0.0	0.0	0.0	1.0	1.0	1.0	1.0	1.0	0.0	1.0	0.0	0.0	0.0	0.0	1.0	0.0	1.0
MND1	84057	symbol	H. sapiens	84057	H. sapiens	0.0	0.0	0.0	0.0	0.0	0.0	0.0	0.0	0.0	0.0	0.0	0.0	0.0	0.0	0.0	0.0	0.0	0.0	0.0	0.0
SCG2	7857	symbol	H. sapiens	7857	H. sapiens	0.0	0.0	0.0	0.0	0.0	0.0	0.0	0.0	0.0	0.0	0.0	0.0	0.0	0.0	0.0	0.0	0.0	0.0	0.0	0.0
VAX1	11023	symbol	H. sapiens	11023	H. sapiens	0.0	0.0	0.0	0.0	0.0	0.0	0.0	0.0	0.0	0.0	0.0	0.0	0.0	0.0	0.0	0.0	0.0	0.0	0.0	0.0
RRM2B	50484	symbol	H. sapiens	50484	H. sapiens	0.0	0.0	0.0	0.0	0.0	0.0	0.0	0.0	0.0	0.0	0.0	0.0	0.0	0.0	0.0	0.0	0.0	0.0	0.0	0.0
LPXN	9404	symbol	H. sapiens	9404	H. sapiens	0.0	0.0	0.0	0.0	0.0	0.0	0.0	0.0	0.0	0.0	0.0	0.0	0.0	0.0	0.0	0.0	0.0	0.0	0.0	0.0
CCPG1	9236	symbol	H. sapiens	9236	H. sapiens	0.0	0.0	0.0	0.0	0.0	0.0	0.0	0.0	0.0	0.0	0.0	0.0	0.0	0.0	0.0	0.0	0.0	0.0	0.0	0.0
ATAD1	84896	symbol	H. sapiens	84896	H. sapiens	0.0	0.0	0.0	0.0	0.0	0.0	0.0	0.0	0.0	0.0	0.0	0.0	0.0	0.0	0.0	0.0	0.0	0.0	0.0	0.0
C1GALT1C1	29071	symbol	H. sapiens	29071	H. sapiens	0.0	0.0	0.0	0.0	0.0	0.0	0.0	0.0	0.0	0.0	0.0	0.0	0.0	0.0	0.0	0.0	0.0	0.0	0.0	0.0
HS6ST3	266722	symbol	H. sapiens	266722	H. sapiens	0.0	0.0	0.0	0.0	0.0	0.0	0.0	0.0	0.0	0.0	0.0	0.0	0.0	0.0	0.0	0.0	0.0	0.0	0.0	0.0
LRCH2	57631	symbol	H. sapiens	57631	H. sapiens	0.0	0.0	0.0	0.0	0.0	0.0	0.0	0.0	0.0	0.0	0.0	0.0	0.0	0.0	0.0	0.0	0.0	0.0	0.0	0.0
MTUS1	57509	symbol	H. sapiens	57509	H. sapiens	0.0	0.0	0.0	0.0	0.0	0.0	0.0	0.0	0.0	0.0	0.0	0.0	0.0	0.0	0.0	0.0	0.0	0.0	0.0	0.0
CNOT4	4850	symbol	H. sapiens	4850	H. sapiens	0.0	0.0	0.0	0.0	0.0	0.0	0.0	0.0	0.0	0.0	0.0	0.0	0.0	0.0	0.0	0.0	0.0	0.0	0.0	0.0
TMTC2	160335	symbol	H. sapiens	160335	H. sapiens	0.0	0.0	0.0	0.0	0.0	0.0	0.0	0.0	0.0	0.0	0.0	0.0	0.0	0.0	0.0	0.0	0.0	0.0	0.0	0.0
GID4	79018	symbol	H. sapiens	79018	H. sapiens	0.0	0.0	0.0	0.0	0.0	0.0	0.0	0.0	0.0	0.0	0.0	0.0	0.0	0.0	0.0	0.0	0.0	0.0	0.0	0.0
FSD2	123722	symbol	H. sapiens	123722	H. sapiens	0.0	0.0	0.0	0.0	0.0	0.0	0.0	0.0	0.0	0.0	0.0	0.0	0.0	0.0	0.0	0.0	0.0	0.0	0.0	0.0
MLH3	27030	symbol	H. sapiens	27030	H. sapiens	0.0	0.0	0.0	0.0	0.0	0.0	0.0	0.0	0.0	0.0	0.0	0.0	0.0	0.0	0.0	0.0	0.0	0.0	0.0	0.0
CYP20A1	57404	symbol	H. sapiens	57404	H. sapiens	0.0	0.0	0.0	0.0	0.0	0.0	0.0	0.0	0.0	0.0	0.0	0.0	0.0	0.0	0.0	0.0	0.0	0.0	0.0	0.0
ZNF426	79088	symbol	H. sapiens	79088	H. sapiens	0.0	0.0	0.0	0.0	0.0	0.0	0.0	0.0	0.0	0.0	0.0	0.0	0.0	0.0	0.0	0.0	0.0	0.0	0.0	0.0
CLEC19A	728276	symbol	H. sapiens	728276	H. sapiens	0.0	0.0	0.0	0.0	0.0	0.0	0.0	0.0	0.0	0.0	0.0	0.0	0.0	0.0	0.0	0.0	0.0	0.0	0.0	0.0
LARP1B	55132	symbol	H. sapiens	55132	H. sapiens	0.0	0.0	0.0	0.0	0.0	0.0	0.0	0.0	0.0	0.0	0.0	0.0	0.0	0.0	0.0	0.0	0.0	0.0	0.0	0.0
SORCS2	57537	symbol	H. sapiens	57537	H. sapiens	0.0	0.0	0.0	0.0	0.0	0.0	0.0	0.0	0.0	0.0	0.0	0.0	0.0	0.0	0.0	0.0	0.0	0.0	0.0	0.0
RBMXL2	27288	symbol	H. sapiens	27288	H. sapiens	0.0	0.0	0.0	0.0	0.0	0.0	0.0	0.0	0.0	0.0	0.0	0.0	0.0	0.0	0.0	0.0	0.0	0.0	0.0	0.0
MAGOH	4116	symbol	H. sapiens	4116	H. sapiens	0.0	0.0	0.0	0.0	0.0	0.0	0.0	0.0	0.0	0.0	0.0	0.0	0.0	0.0	0.0	0.0	0.0	0.0	0.0	0.0
RALGAPB	57148	symbol	H. sapiens	57148	H. sapiens	0.0	0.0	0.0	0.0	0.0	0.0	0.0	0.0	0.0	0.0	0.0	0.0	0.0	0.0	0.0	0.0	0.0	0.0	0.0	0.0
ZIC3	7547	symbol	H. sapiens	7547	H. sapiens	0.0	0.0	0.0	0.0	0.0	0.0	0.0	0.0	0.0	0.0	0.0	0.0	0.0	0.0	0.0	0.0	0.0	0.0	0.0	0.0
AFF4	27125	symbol	H. sapiens	27125	H. sapiens	0.0	0.0	0.0	0.0	0.0	0.0	0.0	0.0	0.0	0.0	0.0	0.0	0.0	0.0	0.0	0.0	0.0	0.0	0.0	0.0
GUCY1A2	2977	symbol	H. sapiens	2977	H. sapiens	0.0	0.0	0.0	0.0	0.0	0.0	0.0	0.0	0.0	0.0	0.0	0.0	0.0	0.0	0.0	0.0	0.0	0.0	1.0	0.0
DYRK1A	1859	symbol	H. sapiens	1859	H. sapiens	0.0	0.0	0.0	0.0	0.0	0.0	0.0	0.0	0.0	0.0	0.0	0.0	0.0	0.0	0.0	0.0	0.0	0.0	0.0	0.0
CCNB3	85417	symbol	H. sapiens	85417	H. sapiens	0.0	0.0	0.0	0.0	0.0	0.0	1.0	0.0	0.0	0.0	0.0	0.0	0.0	0.0	0.0	0.0	0.0	0.0	0.0	0.0
EMP2	2013	symbol	H. sapiens	2013	H. sapiens	0.0	0.0	0.0	0.0	0.0	0.0	0.0	0.0	0.0	0.0	0.0	0.0	0.0	0.0	0.0	0.0	0.0	0.0	0.0	0.0
SMAD4	4089	symbol	H. sapiens	4089	H. sapiens	1.0	0.0	0.0	0.0	0.0	0.0	1.0	1.0	1.0	0.0	1.0	0.0	1.0	0.0	0.0	0.0	1.0	0.0	0.0	0.0
LRRC49	54839	symbol	H. sapiens	54839	H. sapiens	0.0	0.0	0.0	0.0	0.0	0.0	0.0	0.0	0.0	0.0	0.0	0.0	0.0	0.0	0.0	0.0	0.0	0.0	0.0	0.0
ARID1A	8289	symbol	H. sapiens	8289	H. sapiens	1.0	0.0	0.0	0.0	0.0	0.0	0.0	0.0	0.0	0.0	0.0	0.0	0.0	0.0	0.0	0.0	0.0	0.0	0.0	0.0
RP2	6102	symbol	H. sapiens	6102	H. sapiens	0.0	0.0	0.0	0.0	0.0	0.0	0.0	0.0	0.0	0.0	0.0	0.0	0.0	0.0	0.0	0.0	0.0	0.0	0.0	0.0
CNOT9	9125	symbol	H. sapiens	9125	H. sapiens	0.0	0.0	0.0	0.0	0.0	0.0	0.0	0.0	0.0	0.0	0.0	0.0	0.0	0.0	0.0	0.0	0.0	0.0	0.0	0.0
CNOT8	9337	symbol	H. sapiens	9337	H. sapiens	0.0	0.0	0.0	0.0	0.0	0.0	0.0	0.0	0.0	0.0	0.0	0.0	0.0	0.0	0.0	0.0	0.0	0.0	0.0	0.0
RYBP	23429	symbol	H. sapiens	23429	H. sapiens	0.0	0.0	0.0	0.0	0.0	0.0	0.0	0.0	0.0	0.0	0.0	0.0	0.0	0.0	0.0	0.0	0.0	0.0	0.0	0.0
CCSER1	401145	symbol	H. sapiens	401145	H. sapiens	0.0	0.0	0.0	0.0	0.0	0.0	0.0	0.0	0.0	0.0	0.0	0.0	0.0	0.0	0.0	0.0	0.0	0.0	0.0	0.0
KSR2	283455	symbol	H. sapiens	283455	H. sapiens	0.0	0.0	1.0	0.0	0.0	0.0	0.0	0.0	0.0	1.0	0.0	0.0	0.0	0.0	0.0	0.0	0.0	0.0	0.0	0.0
CALM3	808	symbol	H. sapiens	808	H. sapiens	1.0	0.0	1.0	0.0	0.0	0.0	0.0	0.0	1.0	0.0	1.0	0.0	1.0	0.0	0.0	0.0	0.0	0.0	1.0	1.0
NTNG1	22854	symbol	H. sapiens	22854	H. sapiens	0.0	0.0	0.0	0.0	0.0	0.0	0.0	0.0	0.0	0.0	0.0	0.0	0.0	0.0	0.0	0.0	0.0	0.0	0.0	0.0
PPP2R3A	5523	symbol	H. sapiens	5523	H. sapiens	0.0	0.0	0.0	0.0	0.0	0.0	0.0	0.0	0.0	0.0	0.0	0.0	0.0	0.0	0.0	0.0	0.0	0.0	0.0	0.0
SNX18	112574	symbol	H. sapiens	112574	H. sapiens	0.0	0.0	0.0	0.0	0.0	0.0	0.0	0.0	0.0	0.0	0.0	0.0	0.0	0.0	0.0	0.0	0.0	0.0	0.0	0.0
PRKCB	5579	symbol	H. sapiens	5579	H. sapiens	1.0	0.0	1.0	0.0	1.0	0.0	0.0	1.0	1.0	0.0	1.0	0.0	1.0	0.0	1.0	0.0	0.0	1.0	1.0	1.0
NAA30	122830	symbol	H. sapiens	122830	H. sapiens	0.0	0.0	0.0	0.0	0.0	0.0	0.0	0.0	0.0	0.0	0.0	0.0	0.0	0.0	0.0	0.0	0.0	0.0	0.0	0.0
COMMD2	51122	symbol	H. sapiens	51122	H. sapiens	0.0	0.0	0.0	0.0	0.0	0.0	0.0	0.0	0.0	0.0	0.0	0.0	0.0	0.0	0.0	0.0	0.0	0.0	0.0	0.0
IFIT2	3433	symbol	H. sapiens	3433	H. sapiens	0.0	0.0	0.0	0.0	0.0	0.0	0.0	0.0	0.0	0.0	0.0	0.0	0.0	0.0	0.0	0.0	0.0	0.0	0.0	0.0
RND3	390	symbol	H. sapiens	390	H. sapiens	0.0	0.0	0.0	0.0	0.0	0.0	0.0	0.0	0.0	0.0	0.0	0.0	0.0	0.0	0.0	0.0	0.0	0.0	0.0	0.0
SLC25A42	284439	symbol	H. sapiens	284439	H. sapiens	0.0	0.0	0.0	0.0	0.0	0.0	0.0	0.0	0.0	0.0	0.0	0.0	0.0	0.0	0.0	0.0	0.0	0.0	0.0	0.0
NUFIP2	57532	symbol	H. sapiens	57532	H. sapiens	0.0	0.0	0.0	0.0	0.0	0.0	0.0	0.0	0.0	0.0	0.0	0.0	0.0	0.0	0.0	0.0	0.0	0.0	0.0	0.0
MCFD2	90411	symbol	H. sapiens	90411	H. sapiens	0.0	0.0	0.0	0.0	0.0	0.0	0.0	0.0	0.0	0.0	0.0	0.0	0.0	0.0	0.0	0.0	0.0	0.0	0.0	0.0
AHI1	54806	symbol	H. sapiens	54806	H. sapiens	0.0	0.0	0.0	0.0	0.0	0.0	0.0	0.0	0.0	0.0	0.0	0.0	0.0	0.0	0.0	0.0	0.0	0.0	0.0	0.0
IKZF1	10320	symbol	H. sapiens	10320	H. sapiens	0.0	0.0	0.0	0.0	0.0	0.0	0.0	0.0	0.0	0.0	0.0	0.0	0.0	0.0	0.0	0.0	0.0	0.0	0.0	0.0
REEP4	80346	symbol	H. sapiens	80346	H. sapiens	0.0	0.0	0.0	0.0	0.0	0.0	0.0	0.0	0.0	0.0	0.0	0.0	0.0	0.0	0.0	0.0	0.0	0.0	0.0	0.0
C10orf67	256815	symbol	H. sapiens	256815	H. sapiens	0.0	0.0	0.0	0.0	0.0	0.0	0.0	0.0	0.0	0.0	0.0	0.0	0.0	0.0	0.0	0.0	0.0	0.0	0.0	0.0
CELF2	10659	symbol	H. sapiens	10659	H. sapiens	0.0	0.0	0.0	0.0	0.0	0.0	0.0	0.0	0.0	0.0	0.0	0.0	0.0	0.0	0.0	0.0	0.0	0.0	0.0	0.0
CERS6	253782	symbol	H. sapiens	253782	H. sapiens	0.0	0.0	0.0	0.0	0.0	0.0	0.0	0.0	0.0	0.0	0.0	0.0	1.0	0.0	0.0	0.0	0.0	0.0	0.0	0.0
DDX3X	1654	symbol	H. sapiens	1654	H. sapiens	0.0	0.0	0.0	0.0	0.0	0.0	0.0	0.0	0.0	0.0	0.0	0.0	0.0	0.0	0.0	0.0	0.0	0.0	0.0	0.0
MYLK	4638	symbol	H. sapiens	4638	H. sapiens	0.0	0.0	1.0	0.0	0.0	0.0	0.0	1.0	0.0	0.0	0.0	0.0	0.0	0.0	1.0	1.0	0.0	0.0	1.0	0.0
GMCL1	64395	symbol	H. sapiens	64395	H. sapiens	0.0	0.0	0.0	0.0	0.0	0.0	0.0	0.0	0.0	0.0	0.0	0.0	0.0	0.0	0.0	0.0	0.0	0.0	0.0	0.0
SLCO1C1	53919	symbol	H. sapiens	53919	H. sapiens	0.0	0.0	0.0	0.0	0.0	0.0	0.0	0.0	0.0	0.0	0.0	0.0	0.0	0.0	0.0	0.0	0.0	0.0	0.0	0.0
DOCK10	55619	symbol	H. sapiens	55619	H. sapiens	0.0	0.0	0.0	0.0	0.0	0.0	0.0	0.0	0.0	0.0	0.0	0.0	0.0	0.0	0.0	0.0	0.0	0.0	0.0	0.0
EPHA5	2044	symbol	H. sapiens	2044	H. sapiens	0.0	0.0	0.0	0.0	0.0	0.0	0.0	0.0	0.0	0.0	0.0	0.0	0.0	0.0	0.0	0.0	0.0	0.0	0.0	0.0
SNTB2	6645	symbol	H. sapiens	6645	H. sapiens	0.0	0.0	0.0	0.0	0.0	0.0	0.0	0.0	0.0	0.0	0.0	0.0	0.0	0.0	0.0	0.0	0.0	0.0	0.0	0.0
PRLR	5618	symbol	H. sapiens	5618	H. sapiens	0.0	0.0	1.0	0.0	0.0	0.0	0.0	0.0	0.0	0.0	0.0	0.0	0.0	1.0	0.0	0.0	0.0	0.0	0.0	0.0
PEG10	23089	symbol	H. sapiens	23089	H. sapiens	0.0	0.0	0.0	0.0	0.0	0.0	0.0	0.0	0.0	0.0	0.0	0.0	0.0	0.0	0.0	0.0	0.0	0.0	0.0	0.0
ZNF480	147657	symbol	H. sapiens	147657	H. sapiens	0.0	0.0	0.0	0.0	0.0	0.0	0.0	0.0	0.0	0.0	0.0	0.0	0.0	0.0	0.0	0.0	0.0	0.0	0.0	0.0
NFIB	4781	symbol	H. sapiens	4781	H. sapiens	0.0	0.0	0.0	0.0	0.0	0.0	0.0	0.0	0.0	0.0	0.0	0.0	0.0	0.0	0.0	0.0	0.0	0.0	0.0	0.0
SUPT3H	8464	symbol	H. sapiens	8464	H. sapiens	0.0	0.0	0.0	0.0	0.0	0.0	0.0	0.0	0.0	0.0	0.0	0.0	0.0	0.0	0.0	0.0	0.0	0.0	0.0	0.0
COPS7A	50813	symbol	H. sapiens	50813	H. sapiens	0.0	0.0	0.0	0.0	0.0	0.0	0.0	0.0	0.0	0.0	0.0	0.0	0.0	0.0	0.0	0.0	0.0	0.0	0.0	0.0
UBXN1	51035	symbol	H. sapiens	51035	H. sapiens	0.0	0.0	0.0	0.0	0.0	0.0	0.0	0.0	0.0	0.0	0.0	0.0	0.0	0.0	0.0	0.0	0.0	0.0	0.0	0.0
GABRB2	2561	symbol	H. sapiens	2561	H. sapiens	0.0	0.0	0.0	0.0	0.0	0.0	0.0	0.0	0.0	0.0	0.0	0.0	0.0	0.0	0.0	0.0	0.0	0.0	0.0	1.0
SMPD3	55512	symbol	H. sapiens	55512	H. sapiens	0.0	0.0	0.0	0.0	0.0	0.0	0.0	0.0	0.0	0.0	0.0	0.0	0.0	0.0	0.0	0.0	0.0	0.0	0.0	0.0
ANKHD1	54882	symbol	H. sapiens	54882	H. sapiens	0.0	0.0	0.0	0.0	0.0	0.0	0.0	0.0	0.0	0.0	0.0	0.0	0.0	0.0	0.0	0.0	0.0	0.0	0.0	0.0
MNS1	55329	symbol	H. sapiens	55329	H. sapiens	0.0	0.0	0.0	0.0	0.0	0.0	0.0	0.0	0.0	0.0	0.0	0.0	0.0	0.0	0.0	0.0	0.0	0.0	0.0	0.0
CYYR1	116159	symbol	H. sapiens	116159	H. sapiens	0.0	0.0	0.0	0.0	0.0	0.0	0.0	0.0	0.0	0.0	0.0	0.0	0.0	0.0	0.0	0.0	0.0	0.0	0.0	0.0
USP37	57695	symbol	H. sapiens	57695	H. sapiens	0.0	0.0	0.0	0.0	0.0	0.0	0.0	0.0	0.0	0.0	0.0	0.0	0.0	0.0	0.0	0.0	0.0	0.0	0.0	0.0
N4BP2	55728	symbol	H. sapiens	55728	H. sapiens	0.0	0.0	0.0	0.0	0.0	0.0	0.0	0.0	0.0	0.0	0.0	0.0	0.0	0.0	0.0	0.0	0.0	0.0	0.0	0.0
PRDM11	56981	symbol	H. sapiens	56981	H. sapiens	0.0	0.0	0.0	0.0	0.0	0.0	0.0	0.0	0.0	0.0	0.0	0.0	0.0	0.0	0.0	0.0	0.0	0.0	0.0	0.0
UBE3A	7337	symbol	H. sapiens	7337	H. sapiens	1.0	0.0	0.0	0.0	0.0	0.0	1.0	0.0	0.0	0.0	1.0	0.0	0.0	0.0	0.0	0.0	0.0	0.0	0.0	0.0
TACC1	6867	symbol	H. sapiens	6867	H. sapiens	0.0	0.0	0.0	0.0	0.0	0.0	0.0	0.0	0.0	0.0	0.0	0.0	0.0	0.0	0.0	0.0	0.0	0.0	0.0	0.0
GABRG1	2565	symbol	H. sapiens	2565	H. sapiens	0.0	0.0	0.0	0.0	0.0	0.0	0.0	0.0	0.0	0.0	0.0	0.0	0.0	0.0	0.0	0.0	0.0	0.0	0.0	1.0
HIBADH	11112	symbol	H. sapiens	11112	H. sapiens	0.0	0.0	0.0	0.0	0.0	0.0	0.0	0.0	0.0	0.0	0.0	0.0	0.0	0.0	0.0	0.0	0.0	0.0	0.0	0.0
ZNF423	23090	symbol	H. sapiens	23090	H. sapiens	0.0	0.0	0.0	0.0	0.0	0.0	0.0	0.0	0.0	0.0	0.0	0.0	0.0	0.0	0.0	0.0	1.0	0.0	0.0	0.0
EN1	2019	symbol	H. sapiens	2019	H. sapiens	0.0	0.0	0.0	1.0	0.0	0.0	0.0	0.0	0.0	0.0	0.0	0.0	0.0	0.0	0.0	0.0	0.0	0.0	0.0	0.0
ADD3	120	symbol	H. sapiens	120	H. sapiens	0.0	0.0	0.0	0.0	0.0	0.0	0.0	0.0	0.0	0.0	0.0	0.0	0.0	0.0	0.0	0.0	0.0	0.0	0.0	0.0
NHLRC2	374354	symbol	H. sapiens	374354	H. sapiens	0.0	0.0	0.0	0.0	0.0	0.0	0.0	0.0	0.0	0.0	0.0	0.0	0.0	0.0	0.0	0.0	0.0	0.0	0.0	0.0
NETO1	81832	symbol	H. sapiens	81832	H. sapiens	0.0	0.0	0.0	0.0	0.0	0.0	0.0	0.0	0.0	0.0	0.0	0.0	0.0	0.0	0.0	0.0	0.0	0.0	0.0	0.0
ACVR2B	93	symbol	H. sapiens	93	H. sapiens	1.0	0.0	0.0	0.0	0.0	0.0	0.0	0.0	0.0	0.0	0.0	0.0	0.0	0.0	0.0	0.0	1.0	0.0	0.0	0.0
RORA	6095	symbol	H. sapiens	6095	H. sapiens	0.0	0.0	0.0	1.0	0.0	0.0	0.0	0.0	0.0	0.0	0.0	0.0	0.0	1.0	0.0	0.0	0.0	0.0	0.0	0.0
PAQR3	152559	symbol	H. sapiens	152559	H. sapiens	0.0	0.0	0.0	0.0	0.0	0.0	0.0	0.0	0.0	0.0	0.0	0.0	0.0	0.0	0.0	0.0	0.0	0.0	0.0	0.0
MCTP2	55784	symbol	H. sapiens	55784	H. sapiens	0.0	0.0	0.0	0.0	0.0	0.0	0.0	0.0	0.0	0.0	0.0	0.0	0.0	0.0	0.0	0.0	0.0	0.0	0.0	0.0
MKX	283078	symbol	H. sapiens	283078	H. sapiens	0.0	0.0	0.0	0.0	0.0	0.0	0.0	0.0	0.0	0.0	0.0	0.0	0.0	0.0	0.0	0.0	0.0	0.0	0.0	0.0
TMEM108	66000	symbol	H. sapiens	66000	H. sapiens	0.0	0.0	0.0	0.0	0.0	0.0	0.0	0.0	0.0	0.0	0.0	0.0	0.0	0.0	0.0	0.0	0.0	0.0	0.0	0.0
TMEM245	23731	symbol	H. sapiens	23731	H. sapiens	0.0	0.0	0.0	0.0	0.0	0.0	0.0	0.0	0.0	0.0	0.0	0.0	0.0	0.0	0.0	0.0	0.0	0.0	0.0	0.0
AHR	196	symbol	H. sapiens	196	H. sapiens	1.0	0.0	0.0	0.0	0.0	1.0	0.0	0.0	0.0	0.0	1.0	0.0	0.0	1.0	0.0	0.0	0.0	0.0	0.0	0.0
ZSWIM6	57688	symbol	H. sapiens	57688	H. sapiens	0.0	0.0	0.0	0.0	0.0	0.0	0.0	0.0	0.0	0.0	0.0	0.0	0.0	0.0	0.0	0.0	0.0	0.0	0.0	0.0
GABRG2	2566	symbol	H. sapiens	2566	H. sapiens	0.0	0.0	0.0	0.0	0.0	0.0	0.0	0.0	0.0	0.0	0.0	0.0	0.0	0.0	0.0	0.0	0.0	0.0	0.0	1.0
EXOC7	23265	symbol	H. sapiens	23265	H. sapiens	0.0	0.0	0.0	0.0	0.0	0.0	0.0	0.0	0.0	0.0	0.0	0.0	0.0	0.0	0.0	0.0	0.0	0.0	0.0	0.0
CCDC34	91057	symbol	H. sapiens	91057	H. sapiens	0.0	0.0	0.0	0.0	0.0	0.0	0.0	0.0	0.0	0.0	0.0	0.0	0.0	0.0	0.0	0.0	0.0	0.0	0.0	0.0
CEBPB	1051	symbol	H. sapiens	1051	H. sapiens	0.0	0.0	0.0	1.0	1.0	0.0	0.0	0.0	0.0	1.0	0.0	0.0	1.0	1.0	0.0	0.0	0.0	0.0	0.0	0.0
ACSL6	23305	symbol	H. sapiens	23305	H. sapiens	0.0	0.0	0.0	0.0	0.0	0.0	0.0	0.0	0.0	0.0	0.0	0.0	0.0	0.0	0.0	0.0	0.0	0.0	0.0	0.0
PRRG1	5638	symbol	H. sapiens	5638	H. sapiens	0.0	0.0	0.0	0.0	0.0	0.0	0.0	0.0	0.0	0.0	0.0	0.0	0.0	0.0	0.0	0.0	0.0	0.0	0.0	0.0
MMP14	4323	symbol	H. sapiens	4323	H. sapiens	0.0	1.0	0.0	0.0	1.0	0.0	0.0	0.0	0.0	1.0	0.0	0.0	1.0	0.0	0.0	0.0	0.0	0.0	0.0	1.0
RSF1	51773	symbol	H. sapiens	51773	H. sapiens	0.0	0.0	0.0	0.0	0.0	0.0	0.0	0.0	0.0	0.0	0.0	0.0	0.0	0.0	0.0	0.0	0.0	0.0	0.0	0.0
TBC1D23	55773	symbol	H. sapiens	55773	H. sapiens	0.0	0.0	0.0	0.0	0.0	0.0	0.0	0.0	0.0	0.0	0.0	0.0	0.0	0.0	0.0	0.0	0.0	0.0	0.0	0.0
LDLRAD4	753	symbol	H. sapiens	753	H. sapiens	0.0	0.0	0.0	0.0	0.0	0.0	0.0	0.0	0.0	0.0	0.0	0.0	0.0	0.0	0.0	0.0	0.0	0.0	0.0	0.0
IGFBP3	3486	symbol	H. sapiens	3486	H. sapiens	0.0	0.0	0.0	0.0	1.0	0.0	0.0	0.0	0.0	0.0	1.0	0.0	0.0	0.0	0.0	0.0	0.0	0.0	0.0	1.0
DMXL1	1657	symbol	H. sapiens	1657	H. sapiens	0.0	0.0	0.0	0.0	0.0	0.0	0.0	0.0	0.0	0.0	0.0	0.0	0.0	0.0	0.0	0.0	0.0	0.0	0.0	0.0
TMEM192	201931	symbol	H. sapiens	201931	H. sapiens	0.0	0.0	0.0	0.0	0.0	0.0	0.0	0.0	0.0	0.0	0.0	0.0	0.0	0.0	0.0	0.0	0.0	0.0	0.0	0.0
ACAN	176	symbol	H. sapiens	176	H. sapiens	0.0	0.0	0.0	0.0	0.0	0.0	0.0	0.0	0.0	0.0	0.0	0.0	0.0	0.0	0.0	0.0	0.0	0.0	0.0	0.0
MACC1	346389	symbol	H. sapiens	346389	H. sapiens	0.0	0.0	0.0	0.0	0.0	0.0	0.0	0.0	0.0	0.0	0.0	0.0	0.0	0.0	0.0	0.0	0.0	0.0	0.0	0.0
PDE10A	10846	symbol	H. sapiens	10846	H. sapiens	0.0	0.0	0.0	0.0	0.0	0.0	0.0	0.0	0.0	0.0	0.0	0.0	0.0	0.0	0.0	0.0	0.0	0.0	1.0	1.0
ITGA2	3673	symbol	H. sapiens	3673	H. sapiens	1.0	1.0	1.0	0.0	0.0	0.0	0.0	1.0	1.0	0.0	0.0	0.0	0.0	0.0	0.0	0.0	0.0	1.0	0.0	0.0
NGLY1	55768	symbol	H. sapiens	55768	H. sapiens	0.0	0.0	0.0	0.0	0.0	0.0	0.0	0.0	0.0	0.0	0.0	0.0	0.0	0.0	0.0	0.0	0.0	0.0	0.0	0.0
NEUROG2	63973	symbol	H. sapiens	63973	H. sapiens	0.0	0.0	0.0	0.0	0.0	0.0	0.0	0.0	0.0	0.0	0.0	0.0	0.0	0.0	0.0	0.0	0.0	0.0	0.0	0.0
TMPRSS11B	132724	symbol	H. sapiens	132724	H. sapiens	0.0	0.0	0.0	0.0	0.0	0.0	0.0	0.0	0.0	0.0	0.0	0.0	0.0	0.0	0.0	0.0	0.0	0.0	0.0	0.0
SLIT3	6586	symbol	H. sapiens	6586	H. sapiens	0.0	0.0	0.0	0.0	0.0	0.0	0.0	0.0	0.0	0.0	0.0	0.0	0.0	0.0	0.0	0.0	0.0	0.0	0.0	0.0
MBLAC2	153364	symbol	H. sapiens	153364	H. sapiens	0.0	0.0	0.0	0.0	0.0	0.0	0.0	0.0	0.0	0.0	0.0	0.0	0.0	0.0	0.0	0.0	0.0	0.0	0.0	0.0
CSGALNACT2	55454	symbol	H. sapiens	55454	H. sapiens	0.0	0.0	0.0	0.0	0.0	0.0	0.0	0.0	0.0	0.0	0.0	0.0	0.0	0.0	0.0	0.0	0.0	0.0	0.0	0.0
SHANK3	85358	symbol	H. sapiens	85358	H. sapiens	0.0	0.0	0.0	0.0	0.0	0.0	0.0	0.0	0.0	0.0	0.0	0.0	0.0	0.0	0.0	0.0	0.0	0.0	0.0	0.0
CRIM1	51232	symbol	H. sapiens	51232	H. sapiens	0.0	0.0	0.0	0.0	0.0	0.0	0.0	0.0	0.0	0.0	0.0	0.0	0.0	0.0	0.0	0.0	0.0	0.0	0.0	0.0
RTKN2	219790	symbol	H. sapiens	219790	H. sapiens	0.0	0.0	0.0	0.0	0.0	0.0	0.0	0.0	0.0	0.0	0.0	0.0	0.0	0.0	0.0	0.0	0.0	0.0	0.0	0.0
PITX2	5308	symbol	H. sapiens	5308	H. sapiens	0.0	0.0	0.0	0.0	0.0	0.0	0.0	0.0	0.0	0.0	0.0	0.0	0.0	0.0	0.0	0.0	1.0	0.0	0.0	0.0
SEL1L	6400	symbol	H. sapiens	6400	H. sapiens	0.0	0.0	0.0	0.0	0.0	0.0	0.0	0.0	0.0	0.0	0.0	0.0	0.0	0.0	0.0	0.0	0.0	0.0	0.0	0.0
TFDP1	7027	symbol	H. sapiens	7027	H. sapiens	0.0	0.0	0.0	0.0	0.0	0.0	0.0	0.0	0.0	0.0	0.0	0.0	0.0	0.0	0.0	0.0	1.0	0.0	0.0	0.0
CXADR	1525	symbol	H. sapiens	1525	H. sapiens	0.0	0.0	0.0	0.0	0.0	0.0	0.0	0.0	0.0	0.0	0.0	0.0	0.0	0.0	0.0	0.0	0.0	0.0	0.0	0.0
PDE4B	5142	symbol	H. sapiens	5142	H. sapiens	0.0	0.0	0.0	0.0	0.0	1.0	0.0	0.0	0.0	0.0	0.0	0.0	0.0	0.0	0.0	0.0	0.0	0.0	1.0	1.0
ZFP37	7539	symbol	H. sapiens	7539	H. sapiens	0.0	0.0	0.0	0.0	0.0	0.0	0.0	0.0	0.0	0.0	0.0	0.0	0.0	0.0	0.0	0.0	0.0	0.0	0.0	0.0
BRWD3	254065	symbol	H. sapiens	254065	H. sapiens	0.0	0.0	0.0	0.0	0.0	0.0	0.0	0.0	0.0	0.0	0.0	0.0	0.0	0.0	0.0	0.0	0.0	0.0	0.0	0.0
RABEP1	9135	symbol	H. sapiens	9135	H. sapiens	0.0	0.0	0.0	0.0	0.0	0.0	0.0	0.0	0.0	0.0	0.0	0.0	0.0	0.0	0.0	0.0	0.0	0.0	0.0	0.0
DSG2	1829	symbol	H. sapiens	1829	H. sapiens	0.0	0.0	0.0	0.0	0.0	0.0	0.0	0.0	0.0	0.0	0.0	0.0	0.0	0.0	0.0	0.0	0.0	0.0	0.0	0.0
PDE7B	27115	symbol	H. sapiens	27115	H. sapiens	0.0	0.0	0.0	0.0	0.0	0.0	0.0	0.0	0.0	0.0	0.0	0.0	0.0	0.0	0.0	0.0	0.0	0.0	0.0	1.0
ZNF711	7552	symbol	H. sapiens	7552	H. sapiens	0.0	0.0	0.0	0.0	0.0	0.0	0.0	0.0	0.0	0.0	0.0	0.0	0.0	0.0	0.0	0.0	0.0	0.0	0.0	0.0
EDAR	10913	symbol	H. sapiens	10913	H. sapiens	0.0	0.0	0.0	0.0	0.0	0.0	0.0	0.0	0.0	0.0	0.0	0.0	0.0	0.0	0.0	0.0	0.0	0.0	0.0	0.0
ATXN1	6310	symbol	H. sapiens	6310	H. sapiens	0.0	0.0	0.0	0.0	0.0	0.0	0.0	0.0	0.0	0.0	0.0	1.0	0.0	0.0	0.0	0.0	0.0	0.0	0.0	0.0
MYO5A	4644	symbol	H. sapiens	4644	H. sapiens	0.0	0.0	0.0	0.0	0.0	0.0	0.0	1.0	0.0	0.0	0.0	0.0	0.0	0.0	0.0	0.0	0.0	0.0	0.0	0.0
MAPK6	5597	symbol	H. sapiens	5597	H. sapiens	0.0	0.0	0.0	0.0	0.0	0.0	0.0	0.0	0.0	0.0	0.0	0.0	0.0	0.0	0.0	0.0	0.0	0.0	0.0	0.0
LPAR1	1902	symbol	H. sapiens	1902	H. sapiens	0.0	0.0	0.0	0.0	0.0	0.0	0.0	0.0	0.0	0.0	0.0	0.0	0.0	0.0	0.0	0.0	0.0	0.0	0.0	0.0
BMP2	650	symbol	H. sapiens	650	H. sapiens	1.0	0.0	0.0	0.0	1.0	0.0	0.0	0.0	0.0	0.0	0.0	0.0	1.0	1.0	0.0	0.0	1.0	0.0	0.0	0.0
TCERG1	10915	symbol	H. sapiens	10915	H. sapiens	0.0	0.0	0.0	0.0	0.0	0.0	0.0	0.0	0.0	0.0	0.0	0.0	0.0	0.0	0.0	0.0	0.0	0.0	0.0	0.0
STBD1	8987	symbol	H. sapiens	8987	H. sapiens	0.0	0.0	0.0	0.0	0.0	0.0	0.0	0.0	0.0	0.0	0.0	0.0	0.0	0.0	0.0	0.0	0.0	0.0	0.0	0.0
C11orf87	399947	symbol	H. sapiens	399947	H. sapiens	0.0	0.0	0.0	0.0	0.0	0.0	0.0	0.0	0.0	0.0	0.0	0.0	0.0	0.0	0.0	0.0	0.0	0.0	0.0	0.0
ASTN2	23245	symbol	H. sapiens	23245	H. sapiens	0.0	0.0	0.0	0.0	0.0	0.0	0.0	0.0	0.0	0.0	0.0	0.0	0.0	0.0	0.0	0.0	0.0	0.0	0.0	0.0
SRSF7	6432	symbol	H. sapiens	6432	H. sapiens	0.0	0.0	0.0	0.0	0.0	0.0	0.0	0.0	0.0	0.0	0.0	0.0	0.0	0.0	0.0	0.0	0.0	0.0	0.0	0.0
NKX2-2	4821	symbol	H. sapiens	4821	H. sapiens	0.0	0.0	0.0	1.0	0.0	0.0	0.0	0.0	0.0	0.0	0.0	0.0	0.0	0.0	0.0	0.0	0.0	0.0	0.0	0.0
NSUN3	63899	symbol	H. sapiens	63899	H. sapiens	0.0	0.0	0.0	0.0	0.0	0.0	0.0	0.0	0.0	0.0	0.0	0.0	0.0	0.0	0.0	0.0	0.0	0.0	0.0	0.0
SGPP1	81537	symbol	H. sapiens	81537	H. sapiens	0.0	0.0	0.0	0.0	0.0	0.0	0.0	0.0	0.0	0.0	0.0	0.0	1.0	0.0	0.0	0.0	0.0	0.0	0.0	0.0
ZBTB46	140685	symbol	H. sapiens	140685	H. sapiens	0.0	0.0	0.0	0.0	0.0	0.0	0.0	0.0	0.0	0.0	0.0	0.0	0.0	0.0	0.0	0.0	0.0	0.0	0.0	0.0
FNIP1	96459	symbol	H. sapiens	96459	H. sapiens	0.0	0.0	0.0	0.0	0.0	0.0	0.0	0.0	0.0	0.0	0.0	0.0	0.0	0.0	0.0	0.0	0.0	0.0	0.0	0.0
WNT5A	7474	symbol	H. sapiens	7474	H. sapiens	1.0	1.0	0.0	0.0	0.0	0.0	0.0	0.0	0.0	0.0	0.0	0.0	0.0	0.0	1.0	0.0	0.0	0.0	0.0	0.0
IL22	50616	symbol	H. sapiens	50616	H. sapiens	0.0	0.0	0.0	0.0	0.0	0.0	0.0	0.0	0.0	0.0	0.0	0.0	0.0	0.0	0.0	0.0	0.0	0.0	0.0	0.0
FAM47E-STBD1	100631383	symbol	H. sapiens	100631383	H. sapiens	0.0	0.0	0.0	0.0	0.0	0.0	0.0	0.0	0.0	0.0	0.0	0.0	0.0	0.0	0.0	0.0	0.0	0.0	0.0	0.0
OCRL	4952	symbol	H. sapiens	4952	H. sapiens	0.0	0.0	0.0	0.0	1.0	0.0	0.0	0.0	0.0	0.0	0.0	0.0	0.0	0.0	0.0	0.0	0.0	0.0	0.0	0.0
ANKRD34B	340120	symbol	H. sapiens	340120	H. sapiens	0.0	0.0	0.0	0.0	0.0	0.0	0.0	0.0	0.0	0.0	0.0	0.0	0.0	0.0	0.0	0.0	0.0	0.0	0.0	0.0
ACSL4	2182	symbol	H. sapiens	2182	H. sapiens	0.0	0.0	0.0	0.0	0.0	0.0	0.0	0.0	0.0	0.0	0.0	0.0	0.0	0.0	0.0	0.0	0.0	0.0	0.0	0.0
LCA5	167691	symbol	H. sapiens	167691	H. sapiens	0.0	0.0	0.0	0.0	0.0	0.0	0.0	0.0	0.0	0.0	0.0	0.0	0.0	0.0	0.0	0.0	0.0	0.0	0.0	0.0
POLK	51426	symbol	H. sapiens	51426	H. sapiens	1.0	0.0	0.0	0.0	0.0	1.0	0.0	0.0	1.0	0.0	0.0	0.0	0.0	0.0	0.0	0.0	0.0	0.0	0.0	0.0
DBR1	51163	symbol	H. sapiens	51163	H. sapiens	0.0	0.0	0.0	0.0	0.0	0.0	0.0	0.0	0.0	0.0	0.0	0.0	0.0	0.0	0.0	0.0	0.0	0.0	0.0	0.0
PARD6B	84612	symbol	H. sapiens	84612	H. sapiens	0.0	0.0	0.0	0.0	0.0	0.0	0.0	0.0	0.0	0.0	0.0	0.0	0.0	0.0	0.0	0.0	0.0	0.0	0.0	0.0
GABRA1	2554	symbol	H. sapiens	2554	H. sapiens	0.0	0.0	0.0	1.0	0.0	0.0	0.0	0.0	0.0	0.0	0.0	0.0	0.0	0.0	0.0	0.0	0.0	0.0	0.0	1.0
HNMT	3176	symbol	H. sapiens	3176	H. sapiens	0.0	0.0	0.0	0.0	0.0	0.0	0.0	0.0	0.0	0.0	0.0	0.0	0.0	0.0	0.0	0.0	0.0	0.0	0.0	0.0
CELF4	56853	symbol	H. sapiens	56853	H. sapiens	0.0	0.0	0.0	0.0	0.0	0.0	0.0	0.0	0.0	0.0	0.0	0.0	0.0	0.0	0.0	0.0	0.0	0.0	0.0	0.0
PELI1	57162	symbol	H. sapiens	57162	H. sapiens	0.0	0.0	0.0	0.0	0.0	0.0	0.0	0.0	0.0	1.0	0.0	0.0	0.0	0.0	0.0	0.0	0.0	0.0	0.0	0.0
HAPLN1	1404	symbol	H. sapiens	1404	H. sapiens	0.0	0.0	0.0	0.0	0.0	0.0	0.0	0.0	0.0	0.0	0.0	0.0	0.0	0.0	0.0	0.0	0.0	0.0	0.0	0.0
PCDHB15	56121	symbol	H. sapiens	56121	H. sapiens	0.0	0.0	0.0	0.0	0.0	0.0	0.0	0.0	0.0	0.0	0.0	0.0	0.0	0.0	0.0	0.0	0.0	0.0	0.0	0.0
CLVS2	134829	symbol	H. sapiens	134829	H. sapiens	0.0	0.0	0.0	0.0	0.0	0.0	0.0	0.0	0.0	0.0	0.0	0.0	0.0	0.0	0.0	0.0	0.0	0.0	0.0	0.0
STK38L	23012	symbol	H. sapiens	23012	H. sapiens	0.0	1.0	0.0	0.0	0.0	0.0	0.0	0.0	0.0	0.0	0.0	0.0	0.0	0.0	0.0	0.0	0.0	0.0	0.0	0.0
TNRC6A	27327	symbol	H. sapiens	27327	H. sapiens	0.0	0.0	0.0	0.0	0.0	0.0	0.0	0.0	0.0	0.0	0.0	0.0	0.0	0.0	0.0	0.0	0.0	0.0	0.0	0.0
LNPK	80856	symbol	H. sapiens	80856	H. sapiens	0.0	0.0	0.0	0.0	0.0	0.0	0.0	0.0	0.0	0.0	0.0	0.0	0.0	0.0	0.0	0.0	0.0	0.0	0.0	0.0
ETS2	2114	symbol	H. sapiens	2114	H. sapiens	0.0	0.0	1.0	0.0	0.0	0.0	0.0	0.0	0.0	0.0	1.0	0.0	0.0	0.0	0.0	0.0	0.0	0.0	0.0	1.0
ZNF280D	54816	symbol	H. sapiens	54816	H. sapiens	0.0	0.0	0.0	0.0	0.0	0.0	0.0	0.0	0.0	0.0	0.0	0.0	0.0	0.0	0.0	0.0	0.0	0.0	0.0	0.0
STYX	6815	symbol	H. sapiens	6815	H. sapiens	0.0	0.0	0.0	0.0	0.0	0.0	0.0	0.0	0.0	0.0	0.0	0.0	0.0	0.0	0.0	0.0	0.0	0.0	0.0	0.0
CCL2	6347	symbol	H. sapiens	6347	H. sapiens	0.0	1.0	0.0	0.0	1.0	1.0	0.0	1.0	0.0	1.0	1.0	0.0	1.0	0.0	0.0	0.0	0.0	0.0	0.0	0.0
RREB1	6239	symbol	H. sapiens	6239	H. sapiens	0.0	0.0	0.0	0.0	0.0	0.0	0.0	0.0	0.0	0.0	0.0	0.0	0.0	0.0	0.0	0.0	0.0	0.0	0.0	0.0
CAPZA2	830	symbol	H. sapiens	830	H. sapiens	0.0	0.0	0.0	0.0	0.0	0.0	0.0	0.0	0.0	0.0	0.0	0.0	0.0	0.0	0.0	0.0	0.0	0.0	0.0	0.0
SLITRK1	114798	symbol	H. sapiens	114798	H. sapiens	0.0	0.0	0.0	0.0	0.0	0.0	0.0	0.0	0.0	0.0	0.0	0.0	0.0	0.0	0.0	0.0	0.0	0.0	0.0	0.0
DUSP19	142679	symbol	H. sapiens	142679	H. sapiens	0.0	0.0	0.0	0.0	0.0	0.0	0.0	0.0	0.0	0.0	0.0	0.0	0.0	0.0	0.0	0.0	0.0	0.0	0.0	0.0
GCLM	2730	symbol	H. sapiens	2730	H. sapiens	0.0	0.0	0.0	0.0	0.0	0.0	0.0	0.0	0.0	0.0	0.0	0.0	0.0	0.0	0.0	0.0	0.0	0.0	0.0	0.0
PLD5	200150	symbol	H. sapiens	200150	H. sapiens	0.0	0.0	0.0	0.0	0.0	0.0	0.0	0.0	0.0	0.0	0.0	0.0	0.0	0.0	0.0	0.0	0.0	0.0	0.0	0.0
PKD1L2	114780	symbol	H. sapiens	114780	H. sapiens	0.0	0.0	0.0	0.0	0.0	0.0	0.0	0.0	0.0	0.0	0.0	0.0	0.0	0.0	0.0	0.0	0.0	0.0	0.0	0.0
PDCD1	5133	symbol	H. sapiens	5133	H. sapiens	0.0	0.0	0.0	0.0	0.0	0.0	0.0	0.0	0.0	0.0	0.0	0.0	0.0	0.0	0.0	0.0	0.0	0.0	0.0	0.0
PSMC3IP	29893	symbol	H. sapiens	29893	H. sapiens	0.0	0.0	0.0	0.0	0.0	0.0	1.0	0.0	0.0	0.0	0.0	0.0	0.0	0.0	0.0	0.0	0.0	0.0	0.0	0.0
FABP2	2169	symbol	H. sapiens	2169	H. sapiens	0.0	0.0	0.0	0.0	0.0	0.0	0.0	0.0	0.0	0.0	0.0	0.0	0.0	0.0	0.0	0.0	0.0	0.0	0.0	0.0
MZT1	440145	symbol	H. sapiens	440145	H. sapiens	0.0	0.0	0.0	0.0	0.0	0.0	0.0	0.0	0.0	0.0	0.0	0.0	0.0	0.0	0.0	0.0	0.0	0.0	0.0	0.0
TSPOAP1	9256	symbol	H. sapiens	9256	H. sapiens	0.0	0.0	0.0	0.0	0.0	0.0	0.0	0.0	0.0	0.0	0.0	0.0	0.0	0.0	0.0	0.0	0.0	0.0	0.0	0.0
MLX	6945	symbol	H. sapiens	6945	H. sapiens	0.0	0.0	0.0	0.0	0.0	0.0	0.0	0.0	0.0	0.0	0.0	0.0	0.0	0.0	0.0	0.0	0.0	0.0	0.0	0.0
CAMSAP2	23271	symbol	H. sapiens	23271	H. sapiens	0.0	0.0	0.0	0.0	0.0	0.0	0.0	0.0	0.0	0.0	0.0	0.0	0.0	0.0	0.0	0.0	0.0	0.0	0.0	0.0
GPANK1	7918	symbol	H. sapiens	7918	H. sapiens	0.0	0.0	0.0	0.0	0.0	0.0	0.0	0.0	0.0	0.0	0.0	0.0	0.0	0.0	0.0	0.0	0.0	0.0	0.0	0.0
PLN	5350	symbol	H. sapiens	5350	H. sapiens	0.0	0.0	1.0	0.0	0.0	0.0	0.0	0.0	0.0	0.0	1.0	0.0	0.0	0.0	0.0	0.0	0.0	0.0	1.0	0.0
AAK1	22848	symbol	H. sapiens	22848	H. sapiens	0.0	0.0	0.0	0.0	0.0	0.0	0.0	0.0	0.0	0.0	0.0	0.0	0.0	0.0	0.0	0.0	0.0	0.0	0.0	0.0
TMEM185A	84548	symbol	H. sapiens	84548	H. sapiens	0.0	0.0	0.0	0.0	0.0	0.0	0.0	0.0	0.0	0.0	0.0	0.0	0.0	0.0	0.0	0.0	0.0	0.0	0.0	0.0
FDXACB1	91893	symbol	H. sapiens	91893	H. sapiens	0.0	0.0	0.0	0.0	0.0	0.0	0.0	0.0	0.0	0.0	0.0	0.0	0.0	0.0	0.0	0.0	0.0	0.0	0.0	0.0
ZCCHC9	84240	symbol	H. sapiens	84240	H. sapiens	0.0	0.0	0.0	0.0	0.0	0.0	0.0	0.0	0.0	0.0	0.0	0.0	0.0	0.0	0.0	0.0	0.0	0.0	0.0	0.0
SNX4	8723	symbol	H. sapiens	8723	H. sapiens	0.0	0.0	0.0	0.0	0.0	0.0	0.0	0.0	0.0	0.0	0.0	0.0	0.0	0.0	0.0	0.0	0.0	0.0	0.0	0.0
DSEL	92126	symbol	H. sapiens	92126	H. sapiens	0.0	0.0	0.0	0.0	0.0	0.0	0.0	0.0	0.0	0.0	0.0	0.0	0.0	0.0	0.0	0.0	0.0	0.0	0.0	0.0
SOS1	6654	symbol	H. sapiens	6654	H. sapiens	1.0	1.0	1.0	0.0	0.0	0.0	1.0	1.0	1.0	1.0	1.0	0.0	1.0	0.0	0.0	1.0	0.0	0.0	0.0	0.0
TAF4B	6875	symbol	H. sapiens	6875	H. sapiens	0.0	0.0	0.0	0.0	0.0	0.0	0.0	0.0	0.0	0.0	0.0	0.0	0.0	0.0	0.0	0.0	0.0	0.0	0.0	0.0
RNF214	257160	symbol	H. sapiens	257160	H. sapiens	0.0	0.0	0.0	0.0	0.0	0.0	0.0	0.0	0.0	0.0	0.0	0.0	0.0	0.0	0.0	0.0	0.0	0.0	0.0	0.0
SUMO4	387082	symbol	H. sapiens	387082	H. sapiens	0.0	0.0	0.0	0.0	0.0	0.0	0.0	0.0	0.0	0.0	0.0	0.0	0.0	0.0	0.0	0.0	0.0	0.0	0.0	0.0
NR4A3	8013	symbol	H. sapiens	8013	H. sapiens	0.0	0.0	0.0	0.0	1.0	0.0	0.0	0.0	0.0	0.0	0.0	0.0	0.0	0.0	0.0	0.0	0.0	0.0	0.0	0.0
TLE4	7091	symbol	H. sapiens	7091	H. sapiens	1.0	0.0	0.0	0.0	0.0	0.0	0.0	0.0	0.0	0.0	0.0	1.0	0.0	0.0	0.0	0.0	0.0	0.0	0.0	0.0
HMGN5	79366	symbol	H. sapiens	79366	H. sapiens	0.0	0.0	0.0	0.0	0.0	0.0	0.0	0.0	0.0	0.0	0.0	0.0	0.0	0.0	0.0	0.0	0.0	0.0	0.0	0.0
TXLNB	167838	symbol	H. sapiens	167838	H. sapiens	0.0	0.0	0.0	0.0	0.0	0.0	0.0	0.0	0.0	0.0	0.0	0.0	0.0	0.0	0.0	0.0	0.0	0.0	0.0	0.0
DCDC2	51473	symbol	H. sapiens	51473	H. sapiens	0.0	0.0	0.0	0.0	0.0	0.0	0.0	0.0	0.0	0.0	0.0	0.0	0.0	0.0	0.0	0.0	0.0	0.0	0.0	0.0
MED13	9969	symbol	H. sapiens	9969	H. sapiens	0.0	0.0	0.0	0.0	0.0	0.0	0.0	0.0	0.0	0.0	0.0	0.0	0.0	0.0	0.0	0.0	0.0	0.0	0.0	0.0
RGS4	5999	symbol	H. sapiens	5999	H. sapiens	0.0	0.0	0.0	0.0	0.0	0.0	0.0	0.0	0.0	0.0	0.0	0.0	0.0	0.0	0.0	0.0	0.0	0.0	0.0	0.0
ZNF81	347344	symbol	H. sapiens	347344	H. sapiens	0.0	0.0	0.0	0.0	0.0	0.0	0.0	0.0	0.0	0.0	0.0	0.0	0.0	0.0	0.0	0.0	0.0	0.0	0.0	0.0
ASCL1	429	symbol	H. sapiens	429	H. sapiens	0.0	0.0	0.0	1.0	0.0	0.0	0.0	0.0	0.0	0.0	0.0	0.0	0.0	0.0	0.0	0.0	0.0	0.0	0.0	0.0
CDC42BPB	9578	symbol	H. sapiens	9578	H. sapiens	0.0	0.0	0.0	0.0	1.0	0.0	0.0	0.0	0.0	0.0	0.0	0.0	0.0	0.0	0.0	0.0	0.0	0.0	0.0	0.0
RNF14	9604	symbol	H. sapiens	9604	H. sapiens	0.0	0.0	0.0	0.0	0.0	0.0	1.0	0.0	0.0	0.0	0.0	0.0	0.0	0.0	0.0	0.0	0.0	0.0	0.0	0.0
UST	10090	symbol	H. sapiens	10090	H. sapiens	0.0	0.0	0.0	0.0	0.0	0.0	0.0	0.0	0.0	0.0	0.0	0.0	0.0	0.0	0.0	0.0	0.0	0.0	0.0	0.0
PRDM1	639	symbol	H. sapiens	639	H. sapiens	0.0	0.0	0.0	0.0	0.0	0.0	0.0	0.0	0.0	0.0	0.0	0.0	1.0	0.0	0.0	0.0	0.0	0.0	0.0	0.0
RELCH	57614	symbol	H. sapiens	57614	H. sapiens	0.0	0.0	0.0	0.0	0.0	0.0	0.0	0.0	0.0	0.0	0.0	0.0	0.0	0.0	0.0	0.0	0.0	0.0	0.0	0.0
TMEM207	131920	symbol	H. sapiens	131920	H. sapiens	0.0	0.0	0.0	0.0	0.0	0.0	0.0	0.0	0.0	0.0	0.0	0.0	0.0	0.0	0.0	0.0	0.0	0.0	0.0	0.0
RAB3GAP2	25782	symbol	H. sapiens	25782	H. sapiens	0.0	0.0	0.0	0.0	0.0	0.0	0.0	0.0	0.0	0.0	0.0	0.0	0.0	0.0	0.0	0.0	0.0	0.0	0.0	0.0
ABHD18	80167	symbol	H. sapiens	80167	H. sapiens	0.0	0.0	0.0	0.0	0.0	0.0	0.0	0.0	0.0	0.0	0.0	0.0	0.0	0.0	0.0	0.0	0.0	0.0	0.0	0.0
HUNK	30811	symbol	H. sapiens	30811	H. sapiens	0.0	0.0	0.0	0.0	0.0	0.0	0.0	0.0	0.0	0.0	0.0	0.0	0.0	0.0	0.0	0.0	0.0	0.0	0.0	0.0
DCUN1D1	54165	symbol	H. sapiens	54165	H. sapiens	0.0	0.0	0.0	0.0	0.0	0.0	0.0	0.0	0.0	0.0	0.0	0.0	0.0	0.0	0.0	0.0	0.0	0.0	0.0	0.0
ZCCHC4	29063	symbol	H. sapiens	29063	H. sapiens	0.0	0.0	0.0	0.0	0.0	0.0	0.0	0.0	0.0	0.0	0.0	0.0	0.0	0.0	0.0	0.0	0.0	0.0	0.0	0.0
AGL	178	symbol	H. sapiens	178	H. sapiens	0.0	0.0	0.0	0.0	0.0	0.0	0.0	0.0	0.0	0.0	0.0	0.0	0.0	0.0	0.0	0.0	0.0	0.0	0.0	0.0
PPIL3	53938	symbol	H. sapiens	53938	H. sapiens	0.0	0.0	0.0	0.0	0.0	0.0	0.0	0.0	0.0	0.0	0.0	0.0	0.0	0.0	0.0	0.0	0.0	0.0	0.0	0.0
BEND4	389206	symbol	H. sapiens	389206	H. sapiens	0.0	0.0	0.0	0.0	0.0	0.0	0.0	0.0	0.0	0.0	0.0	0.0	0.0	0.0	0.0	0.0	0.0	0.0	0.0	0.0
GNB2	2783	symbol	H. sapiens	2783	H. sapiens	1.0	0.0	1.0	0.0	0.0	0.0	0.0	0.0	0.0	0.0	1.0	0.0	1.0	0.0	0.0	0.0	0.0	0.0	0.0	1.0
ZNF587B	100293516	symbol	H. sapiens	100293516	H. sapiens	0.0	0.0	0.0	0.0	0.0	0.0	0.0	0.0	0.0	0.0	0.0	0.0	0.0	0.0	0.0	0.0	0.0	0.0	0.0	0.0
GNPNAT1	64841	symbol	H. sapiens	64841	H. sapiens	0.0	0.0	0.0	0.0	0.0	0.0	0.0	0.0	0.0	0.0	0.0	0.0	0.0	0.0	0.0	0.0	0.0	0.0	0.0	0.0
MAP4K3	8491	symbol	H. sapiens	8491	H. sapiens	0.0	0.0	0.0	0.0	0.0	0.0	0.0	0.0	0.0	0.0	0.0	0.0	0.0	0.0	0.0	0.0	0.0	0.0	0.0	0.0
SPOPL	339745	symbol	H. sapiens	339745	H. sapiens	0.0	0.0	0.0	0.0	0.0	0.0	0.0	0.0	0.0	0.0	0.0	0.0	0.0	0.0	0.0	0.0	0.0	0.0	0.0	0.0
STMN2	11075	symbol	H. sapiens	11075	H. sapiens	0.0	0.0	0.0	0.0	0.0	0.0	0.0	0.0	0.0	0.0	0.0	0.0	0.0	0.0	0.0	0.0	0.0	0.0	0.0	0.0
KLHL29	114818	symbol	H. sapiens	114818	H. sapiens	0.0	0.0	0.0	0.0	0.0	0.0	0.0	0.0	0.0	0.0	0.0	0.0	0.0	0.0	0.0	0.0	0.0	0.0	0.0	0.0
TMEM267	64417	symbol	H. sapiens	64417	H. sapiens	0.0	0.0	0.0	0.0	0.0	0.0	0.0	0.0	0.0	0.0	0.0	0.0	0.0	0.0	0.0	0.0	0.0	0.0	0.0	0.0
NEO1	4756	symbol	H. sapiens	4756	H. sapiens	0.0	0.0	0.0	0.0	0.0	0.0	0.0	0.0	0.0	0.0	0.0	0.0	0.0	0.0	0.0	0.0	1.0	0.0	0.0	0.0
PRH2	5555	symbol	H. sapiens	5555	H. sapiens	0.0	0.0	0.0	0.0	0.0	0.0	0.0	0.0	0.0	0.0	0.0	0.0	0.0	0.0	0.0	0.0	0.0	0.0	0.0	0.0
TMEM123	114908	symbol	H. sapiens	114908	H. sapiens	0.0	0.0	0.0	0.0	0.0	0.0	0.0	0.0	0.0	0.0	0.0	0.0	0.0	0.0	0.0	0.0	0.0	0.0	0.0	0.0
APOBEC4	403314	symbol	H. sapiens	403314	H. sapiens	0.0	0.0	0.0	0.0	0.0	0.0	0.0	0.0	0.0	0.0	0.0	0.0	0.0	0.0	0.0	0.0	0.0	0.0	0.0	0.0
KCTD20	222658	symbol	H. sapiens	222658	H. sapiens	0.0	0.0	0.0	0.0	0.0	0.0	0.0	0.0	0.0	0.0	0.0	0.0	0.0	0.0	0.0	0.0	0.0	0.0	0.0	0.0
NME5	8382	symbol	H. sapiens	8382	H. sapiens	0.0	0.0	0.0	0.0	0.0	0.0	0.0	0.0	0.0	0.0	0.0	0.0	0.0	0.0	0.0	0.0	0.0	0.0	0.0	0.0
PEX2	5828	symbol	H. sapiens	5828	H. sapiens	0.0	0.0	0.0	0.0	0.0	0.0	0.0	0.0	0.0	0.0	0.0	0.0	0.0	0.0	0.0	0.0	0.0	0.0	0.0	0.0
FAM222B	55731	symbol	H. sapiens	55731	H. sapiens	0.0	0.0	0.0	0.0	0.0	0.0	0.0	0.0	0.0	0.0	0.0	0.0	0.0	0.0	0.0	0.0	0.0	0.0	0.0	0.0
CCDC126	90693	symbol	H. sapiens	90693	H. sapiens	0.0	0.0	0.0	0.0	0.0	0.0	0.0	0.0	0.0	0.0	0.0	0.0	0.0	0.0	0.0	0.0	0.0	0.0	0.0	0.0
TENT2	167153	symbol	H. sapiens	167153	H. sapiens	0.0	0.0	0.0	0.0	0.0	0.0	0.0	0.0	0.0	0.0	0.0	0.0	0.0	0.0	0.0	0.0	0.0	0.0	0.0	0.0
GAS7	8522	symbol	H. sapiens	8522	H. sapiens	0.0	0.0	0.0	0.0	0.0	0.0	0.0	0.0	0.0	0.0	0.0	0.0	0.0	0.0	0.0	0.0	0.0	0.0	0.0	0.0
MSI2	124540	symbol	H. sapiens	124540	H. sapiens	0.0	0.0	0.0	0.0	0.0	0.0	0.0	0.0	0.0	0.0	0.0	0.0	0.0	0.0	0.0	0.0	0.0	0.0	0.0	0.0
FAM19A2	338811	gene_synonym	H. sapiens	338811	H. sapiens	0.0	0.0	0.0	0.0	0.0	0.0	0.0	0.0	0.0	0.0	0.0	0.0	0.0	0.0	0.0	0.0	0.0	0.0	0.0	0.0
DCAF10	79269	symbol	H. sapiens	79269	H. sapiens	0.0	0.0	0.0	0.0	0.0	0.0	0.0	0.0	0.0	0.0	0.0	0.0	0.0	0.0	0.0	0.0	0.0	0.0	0.0	0.0
ANLN	54443	symbol	H. sapiens	54443	H. sapiens	0.0	0.0	0.0	0.0	0.0	0.0	0.0	0.0	0.0	0.0	0.0	0.0	0.0	0.0	0.0	0.0	0.0	0.0	0.0	0.0
PMPCB	9512	symbol	H. sapiens	9512	H. sapiens	0.0	0.0	0.0	0.0	0.0	0.0	0.0	0.0	0.0	0.0	0.0	0.0	0.0	0.0	0.0	0.0	0.0	0.0	0.0	0.0
TM4SF19	116211	symbol	H. sapiens	116211	H. sapiens	0.0	0.0	0.0	0.0	0.0	0.0	0.0	0.0	0.0	0.0	0.0	0.0	0.0	0.0	0.0	0.0	0.0	0.0	0.0	0.0
BOLA3	388962	symbol	H. sapiens	388962	H. sapiens	0.0	0.0	0.0	0.0	0.0	0.0	0.0	0.0	0.0	0.0	0.0	0.0	0.0	0.0	0.0	0.0	0.0	0.0	0.0	0.0
NRK	203447	symbol	H. sapiens	203447	H. sapiens	0.0	0.0	0.0	0.0	0.0	0.0	0.0	0.0	0.0	0.0	0.0	0.0	0.0	0.0	0.0	0.0	0.0	0.0	0.0	0.0
MOSPD2	158747	symbol	H. sapiens	158747	H. sapiens	0.0	0.0	0.0	0.0	0.0	0.0	0.0	0.0	0.0	0.0	0.0	0.0	0.0	0.0	0.0	0.0	0.0	0.0	0.0	0.0
CEP350	9857	symbol	H. sapiens	9857	H. sapiens	0.0	0.0	0.0	0.0	0.0	0.0	0.0	0.0	0.0	0.0	0.0	0.0	0.0	0.0	0.0	0.0	0.0	0.0	0.0	0.0
CAV2	858	symbol	H. sapiens	858	H. sapiens	1.0	0.0	0.0	0.0	0.0	0.0	0.0	1.0	0.0	0.0	0.0	0.0	1.0	0.0	0.0	0.0	0.0	0.0	0.0	0.0
PIGW	284098	symbol	H. sapiens	284098	H. sapiens	0.0	0.0	0.0	0.0	0.0	0.0	0.0	0.0	0.0	0.0	0.0	0.0	0.0	0.0	0.0	0.0	0.0	0.0	0.0	0.0
CGNL1	84952	symbol	H. sapiens	84952	H. sapiens	0.0	0.0	0.0	0.0	0.0	0.0	0.0	0.0	0.0	0.0	0.0	0.0	0.0	0.0	0.0	0.0	0.0	0.0	0.0	0.0
KAT6A	7994	symbol	H. sapiens	7994	H. sapiens	1.0	0.0	0.0	0.0	0.0	0.0	0.0	0.0	0.0	0.0	0.0	0.0	0.0	0.0	0.0	0.0	0.0	0.0	0.0	0.0
CCNE2	9134	symbol	H. sapiens	9134	H. sapiens	1.0	0.0	1.0	0.0	0.0	0.0	0.0	0.0	1.0	0.0	1.0	0.0	0.0	0.0	0.0	0.0	0.0	0.0	0.0	0.0
LRRTM3	347731	symbol	H. sapiens	347731	H. sapiens	0.0	0.0	0.0	0.0	0.0	0.0	0.0	0.0	0.0	0.0	0.0	0.0	0.0	0.0	0.0	0.0	0.0	0.0	0.0	0.0
GATA3	2625	symbol	H. sapiens	2625	H. sapiens	0.0	0.0	0.0	1.0	0.0	0.0	0.0	0.0	0.0	0.0	0.0	1.0	0.0	1.0	0.0	0.0	0.0	0.0	0.0	1.0
CCDC47	57003	symbol	H. sapiens	57003	H. sapiens	0.0	0.0	0.0	0.0	0.0	0.0	0.0	0.0	0.0	0.0	0.0	0.0	0.0	0.0	0.0	0.0	0.0	0.0	0.0	0.0
TCF24	100129654	symbol	H. sapiens	100129654	H. sapiens	0.0	0.0	0.0	0.0	0.0	0.0	0.0	0.0	0.0	0.0	0.0	0.0	0.0	0.0	0.0	0.0	0.0	0.0	0.0	0.0
CENPJ	55835	symbol	H. sapiens	55835	H. sapiens	0.0	0.0	0.0	0.0	0.0	0.0	0.0	0.0	0.0	0.0	0.0	0.0	0.0	0.0	0.0	0.0	0.0	0.0	0.0	0.0
FZD3	7976	symbol	H. sapiens	7976	H. sapiens	1.0	1.0	0.0	0.0	0.0	0.0	0.0	0.0	0.0	0.0	0.0	0.0	0.0	0.0	0.0	1.0	0.0	0.0	0.0	0.0
SEMA3D	223117	symbol	H. sapiens	223117	H. sapiens	0.0	0.0	0.0	0.0	0.0	0.0	0.0	0.0	0.0	0.0	0.0	0.0	0.0	0.0	0.0	0.0	0.0	0.0	0.0	0.0
PGGT1B	5229	symbol	H. sapiens	5229	H. sapiens	0.0	0.0	0.0	0.0	0.0	0.0	0.0	0.0	0.0	0.0	0.0	0.0	0.0	0.0	0.0	0.0	0.0	0.0	0.0	0.0
GADD45A	1647	symbol	H. sapiens	1647	H. sapiens	1.0	0.0	1.0	0.0	0.0	0.0	1.0	0.0	1.0	0.0	0.0	0.0	0.0	1.0	0.0	0.0	0.0	0.0	0.0	0.0
MREG	55686	symbol	H. sapiens	55686	H. sapiens	0.0	0.0	0.0	0.0	0.0	0.0	0.0	0.0	0.0	0.0	0.0	0.0	0.0	0.0	0.0	0.0	0.0	0.0	0.0	0.0
SRSF5	6430	symbol	H. sapiens	6430	H. sapiens	0.0	0.0	0.0	0.0	0.0	0.0	0.0	0.0	0.0	0.0	0.0	0.0	0.0	0.0	0.0	0.0	0.0	0.0	0.0	0.0
CCND1	595	symbol	H. sapiens	595	H. sapiens	1.0	1.0	1.0	0.0	1.0	1.0	1.0	1.0	1.0	0.0	1.0	1.0	1.0	0.0	0.0	0.0	0.0	1.0	0.0	0.0
MAP2K6	5608	symbol	H. sapiens	5608	H. sapiens	1.0	1.0	1.0	0.0	1.0	0.0	0.0	1.0	1.0	1.0	1.0	0.0	1.0	0.0	1.0	0.0	0.0	0.0	0.0	0.0
VEGFC	7424	symbol	H. sapiens	7424	H. sapiens	1.0	1.0	1.0	0.0	0.0	0.0	0.0	1.0	0.0	1.0	0.0	0.0	1.0	0.0	0.0	0.0	0.0	0.0	0.0	0.0
TET3	200424	symbol	H. sapiens	200424	H. sapiens	0.0	0.0	0.0	0.0	0.0	0.0	0.0	0.0	0.0	0.0	0.0	0.0	0.0	0.0	0.0	0.0	0.0	0.0	0.0	0.0
MYO5C	55930	symbol	H. sapiens	55930	H. sapiens	0.0	0.0	0.0	0.0	0.0	0.0	0.0	0.0	0.0	0.0	0.0	0.0	0.0	0.0	0.0	0.0	0.0	0.0	0.0	0.0
PRDM5	11107	symbol	H. sapiens	11107	H. sapiens	0.0	0.0	0.0	0.0	0.0	0.0	0.0	0.0	0.0	0.0	0.0	0.0	0.0	0.0	0.0	0.0	0.0	0.0	0.0	0.0
SLC22A10	387775	symbol	H. sapiens	387775	H. sapiens	0.0	0.0	0.0	0.0	0.0	0.0	0.0	0.0	0.0	0.0	0.0	0.0	0.0	0.0	0.0	0.0	0.0	0.0	0.0	0.0
WDR35	57539	symbol	H. sapiens	57539	H. sapiens	0.0	0.0	0.0	0.0	0.0	0.0	0.0	0.0	0.0	0.0	0.0	0.0	0.0	0.0	0.0	0.0	0.0	0.0	0.0	0.0
PNLIPRP3	119548	symbol	H. sapiens	119548	H. sapiens	0.0	0.0	0.0	0.0	0.0	0.0	0.0	0.0	0.0	0.0	0.0	0.0	0.0	0.0	0.0	0.0	0.0	0.0	0.0	0.0
CWC27	10283	symbol	H. sapiens	10283	H. sapiens	0.0	0.0	0.0	0.0	0.0	0.0	0.0	0.0	0.0	0.0	0.0	0.0	0.0	0.0	0.0	0.0	0.0	0.0	0.0	0.0
CAAP1	79886	symbol	H. sapiens	79886	H. sapiens	0.0	0.0	0.0	0.0	0.0	0.0	0.0	0.0	0.0	0.0	0.0	0.0	0.0	0.0	0.0	0.0	0.0	0.0	0.0	0.0
FLG2	388698	symbol	H. sapiens	388698	H. sapiens	0.0	0.0	0.0	0.0	0.0	0.0	0.0	0.0	0.0	0.0	0.0	0.0	0.0	0.0	0.0	0.0	0.0	0.0	0.0	0.0
LSAMP	4045	symbol	H. sapiens	4045	H. sapiens	0.0	0.0	0.0	0.0	0.0	0.0	0.0	0.0	0.0	0.0	0.0	0.0	0.0	0.0	0.0	0.0	0.0	0.0	0.0	0.0
RAB22A	57403	symbol	H. sapiens	57403	H. sapiens	0.0	0.0	0.0	0.0	0.0	0.0	0.0	0.0	0.0	0.0	0.0	0.0	0.0	0.0	0.0	0.0	0.0	0.0	0.0	0.0
SMAD2	4087	symbol	H. sapiens	4087	H. sapiens	1.0	0.0	1.0	0.0	0.0	0.0	0.0	0.0	1.0	0.0	1.0	0.0	1.0	0.0	0.0	0.0	1.0	1.0	0.0	0.0
NUP98	4928	symbol	H. sapiens	4928	H. sapiens	0.0	0.0	0.0	0.0	0.0	0.0	0.0	0.0	0.0	0.0	0.0	0.0	0.0	0.0	0.0	0.0	0.0	0.0	0.0	0.0
CEMIP	57214	symbol	H. sapiens	57214	H. sapiens	0.0	0.0	0.0	0.0	0.0	0.0	0.0	0.0	0.0	0.0	0.0	0.0	0.0	0.0	0.0	0.0	0.0	0.0	0.0	0.0
OR7A5	26659	symbol	H. sapiens	26659	H. sapiens	0.0	0.0	0.0	0.0	0.0	0.0	0.0	0.0	0.0	0.0	0.0	0.0	0.0	0.0	0.0	0.0	0.0	0.0	0.0	0.0
TBC1D19	55296	symbol	H. sapiens	55296	H. sapiens	0.0	0.0	0.0	0.0	0.0	0.0	0.0	0.0	0.0	0.0	0.0	0.0	0.0	0.0	0.0	0.0	0.0	0.0	0.0	0.0
ASB5	140458	symbol	H. sapiens	140458	H. sapiens	0.0	0.0	0.0	0.0	0.0	0.0	0.0	0.0	0.0	0.0	0.0	0.0	0.0	0.0	0.0	0.0	0.0	0.0	0.0	0.0
RIC1	57589	symbol	H. sapiens	57589	H. sapiens	0.0	0.0	0.0	0.0	0.0	0.0	0.0	0.0	0.0	0.0	0.0	0.0	0.0	0.0	0.0	0.0	0.0	0.0	0.0	0.0
NEDD4L	23327	symbol	H. sapiens	23327	H. sapiens	0.0	0.0	0.0	0.0	0.0	0.0	0.0	0.0	0.0	0.0	0.0	0.0	0.0	0.0	0.0	0.0	0.0	0.0	0.0	0.0
WASHC4	23325	symbol	H. sapiens	23325	H. sapiens	0.0	0.0	0.0	0.0	0.0	0.0	0.0	0.0	0.0	0.0	0.0	0.0	0.0	0.0	0.0	0.0	0.0	0.0	0.0	0.0
CDK20	23552	symbol	H. sapiens	23552	H. sapiens	0.0	0.0	0.0	0.0	0.0	0.0	0.0	0.0	0.0	0.0	0.0	0.0	0.0	0.0	0.0	0.0	0.0	0.0	0.0	0.0
SUCNR1	56670	symbol	H. sapiens	56670	H. sapiens	0.0	0.0	0.0	0.0	0.0	0.0	0.0	0.0	0.0	0.0	0.0	0.0	0.0	0.0	0.0	0.0	0.0	0.0	0.0	0.0
TBC1D9	23158	symbol	H. sapiens	23158	H. sapiens	0.0	0.0	0.0	0.0	0.0	0.0	0.0	0.0	0.0	0.0	0.0	0.0	0.0	0.0	0.0	0.0	0.0	0.0	0.0	0.0
NCK1	4690	symbol	H. sapiens	4690	H. sapiens	0.0	0.0	0.0	0.0	1.0	0.0	0.0	1.0	1.0	0.0	0.0	0.0	1.0	0.0	0.0	1.0	0.0	0.0	0.0	0.0
ZNF16	7564	symbol	H. sapiens	7564	H. sapiens	0.0	0.0	0.0	0.0	0.0	0.0	0.0	0.0	0.0	0.0	0.0	0.0	0.0	0.0	0.0	0.0	0.0	0.0	0.0	0.0
TTC8	123016	symbol	H. sapiens	123016	H. sapiens	0.0	0.0	0.0	0.0	0.0	0.0	0.0	0.0	0.0	0.0	0.0	0.0	0.0	0.0	0.0	0.0	0.0	0.0	0.0	0.0
AHDC1	27245	symbol	H. sapiens	27245	H. sapiens	0.0	0.0	0.0	0.0	0.0	0.0	0.0	0.0	0.0	0.0	0.0	0.0	0.0	0.0	0.0	0.0	0.0	0.0	0.0	0.0
MIPOL1	145282	symbol	H. sapiens	145282	H. sapiens	0.0	0.0	0.0	0.0	0.0	0.0	0.0	0.0	0.0	0.0	0.0	0.0	0.0	0.0	0.0	0.0	0.0	0.0	0.0	0.0
MYO5B	4645	symbol	H. sapiens	4645	H. sapiens	0.0	0.0	0.0	0.0	0.0	0.0	0.0	0.0	0.0	0.0	0.0	0.0	0.0	0.0	0.0	0.0	0.0	0.0	0.0	0.0
XIRP2	129446	symbol	H. sapiens	129446	H. sapiens	0.0	0.0	0.0	0.0	0.0	0.0	0.0	0.0	0.0	0.0	0.0	0.0	0.0	0.0	0.0	0.0	0.0	0.0	0.0	0.0
LIN54	132660	symbol	H. sapiens	132660	H. sapiens	0.0	0.0	0.0	0.0	0.0	0.0	0.0	0.0	0.0	0.0	0.0	0.0	0.0	0.0	0.0	0.0	0.0	0.0	0.0	0.0
HGF	3082	symbol	H. sapiens	3082	H. sapiens	1.0	1.0	1.0	0.0	0.0	1.0	0.0	1.0	1.0	0.0	0.0	0.0	0.0	0.0	0.0	0.0	0.0	0.0	0.0	0.0
HECTD1	25831	symbol	H. sapiens	25831	H. sapiens	0.0	0.0	0.0	0.0	0.0	0.0	0.0	0.0	0.0	0.0	0.0	0.0	0.0	0.0	0.0	0.0	0.0	0.0	0.0	0.0
PDE4D	5144	symbol	H. sapiens	5144	H. sapiens	0.0	0.0	0.0	0.0	0.0	0.0	0.0	0.0	0.0	0.0	0.0	0.0	0.0	0.0	0.0	0.0	0.0	0.0	1.0	1.0
RGS21	431704	symbol	H. sapiens	431704	H. sapiens	0.0	0.0	0.0	0.0	0.0	0.0	0.0	0.0	0.0	0.0	0.0	0.0	0.0	0.0	0.0	0.0	0.0	0.0	0.0	0.0
TGFA	7039	symbol	H. sapiens	7039	H. sapiens	1.0	1.0	1.0	0.0	0.0	1.0	0.0	0.0	1.0	0.0	1.0	0.0	0.0	0.0	0.0	1.0	0.0	0.0	0.0	0.0
ETNK1	55500	symbol	H. sapiens	55500	H. sapiens	0.0	0.0	0.0	0.0	0.0	0.0	0.0	0.0	0.0	0.0	0.0	0.0	0.0	0.0	0.0	0.0	0.0	0.0	0.0	0.0
ZNF615	284370	symbol	H. sapiens	284370	H. sapiens	0.0	0.0	0.0	0.0	0.0	0.0	0.0	0.0	0.0	0.0	0.0	0.0	0.0	0.0	0.0	0.0	0.0	0.0	0.0	0.0
PCDH11X	27328	symbol	H. sapiens	27328	H. sapiens	0.0	0.0	0.0	0.0	0.0	0.0	0.0	0.0	0.0	0.0	0.0	0.0	0.0	0.0	0.0	0.0	0.0	0.0	0.0	0.0
NDUFA5	4698	symbol	H. sapiens	4698	H. sapiens	0.0	0.0	0.0	0.0	0.0	0.0	0.0	0.0	0.0	0.0	0.0	0.0	0.0	0.0	0.0	0.0	0.0	0.0	0.0	0.0
SPIN1	10927	symbol	H. sapiens	10927	H. sapiens	0.0	0.0	0.0	0.0	0.0	0.0	0.0	0.0	0.0	0.0	0.0	0.0	0.0	0.0	0.0	0.0	0.0	0.0	0.0	0.0
FRMPD4	9758	symbol	H. sapiens	9758	H. sapiens	0.0	0.0	0.0	0.0	0.0	0.0	0.0	0.0	0.0	0.0	0.0	0.0	0.0	0.0	0.0	0.0	0.0	0.0	0.0	0.0
HSPA4	3308	symbol	H. sapiens	3308	H. sapiens	0.0	0.0	0.0	0.0	0.0	0.0	0.0	0.0	0.0	0.0	0.0	0.0	0.0	0.0	0.0	0.0	0.0	0.0	0.0	0.0
ACKR4	51554	symbol	H. sapiens	51554	H. sapiens	0.0	0.0	0.0	0.0	0.0	0.0	0.0	0.0	0.0	0.0	0.0	0.0	0.0	0.0	0.0	0.0	0.0	0.0	0.0	0.0
ABAT	18	symbol	H. sapiens	18	H. sapiens	0.0	0.0	0.0	0.0	0.0	0.0	0.0	0.0	0.0	0.0	0.0	0.0	0.0	0.0	0.0	0.0	0.0	0.0	0.0	0.0
MIS18A	54069	symbol	H. sapiens	54069	H. sapiens	0.0	0.0	0.0	0.0	0.0	0.0	0.0	0.0	0.0	0.0	0.0	0.0	0.0	0.0	0.0	0.0	0.0	0.0	0.0	0.0
FOXD2	2306	symbol	H. sapiens	2306	H. sapiens	0.0	0.0	0.0	0.0	0.0	0.0	0.0	0.0	0.0	0.0	0.0	0.0	0.0	0.0	0.0	0.0	0.0	0.0	0.0	0.0
FAM161A	84140	symbol	H. sapiens	84140	H. sapiens	0.0	0.0	0.0	0.0	0.0	0.0	0.0	0.0	0.0	0.0	0.0	0.0	0.0	0.0	0.0	0.0	0.0	0.0	0.0	0.0
ADAM10	102	symbol	H. sapiens	102	H. sapiens	1.0	0.0	0.0	0.0	1.0	0.0	0.0	0.0	0.0	0.0	0.0	0.0	0.0	0.0	0.0	0.0	0.0	0.0	0.0	0.0
HR	55806	symbol	H. sapiens	55806	H. sapiens	0.0	0.0	0.0	0.0	0.0	0.0	0.0	0.0	0.0	0.0	0.0	0.0	0.0	0.0	0.0	0.0	0.0	0.0	0.0	0.0
ELAVL4	1996	symbol	H. sapiens	1996	H. sapiens	0.0	0.0	0.0	0.0	0.0	0.0	0.0	0.0	0.0	0.0	0.0	0.0	0.0	0.0	0.0	0.0	0.0	0.0	0.0	0.0
SMAD6	4091	symbol	H. sapiens	4091	H. sapiens	1.0	0.0	0.0	0.0	0.0	0.0	0.0	0.0	0.0	0.0	0.0	0.0	0.0	0.0	0.0	0.0	1.0	0.0	0.0	0.0
SP5	389058	symbol	H. sapiens	389058	H. sapiens	0.0	0.0	0.0	0.0	0.0	0.0	0.0	0.0	0.0	0.0	0.0	0.0	0.0	0.0	0.0	0.0	0.0	0.0	0.0	0.0
CDK6	1021	symbol	H. sapiens	1021	H. sapiens	1.0	0.0	1.0	0.0	0.0	0.0	0.0	0.0	1.0	0.0	1.0	0.0	0.0	0.0	0.0	0.0	0.0	0.0	0.0	0.0
EN2	2020	symbol	H. sapiens	2020	H. sapiens	0.0	0.0	0.0	0.0	0.0	0.0	0.0	0.0	0.0	0.0	0.0	0.0	0.0	0.0	0.0	0.0	0.0	0.0	0.0	0.0
LRP12	29967	symbol	H. sapiens	29967	H. sapiens	0.0	0.0	0.0	0.0	0.0	0.0	0.0	0.0	0.0	0.0	0.0	0.0	0.0	0.0	0.0	0.0	0.0	0.0	0.0	0.0
SLCO1B3	28234	symbol	H. sapiens	28234	H. sapiens	0.0	0.0	0.0	0.0	0.0	0.0	0.0	0.0	0.0	0.0	0.0	0.0	0.0	0.0	0.0	0.0	0.0	0.0	0.0	0.0
HOXA10	3206	symbol	H. sapiens	3206	H. sapiens	0.0	0.0	0.0	0.0	0.0	0.0	0.0	0.0	0.0	0.0	0.0	0.0	0.0	0.0	0.0	0.0	0.0	0.0	0.0	0.0
KLHL28	54813	symbol	H. sapiens	54813	H. sapiens	0.0	0.0	0.0	0.0	0.0	0.0	0.0	0.0	0.0	0.0	0.0	0.0	0.0	0.0	0.0	0.0	0.0	0.0	0.0	0.0
RPRD2	23248	symbol	H. sapiens	23248	H. sapiens	0.0	0.0	0.0	0.0	0.0	0.0	0.0	0.0	0.0	0.0	0.0	0.0	0.0	0.0	0.0	0.0	0.0	0.0	0.0	0.0
PCDH11Y	83259	symbol	H. sapiens	83259	H. sapiens	0.0	0.0	0.0	0.0	0.0	0.0	0.0	0.0	0.0	0.0	0.0	0.0	0.0	0.0	0.0	0.0	0.0	0.0	0.0	0.0
LTBP1	4052	symbol	H. sapiens	4052	H. sapiens	0.0	0.0	0.0	0.0	0.0	0.0	0.0	0.0	0.0	0.0	0.0	0.0	0.0	0.0	0.0	0.0	1.0	0.0	0.0	0.0
RANBP6	26953	symbol	H. sapiens	26953	H. sapiens	0.0	0.0	0.0	0.0	0.0	0.0	0.0	0.0	0.0	0.0	0.0	0.0	0.0	0.0	0.0	0.0	0.0	0.0	0.0	0.0
TCAIM	285343	symbol	H. sapiens	285343	H. sapiens	0.0	0.0	0.0	0.0	0.0	0.0	0.0	0.0	0.0	0.0	0.0	0.0	0.0	0.0	0.0	0.0	0.0	0.0	0.0	0.0
FAM129A	116496	gene_synonym	H. sapiens	116496	H. sapiens	0.0	0.0	0.0	0.0	0.0	0.0	0.0	0.0	0.0	0.0	0.0	0.0	0.0	0.0	0.0	0.0	0.0	0.0	0.0	0.0
ZDHHC5	25921	symbol	H. sapiens	25921	H. sapiens	0.0	0.0	0.0	0.0	0.0	0.0	0.0	0.0	0.0	0.0	0.0	0.0	0.0	0.0	0.0	0.0	0.0	0.0	0.0	0.0
PSMB2	5690	symbol	H. sapiens	5690	H. sapiens	0.0	0.0	0.0	0.0	0.0	0.0	0.0	0.0	0.0	0.0	0.0	0.0	0.0	0.0	0.0	0.0	0.0	0.0	0.0	0.0
DIPK2A	205428	symbol	H. sapiens	205428	H. sapiens	0.0	0.0	0.0	0.0	0.0	0.0	0.0	0.0	0.0	0.0	0.0	0.0	0.0	0.0	0.0	0.0	0.0	0.0	0.0	0.0
GLO1	2739	symbol	H. sapiens	2739	H. sapiens	0.0	0.0	0.0	0.0	0.0	0.0	0.0	0.0	0.0	0.0	0.0	0.0	0.0	0.0	0.0	0.0	0.0	0.0	0.0	0.0
KIRREL1	55243	symbol	H. sapiens	55243	H. sapiens	0.0	0.0	0.0	0.0	0.0	0.0	0.0	0.0	0.0	0.0	0.0	0.0	0.0	0.0	0.0	0.0	0.0	0.0	0.0	0.0
EIF2S2	8894	symbol	H. sapiens	8894	H. sapiens	0.0	0.0	0.0	0.0	0.0	0.0	0.0	0.0	0.0	0.0	0.0	0.0	0.0	0.0	0.0	0.0	0.0	0.0	0.0	0.0
KIF20A	10112	symbol	H. sapiens	10112	H. sapiens	0.0	0.0	0.0	0.0	0.0	0.0	0.0	0.0	0.0	0.0	0.0	0.0	0.0	0.0	0.0	0.0	0.0	0.0	0.0	0.0
NCOA1	8648	symbol	H. sapiens	8648	H. sapiens	1.0	0.0	0.0	0.0	0.0	1.0	1.0	0.0	0.0	0.0	1.0	0.0	1.0	1.0	0.0	0.0	0.0	0.0	0.0	0.0
DUSP8	1850	symbol	H. sapiens	1850	H. sapiens	0.0	0.0	0.0	0.0	0.0	0.0	0.0	0.0	0.0	0.0	0.0	0.0	0.0	0.0	0.0	0.0	0.0	0.0	0.0	0.0
EYS	346007	symbol	H. sapiens	346007	H. sapiens	0.0	0.0	0.0	0.0	0.0	0.0	0.0	0.0	0.0	0.0	0.0	0.0	0.0	0.0	0.0	0.0	0.0	0.0	0.0	0.0
CCL8	6355	symbol	H. sapiens	6355	H. sapiens	0.0	0.0	0.0	0.0	0.0	0.0	0.0	0.0	0.0	0.0	0.0	0.0	0.0	0.0	0.0	0.0	0.0	0.0	0.0	0.0
PLPP3	8613	symbol	H. sapiens	8613	H. sapiens	0.0	0.0	0.0	0.0	0.0	0.0	0.0	0.0	0.0	0.0	0.0	0.0	1.0	0.0	0.0	0.0	0.0	0.0	0.0	0.0
CYP24A1	1591	symbol	H. sapiens	1591	H. sapiens	0.0	0.0	0.0	0.0	0.0	0.0	0.0	0.0	0.0	0.0	0.0	0.0	0.0	0.0	0.0	0.0	0.0	0.0	0.0	0.0
NUP35	129401	symbol	H. sapiens	129401	H. sapiens	0.0	0.0	0.0	0.0	0.0	0.0	0.0	0.0	0.0	0.0	0.0	0.0	0.0	0.0	0.0	0.0	0.0	0.0	0.0	0.0
PRR16	51334	symbol	H. sapiens	51334	H. sapiens	0.0	0.0	0.0	0.0	0.0	0.0	0.0	0.0	0.0	0.0	0.0	0.0	0.0	0.0	0.0	0.0	0.0	0.0	0.0	0.0
NTF3	4908	symbol	H. sapiens	4908	H. sapiens	0.0	0.0	0.0	0.0	0.0	0.0	0.0	0.0	0.0	0.0	0.0	0.0	0.0	0.0	0.0	0.0	0.0	0.0	0.0	0.0
CSMD3	114788	symbol	H. sapiens	114788	H. sapiens	0.0	0.0	0.0	0.0	0.0	0.0	0.0	0.0	1.0	0.0	0.0	0.0	0.0	0.0	0.0	0.0	0.0	0.0	0.0	0.0
PRPF18	8559	symbol	H. sapiens	8559	H. sapiens	0.0	0.0	0.0	0.0	0.0	0.0	0.0	0.0	0.0	0.0	0.0	0.0	0.0	0.0	0.0	0.0	0.0	0.0	0.0	0.0
RGS7BP	401190	symbol	H. sapiens	401190	H. sapiens	0.0	0.0	0.0	0.0	0.0	0.0	0.0	0.0	0.0	0.0	0.0	0.0	0.0	0.0	0.0	0.0	0.0	0.0	0.0	0.0
MEOX2	4223	symbol	H. sapiens	4223	H. sapiens	0.0	0.0	0.0	0.0	0.0	0.0	0.0	0.0	0.0	0.0	0.0	0.0	0.0	0.0	0.0	0.0	0.0	0.0	0.0	0.0
HSBP1	3281	symbol	H. sapiens	3281	H. sapiens	0.0	0.0	0.0	0.0	0.0	0.0	0.0	0.0	0.0	0.0	0.0	0.0	0.0	0.0	0.0	0.0	0.0	0.0	0.0	0.0
KANSL1L	151050	symbol	H. sapiens	151050	H. sapiens	0.0	0.0	0.0	0.0	0.0	0.0	0.0	0.0	0.0	0.0	0.0	0.0	0.0	0.0	0.0	0.0	0.0	0.0	0.0	0.0
ARHGAP5	394	symbol	H. sapiens	394	H. sapiens	0.0	0.0	0.0	0.0	0.0	0.0	0.0	0.0	0.0	0.0	0.0	0.0	0.0	0.0	0.0	0.0	0.0	0.0	0.0	0.0
FPR3	2359	symbol	H. sapiens	2359	H. sapiens	0.0	0.0	0.0	0.0	0.0	0.0	0.0	0.0	0.0	0.0	0.0	0.0	0.0	0.0	0.0	0.0	0.0	0.0	0.0	0.0
TMEM38B	55151	symbol	H. sapiens	55151	H. sapiens	0.0	0.0	0.0	0.0	0.0	0.0	0.0	0.0	0.0	0.0	0.0	0.0	0.0	0.0	0.0	0.0	0.0	0.0	0.0	0.0
ZBTB34	403341	symbol	H. sapiens	403341	H. sapiens	0.0	0.0	0.0	0.0	0.0	0.0	0.0	0.0	0.0	0.0	0.0	0.0	0.0	0.0	0.0	0.0	0.0	0.0	0.0	0.0
ATAD2B	54454	symbol	H. sapiens	54454	H. sapiens	0.0	0.0	0.0	0.0	0.0	0.0	0.0	0.0	0.0	0.0	0.0	0.0	0.0	0.0	0.0	0.0	0.0	0.0	0.0	0.0
RFK	55312	symbol	H. sapiens	55312	H. sapiens	0.0	0.0	0.0	0.0	0.0	0.0	0.0	0.0	0.0	1.0	0.0	0.0	0.0	0.0	0.0	0.0	0.0	0.0	0.0	0.0
NRG2	9542	symbol	H. sapiens	9542	H. sapiens	0.0	0.0	0.0	0.0	0.0	0.0	0.0	0.0	1.0	0.0	0.0	0.0	0.0	0.0	0.0	0.0	0.0	0.0	0.0	0.0
ABCA8	10351	symbol	H. sapiens	10351	H. sapiens	0.0	0.0	0.0	0.0	0.0	0.0	0.0	0.0	0.0	0.0	0.0	0.0	0.0	0.0	0.0	0.0	0.0	0.0	0.0	0.0
AFF1	4299	symbol	H. sapiens	4299	H. sapiens	0.0	0.0	0.0	0.0	0.0	0.0	0.0	0.0	0.0	0.0	0.0	0.0	0.0	0.0	0.0	0.0	0.0	0.0	0.0	0.0
YTHDF1	54915	symbol	H. sapiens	54915	H. sapiens	0.0	0.0	0.0	0.0	0.0	0.0	0.0	0.0	0.0	0.0	0.0	0.0	0.0	0.0	0.0	0.0	0.0	0.0	0.0	0.0
IQSEC2	23096	symbol	H. sapiens	23096	H. sapiens	0.0	0.0	0.0	0.0	0.0	0.0	0.0	0.0	0.0	0.0	0.0	0.0	0.0	0.0	0.0	0.0	0.0	0.0	0.0	0.0
IKZF2	22807	symbol	H. sapiens	22807	H. sapiens	0.0	0.0	0.0	0.0	0.0	0.0	0.0	0.0	0.0	0.0	0.0	0.0	0.0	0.0	0.0	0.0	0.0	0.0	0.0	0.0
MBNL3	55796	symbol	H. sapiens	55796	H. sapiens	0.0	0.0	0.0	0.0	0.0	0.0	0.0	0.0	0.0	0.0	0.0	0.0	0.0	0.0	0.0	0.0	0.0	0.0	0.0	0.0
AHSA2P	130872	symbol	H. sapiens	130872	H. sapiens	0.0	0.0	0.0	0.0	0.0	0.0	0.0	0.0	0.0	0.0	0.0	0.0	0.0	0.0	0.0	0.0	0.0	0.0	0.0	0.0
CPEB4	80315	symbol	H. sapiens	80315	H. sapiens	0.0	0.0	0.0	0.0	0.0	1.0	0.0	0.0	0.0	0.0	0.0	0.0	0.0	0.0	0.0	0.0	0.0	0.0	0.0	0.0
HES1	3280	symbol	H. sapiens	3280	H. sapiens	1.0	0.0	0.0	1.0	0.0	1.0	0.0	0.0	1.0	0.0	0.0	1.0	0.0	0.0	0.0	0.0	0.0	0.0	0.0	0.0
C8orf33	65265	symbol	H. sapiens	65265	H. sapiens	0.0	0.0	0.0	0.0	0.0	0.0	0.0	0.0	0.0	0.0	0.0	0.0	0.0	0.0	0.0	0.0	0.0	0.0	0.0	0.0
SNTG1	54212	symbol	H. sapiens	54212	H. sapiens	0.0	0.0	0.0	0.0	0.0	0.0	0.0	0.0	0.0	0.0	0.0	0.0	0.0	0.0	0.0	0.0	0.0	0.0	0.0	0.0
GRAMD1B	57476	symbol	H. sapiens	57476	H. sapiens	0.0	0.0	0.0	0.0	0.0	0.0	0.0	0.0	0.0	0.0	0.0	0.0	0.0	0.0	0.0	0.0	0.0	0.0	0.0	0.0
SCRN3	79634	symbol	H. sapiens	79634	H. sapiens	0.0	0.0	0.0	0.0	0.0	0.0	0.0	0.0	0.0	0.0	0.0	0.0	0.0	0.0	0.0	0.0	0.0	0.0	0.0	0.0
LIN9	286826	symbol	H. sapiens	286826	H. sapiens	0.0	0.0	0.0	0.0	0.0	0.0	0.0	0.0	0.0	0.0	0.0	0.0	0.0	0.0	0.0	0.0	0.0	0.0	0.0	0.0
BSDC1	55108	symbol	H. sapiens	55108	H. sapiens	0.0	0.0	0.0	0.0	0.0	0.0	0.0	0.0	0.0	0.0	0.0	0.0	0.0	0.0	0.0	0.0	0.0	0.0	0.0	0.0
NIPBL	25836	symbol	H. sapiens	25836	H. sapiens	0.0	0.0	0.0	0.0	0.0	0.0	0.0	0.0	0.0	0.0	0.0	0.0	0.0	0.0	0.0	0.0	0.0	0.0	0.0	0.0
RASGRF1	5923	symbol	H. sapiens	5923	H. sapiens	0.0	0.0	1.0	0.0	0.0	0.0	0.0	1.0	0.0	0.0	0.0	0.0	1.0	0.0	0.0	0.0	0.0	0.0	0.0	0.0
CDC73	79577	symbol	H. sapiens	79577	H. sapiens	0.0	0.0	0.0	0.0	0.0	0.0	0.0	0.0	0.0	0.0	0.0	0.0	0.0	0.0	0.0	0.0	0.0	0.0	0.0	0.0
FBXL5	26234	symbol	H. sapiens	26234	H. sapiens	0.0	0.0	0.0	0.0	0.0	0.0	0.0	0.0	0.0	0.0	0.0	0.0	0.0	0.0	0.0	0.0	0.0	0.0	0.0	0.0
EPB41L2	2037	symbol	H. sapiens	2037	H. sapiens	0.0	0.0	0.0	0.0	0.0	0.0	0.0	0.0	0.0	0.0	0.0	0.0	0.0	0.0	0.0	0.0	0.0	0.0	0.0	0.0
SRP68	6730	symbol	H. sapiens	6730	H. sapiens	0.0	0.0	0.0	0.0	0.0	0.0	0.0	0.0	0.0	0.0	0.0	0.0	0.0	0.0	0.0	0.0	0.0	0.0	0.0	0.0
NRDE2	55051	symbol	H. sapiens	55051	H. sapiens	0.0	0.0	0.0	0.0	0.0	0.0	0.0	0.0	0.0	0.0	0.0	0.0	0.0	0.0	0.0	0.0	0.0	0.0	0.0	0.0
SYT14	255928	symbol	H. sapiens	255928	H. sapiens	0.0	0.0	0.0	0.0	0.0	0.0	0.0	0.0	0.0	0.0	0.0	0.0	0.0	0.0	0.0	0.0	0.0	0.0	0.0	0.0
SP3	6670	symbol	H. sapiens	6670	H. sapiens	0.0	0.0	0.0	1.0	0.0	0.0	0.0	0.0	0.0	0.0	0.0	0.0	0.0	0.0	0.0	0.0	0.0	0.0	0.0	0.0
KRCC1	51315	symbol	H. sapiens	51315	H. sapiens	0.0	0.0	0.0	0.0	0.0	0.0	0.0	0.0	0.0	0.0	0.0	0.0	0.0	0.0	0.0	0.0	0.0	0.0	0.0	0.0
MYT1L	23040	symbol	H. sapiens	23040	H. sapiens	0.0	0.0	0.0	0.0	0.0	0.0	0.0	0.0	0.0	0.0	0.0	0.0	0.0	0.0	0.0	0.0	0.0	0.0	0.0	0.0
ABHD5	51099	symbol	H. sapiens	51099	H. sapiens	0.0	0.0	0.0	0.0	0.0	0.0	0.0	0.0	0.0	0.0	0.0	0.0	0.0	0.0	0.0	0.0	0.0	0.0	0.0	0.0
BCL11B	64919	symbol	H. sapiens	64919	H. sapiens	0.0	0.0	0.0	0.0	0.0	0.0	0.0	0.0	0.0	0.0	0.0	0.0	0.0	0.0	0.0	0.0	0.0	0.0	0.0	0.0
EGFL6	25975	symbol	H. sapiens	25975	H. sapiens	0.0	0.0	0.0	0.0	0.0	0.0	0.0	0.0	0.0	0.0	0.0	0.0	0.0	0.0	0.0	0.0	0.0	0.0	0.0	0.0
MSH4	4438	symbol	H. sapiens	4438	H. sapiens	0.0	0.0	0.0	0.0	0.0	0.0	0.0	0.0	0.0	0.0	0.0	0.0	0.0	0.0	0.0	0.0	0.0	0.0	0.0	0.0
TM9SF2	9375	symbol	H. sapiens	9375	H. sapiens	0.0	0.0	0.0	0.0	0.0	0.0	0.0	0.0	0.0	0.0	0.0	0.0	0.0	0.0	0.0	0.0	0.0	0.0	0.0	0.0
LPL	4023	symbol	H. sapiens	4023	H. sapiens	1.0	0.0	0.0	0.0	0.0	0.0	0.0	0.0	0.0	0.0	0.0	0.0	0.0	1.0	0.0	0.0	0.0	0.0	0.0	0.0
GOSR1	9527	symbol	H. sapiens	9527	H. sapiens	0.0	0.0	0.0	0.0	0.0	0.0	0.0	0.0	0.0	0.0	0.0	0.0	0.0	0.0	0.0	0.0	0.0	0.0	0.0	0.0
DUSP6	1848	symbol	H. sapiens	1848	H. sapiens	0.0	0.0	1.0	0.0	0.0	0.0	0.0	0.0	1.0	0.0	0.0	0.0	0.0	0.0	0.0	0.0	0.0	0.0	0.0	0.0
HECTD4	283450	symbol	H. sapiens	283450	H. sapiens	0.0	0.0	0.0	0.0	0.0	0.0	0.0	0.0	0.0	0.0	0.0	0.0	0.0	0.0	0.0	0.0	0.0	0.0	0.0	0.0
TMED5	50999	symbol	H. sapiens	50999	H. sapiens	0.0	0.0	0.0	0.0	0.0	0.0	0.0	0.0	0.0	0.0	0.0	0.0	0.0	0.0	0.0	0.0	0.0	0.0	0.0	0.0
TNFAIP3	7128	symbol	H. sapiens	7128	H. sapiens	0.0	0.0	0.0	0.0	1.0	1.0	0.0	0.0	1.0	1.0	0.0	0.0	0.0	0.0	0.0	0.0	0.0	0.0	0.0	0.0
SEPSECS	51091	symbol	H. sapiens	51091	H. sapiens	0.0	0.0	0.0	0.0	0.0	0.0	0.0	0.0	0.0	0.0	0.0	0.0	0.0	0.0	0.0	0.0	0.0	0.0	0.0	0.0
FOXM1	2305	symbol	H. sapiens	2305	H. sapiens	1.0	1.0	0.0	1.0	0.0	0.0	0.0	0.0	0.0	0.0	0.0	0.0	0.0	0.0	0.0	0.0	0.0	1.0	0.0	0.0
BTBD11	121551	gene_synonym	H. sapiens	121551	H. sapiens	0.0	0.0	0.0	0.0	0.0	0.0	0.0	0.0	0.0	0.0	0.0	0.0	0.0	0.0	0.0	0.0	0.0	0.0	0.0	0.0
ATF7	11016	symbol	H. sapiens	11016	H. sapiens	0.0	0.0	0.0	0.0	0.0	0.0	0.0	0.0	0.0	0.0	0.0	0.0	0.0	0.0	0.0	0.0	0.0	0.0	0.0	0.0
MOCS3	27304	symbol	H. sapiens	27304	H. sapiens	0.0	0.0	0.0	0.0	0.0	0.0	0.0	0.0	0.0	0.0	0.0	0.0	0.0	0.0	0.0	0.0	0.0	0.0	0.0	0.0
MPP6	10200	gene_synonym	H. sapiens	10200	H. sapiens	0.0	0.0	0.0	0.0	0.0	0.0	0.0	0.0	0.0	0.0	0.0	0.0	0.0	0.0	0.0	0.0	0.0	0.0	0.0	0.0
SP4	6671	symbol	H. sapiens	6671	H. sapiens	0.0	0.0	0.0	0.0	0.0	0.0	0.0	0.0	0.0	0.0	0.0	0.0	0.0	0.0	0.0	0.0	0.0	0.0	0.0	0.0
SLC2A12	154091	symbol	H. sapiens	154091	H. sapiens	0.0	0.0	0.0	0.0	0.0	0.0	0.0	0.0	0.0	0.0	0.0	0.0	0.0	0.0	0.0	0.0	0.0	0.0	0.0	0.0
MORN4	118812	symbol	H. sapiens	118812	H. sapiens	0.0	0.0	0.0	0.0	0.0	0.0	0.0	0.0	0.0	0.0	0.0	0.0	0.0	0.0	0.0	0.0	0.0	0.0	0.0	0.0
C10orf90	118611	symbol	H. sapiens	118611	H. sapiens	0.0	0.0	0.0	0.0	0.0	0.0	0.0	0.0	0.0	0.0	0.0	0.0	0.0	0.0	0.0	0.0	0.0	0.0	0.0	0.0
SMKR1	100287482	symbol	H. sapiens	100287482	H. sapiens	0.0	0.0	0.0	0.0	0.0	0.0	0.0	0.0	0.0	0.0	0.0	0.0	0.0	0.0	0.0	0.0	0.0	0.0	0.0	0.0
SEC63	11231	symbol	H. sapiens	11231	H. sapiens	0.0	0.0	0.0	0.0	0.0	0.0	0.0	0.0	0.0	0.0	0.0	0.0	0.0	0.0	0.0	0.0	0.0	0.0	0.0	0.0
AGPAT5	55326	symbol	H. sapiens	55326	H. sapiens	0.0	0.0	0.0	0.0	0.0	0.0	0.0	0.0	0.0	0.0	0.0	0.0	0.0	0.0	0.0	0.0	0.0	0.0	0.0	0.0
RAP1B	5908	symbol	H. sapiens	5908	H. sapiens	1.0	0.0	1.0	0.0	1.0	0.0	0.0	1.0	1.0	0.0	0.0	0.0	1.0	0.0	0.0	0.0	0.0	0.0	1.0	0.0
SCML1	6322	symbol	H. sapiens	6322	H. sapiens	0.0	0.0	0.0	0.0	0.0	0.0	0.0	0.0	0.0	0.0	0.0	0.0	0.0	0.0	0.0	0.0	0.0	0.0	0.0	0.0
CYB5A	1528	symbol	H. sapiens	1528	H. sapiens	0.0	0.0	0.0	0.0	0.0	0.0	0.0	0.0	0.0	0.0	0.0	0.0	0.0	0.0	0.0	0.0	0.0	0.0	0.0	0.0
ARHGEF40	55701	symbol	H. sapiens	55701	H. sapiens	0.0	0.0	0.0	0.0	0.0	0.0	0.0	0.0	0.0	0.0	0.0	0.0	0.0	0.0	0.0	0.0	0.0	0.0	0.0	0.0
WNT5B	81029	symbol	H. sapiens	81029	H. sapiens	1.0	1.0	0.0	0.0	0.0	0.0	0.0	0.0	0.0	0.0	0.0	0.0	0.0	1.0	0.0	0.0	0.0	0.0	0.0	0.0
DLG2	1740	symbol	H. sapiens	1740	H. sapiens	0.0	0.0	0.0	0.0	0.0	0.0	0.0	0.0	0.0	0.0	0.0	0.0	0.0	0.0	0.0	0.0	0.0	0.0	0.0	0.0
ZFP36	7538	symbol	H. sapiens	7538	H. sapiens	0.0	0.0	0.0	0.0	0.0	0.0	0.0	0.0	0.0	0.0	0.0	0.0	0.0	0.0	0.0	0.0	0.0	0.0	0.0	0.0
MAP2K4	6416	symbol	H. sapiens	6416	H. sapiens	1.0	1.0	1.0	0.0	1.0	0.0	0.0	1.0	1.0	1.0	1.0	0.0	1.0	0.0	1.0	1.0	0.0	0.0	0.0	0.0
PPM1B	5495	symbol	H. sapiens	5495	H. sapiens	0.0	0.0	0.0	0.0	0.0	0.0	0.0	0.0	0.0	0.0	0.0	0.0	0.0	0.0	0.0	0.0	0.0	0.0	0.0	0.0
MRPL42	28977	symbol	H. sapiens	28977	H. sapiens	0.0	0.0	0.0	0.0	0.0	0.0	0.0	0.0	0.0	0.0	0.0	0.0	0.0	0.0	0.0	0.0	0.0	0.0	0.0	0.0
ITGB8	3696	symbol	H. sapiens	3696	H. sapiens	0.0	0.0	0.0	0.0	0.0	0.0	0.0	0.0	0.0	0.0	0.0	0.0	0.0	0.0	0.0	0.0	0.0	0.0	0.0	0.0
CA12	771	symbol	H. sapiens	771	H. sapiens	0.0	0.0	0.0	0.0	0.0	0.0	0.0	0.0	0.0	0.0	0.0	0.0	0.0	0.0	0.0	0.0	0.0	0.0	0.0	0.0
SHPRH	257218	symbol	H. sapiens	257218	H. sapiens	0.0	0.0	0.0	0.0	0.0	0.0	0.0	0.0	0.0	0.0	0.0	0.0	0.0	0.0	0.0	0.0	0.0	0.0	0.0	0.0
ACTR3	10096	symbol	H. sapiens	10096	H. sapiens	0.0	0.0	0.0	0.0	0.0	0.0	0.0	1.0	0.0	0.0	0.0	0.0	1.0	0.0	0.0	1.0	0.0	0.0	0.0	0.0
FAT4	79633	symbol	H. sapiens	79633	H. sapiens	0.0	0.0	0.0	0.0	0.0	0.0	0.0	0.0	0.0	0.0	0.0	0.0	0.0	0.0	0.0	0.0	0.0	0.0	0.0	0.0
PTPN14	5784	symbol	H. sapiens	5784	H. sapiens	0.0	0.0	0.0	0.0	0.0	0.0	0.0	0.0	0.0	0.0	0.0	0.0	0.0	0.0	0.0	0.0	0.0	0.0	0.0	0.0
ASGR2	433	symbol	H. sapiens	433	H. sapiens	0.0	0.0	0.0	0.0	0.0	0.0	0.0	0.0	0.0	0.0	0.0	0.0	0.0	0.0	0.0	0.0	0.0	0.0	0.0	0.0
STRIP2	57464	symbol	H. sapiens	57464	H. sapiens	0.0	0.0	0.0	0.0	0.0	0.0	0.0	0.0	0.0	0.0	0.0	0.0	0.0	0.0	0.0	0.0	0.0	0.0	0.0	0.0
RALGDS	5900	symbol	H. sapiens	5900	H. sapiens	1.0	0.0	1.0	0.0	0.0	0.0	0.0	0.0	1.0	0.0	0.0	0.0	1.0	0.0	0.0	0.0	0.0	0.0	0.0	0.0
ABR	29	symbol	H. sapiens	29	H. sapiens	0.0	0.0	0.0	0.0	0.0	0.0	0.0	0.0	0.0	0.0	0.0	0.0	0.0	0.0	0.0	0.0	0.0	0.0	0.0	0.0
MEF2D	4209	symbol	H. sapiens	4209	H. sapiens	1.0	1.0	0.0	0.0	0.0	0.0	0.0	0.0	0.0	0.0	0.0	0.0	1.0	1.0	0.0	0.0	0.0	0.0	1.0	1.0
ANOS1	3730	symbol	H. sapiens	3730	H. sapiens	0.0	0.0	0.0	0.0	0.0	0.0	0.0	0.0	0.0	0.0	0.0	0.0	0.0	0.0	0.0	0.0	0.0	0.0	0.0	0.0
RPRD1A	55197	symbol	H. sapiens	55197	H. sapiens	0.0	0.0	0.0	0.0	0.0	0.0	0.0	0.0	0.0	0.0	0.0	0.0	0.0	0.0	0.0	0.0	0.0	0.0	0.0	0.0
SMARCAD1	56916	symbol	H. sapiens	56916	H. sapiens	0.0	0.0	0.0	0.0	0.0	0.0	0.0	0.0	0.0	0.0	0.0	0.0	0.0	0.0	0.0	0.0	0.0	0.0	0.0	0.0
CCDC191	57577	symbol	H. sapiens	57577	H. sapiens	0.0	0.0	0.0	0.0	0.0	0.0	0.0	0.0	0.0	0.0	0.0	0.0	0.0	0.0	0.0	0.0	0.0	0.0	0.0	0.0
ARL15	54622	symbol	H. sapiens	54622	H. sapiens	0.0	0.0	0.0	0.0	0.0	0.0	0.0	0.0	0.0	0.0	0.0	0.0	0.0	0.0	0.0	0.0	0.0	0.0	0.0	0.0
LEPR	3953	symbol	H. sapiens	3953	H. sapiens	0.0	0.0	0.0	0.0	0.0	0.0	0.0	0.0	0.0	0.0	0.0	0.0	1.0	0.0	0.0	0.0	0.0	0.0	0.0	0.0
ZNF527	84503	symbol	H. sapiens	84503	H. sapiens	0.0	0.0	0.0	0.0	0.0	0.0	0.0	0.0	0.0	0.0	0.0	0.0	0.0	0.0	0.0	0.0	0.0	0.0	0.0	0.0
CDC40	51362	symbol	H. sapiens	51362	H. sapiens	0.0	0.0	0.0	0.0	0.0	0.0	0.0	0.0	0.0	0.0	0.0	0.0	0.0	0.0	0.0	0.0	0.0	0.0	0.0	0.0
MICB	4277	symbol	H. sapiens	4277	H. sapiens	0.0	0.0	0.0	0.0	0.0	0.0	0.0	0.0	0.0	0.0	0.0	0.0	0.0	0.0	0.0	0.0	0.0	0.0	0.0	0.0
PNPT1	87178	symbol	H. sapiens	87178	H. sapiens	0.0	0.0	0.0	0.0	0.0	0.0	0.0	0.0	0.0	0.0	0.0	0.0	0.0	0.0	0.0	0.0	0.0	0.0	0.0	0.0
RPL34	6164	symbol	H. sapiens	6164	H. sapiens	0.0	0.0	0.0	0.0	0.0	0.0	0.0	0.0	0.0	0.0	0.0	0.0	0.0	0.0	0.0	0.0	0.0	0.0	0.0	0.0
SELE	6401	symbol	H. sapiens	6401	H. sapiens	0.0	1.0	0.0	0.0	1.0	0.0	0.0	0.0	0.0	1.0	0.0	0.0	1.0	0.0	0.0	0.0	0.0	0.0	0.0	0.0
PAPPA	5069	symbol	H. sapiens	5069	H. sapiens	0.0	0.0	0.0	0.0	0.0	0.0	0.0	0.0	0.0	0.0	0.0	0.0	0.0	0.0	0.0	0.0	0.0	0.0	0.0	0.0
C8orf37	157657	gene_synonym	H. sapiens	157657	H. sapiens	0.0	0.0	0.0	0.0	0.0	0.0	0.0	0.0	0.0	0.0	0.0	0.0	0.0	0.0	0.0	0.0	0.0	0.0	0.0	0.0
MED23	9439	symbol	H. sapiens	9439	H. sapiens	0.0	0.0	0.0	0.0	0.0	0.0	0.0	0.0	0.0	0.0	0.0	0.0	0.0	0.0	0.0	0.0	0.0	0.0	0.0	0.0
NRN1	51299	symbol	H. sapiens	51299	H. sapiens	0.0	0.0	0.0	0.0	0.0	0.0	0.0	0.0	0.0	0.0	0.0	0.0	0.0	0.0	0.0	0.0	0.0	0.0	0.0	0.0
NUDT11	55190	symbol	H. sapiens	55190	H. sapiens	0.0	0.0	0.0	0.0	0.0	0.0	0.0	0.0	0.0	0.0	0.0	0.0	0.0	0.0	0.0	0.0	0.0	0.0	0.0	0.0
CNTN4	152330	symbol	H. sapiens	152330	H. sapiens	0.0	0.0	0.0	0.0	0.0	0.0	0.0	0.0	0.0	0.0	0.0	0.0	0.0	0.0	0.0	0.0	0.0	0.0	0.0	0.0
C18orf63	644041	symbol	H. sapiens	644041	H. sapiens	0.0	0.0	0.0	0.0	0.0	0.0	0.0	0.0	0.0	0.0	0.0	0.0	0.0	0.0	0.0	0.0	0.0	0.0	0.0	0.0
MED12L	116931	symbol	H. sapiens	116931	H. sapiens	0.0	0.0	0.0	0.0	0.0	0.0	0.0	0.0	0.0	0.0	0.0	0.0	0.0	0.0	0.0	0.0	0.0	0.0	0.0	0.0
ITIH5	80760	symbol	H. sapiens	80760	H. sapiens	0.0	0.0	0.0	0.0	0.0	0.0	0.0	0.0	0.0	0.0	0.0	0.0	0.0	0.0	0.0	0.0	0.0	0.0	0.0	0.0
SLC30A4	7782	symbol	H. sapiens	7782	H. sapiens	0.0	0.0	0.0	0.0	0.0	0.0	0.0	0.0	0.0	0.0	0.0	0.0	0.0	0.0	0.0	0.0	0.0	0.0	0.0	0.0
ARMH4	145407	symbol	H. sapiens	145407	H. sapiens	0.0	0.0	0.0	0.0	0.0	0.0	0.0	0.0	0.0	0.0	0.0	0.0	0.0	0.0	0.0	0.0	0.0	0.0	0.0	0.0
DCP2	167227	symbol	H. sapiens	167227	H. sapiens	0.0	0.0	0.0	0.0	0.0	0.0	0.0	0.0	0.0	0.0	0.0	0.0	0.0	0.0	0.0	0.0	0.0	0.0	0.0	0.0
RGS14	10636	symbol	H. sapiens	10636	H. sapiens	0.0	0.0	0.0	0.0	0.0	0.0	0.0	0.0	0.0	0.0	0.0	0.0	0.0	0.0	0.0	0.0	0.0	0.0	0.0	0.0
NOVA1	4857	symbol	H. sapiens	4857	H. sapiens	0.0	0.0	0.0	0.0	0.0	0.0	0.0	0.0	0.0	0.0	0.0	0.0	0.0	0.0	0.0	0.0	0.0	0.0	0.0	0.0
CACNB4	785	symbol	H. sapiens	785	H. sapiens	0.0	0.0	0.0	0.0	0.0	0.0	0.0	0.0	0.0	0.0	0.0	0.0	0.0	0.0	0.0	0.0	0.0	0.0	0.0	0.0
TTLL7	79739	symbol	H. sapiens	79739	H. sapiens	0.0	0.0	0.0	0.0	0.0	0.0	0.0	0.0	0.0	0.0	0.0	0.0	0.0	0.0	0.0	0.0	0.0	0.0	0.0	0.0
C4orf33	132321	symbol	H. sapiens	132321	H. sapiens	0.0	0.0	0.0	0.0	0.0	0.0	0.0	0.0	0.0	0.0	0.0	0.0	0.0	0.0	0.0	0.0	0.0	0.0	0.0	0.0
DKK2	27123	symbol	H. sapiens	27123	H. sapiens	1.0	1.0	0.0	0.0	0.0	0.0	0.0	0.0	0.0	0.0	0.0	0.0	0.0	0.0	0.0	0.0	0.0	0.0	0.0	0.0
OSBP	5007	symbol	H. sapiens	5007	H. sapiens	0.0	0.0	0.0	0.0	0.0	0.0	0.0	0.0	0.0	0.0	0.0	0.0	0.0	0.0	0.0	0.0	0.0	0.0	0.0	0.0
SNX17	9784	symbol	H. sapiens	9784	H. sapiens	0.0	0.0	0.0	0.0	0.0	0.0	0.0	0.0	0.0	0.0	0.0	0.0	0.0	0.0	0.0	0.0	0.0	0.0	0.0	0.0
YPEL2	388403	symbol	H. sapiens	388403	H. sapiens	0.0	0.0	0.0	0.0	0.0	0.0	0.0	0.0	0.0	0.0	0.0	0.0	0.0	0.0	0.0	0.0	0.0	0.0	0.0	0.0
ZNF131	7690	symbol	H. sapiens	7690	H. sapiens	0.0	0.0	0.0	0.0	0.0	0.0	0.0	0.0	0.0	0.0	0.0	0.0	0.0	0.0	0.0	0.0	0.0	0.0	0.0	0.0
PHACTR2	9749	symbol	H. sapiens	9749	H. sapiens	0.0	0.0	0.0	0.0	0.0	0.0	0.0	0.0	0.0	0.0	0.0	0.0	0.0	0.0	0.0	0.0	0.0	0.0	0.0	0.0
C3orf70	285382	symbol	H. sapiens	285382	H. sapiens	0.0	0.0	0.0	0.0	0.0	0.0	0.0	0.0	0.0	0.0	0.0	0.0	0.0	0.0	0.0	0.0	0.0	0.0	0.0	0.0
MGAT4A	11320	symbol	H. sapiens	11320	H. sapiens	0.0	0.0	0.0	0.0	0.0	0.0	0.0	0.0	0.0	0.0	0.0	0.0	0.0	0.0	0.0	0.0	0.0	0.0	0.0	0.0
TMEM74	157753	symbol	H. sapiens	157753	H. sapiens	0.0	0.0	0.0	0.0	0.0	0.0	0.0	0.0	0.0	0.0	0.0	0.0	0.0	0.0	0.0	0.0	0.0	0.0	0.0	0.0
NCOR1	9611	symbol	H. sapiens	9611	H. sapiens	0.0	0.0	0.0	0.0	0.0	0.0	1.0	0.0	0.0	0.0	1.0	1.0	0.0	1.0	0.0	0.0	1.0	0.0	0.0	0.0
COL4A1	1282	symbol	H. sapiens	1282	H. sapiens	1.0	1.0	1.0	0.0	0.0	0.0	0.0	1.0	1.0	0.0	0.0	0.0	1.0	0.0	0.0	0.0	0.0	0.0	0.0	0.0
LMBRD1	55788	symbol	H. sapiens	55788	H. sapiens	0.0	0.0	0.0	0.0	0.0	0.0	0.0	0.0	0.0	0.0	0.0	0.0	0.0	0.0	0.0	0.0	0.0	0.0	0.0	0.0
PPP1R2	5504	symbol	H. sapiens	5504	H. sapiens	0.0	0.0	0.0	0.0	0.0	0.0	0.0	0.0	0.0	0.0	0.0	0.0	0.0	0.0	0.0	0.0	0.0	0.0	0.0	0.0
APCDD1	147495	symbol	H. sapiens	147495	H. sapiens	0.0	0.0	0.0	0.0	0.0	0.0	0.0	0.0	0.0	0.0	0.0	0.0	0.0	0.0	0.0	0.0	0.0	0.0	0.0	0.0
NFIL3	4783	symbol	H. sapiens	4783	H. sapiens	0.0	0.0	0.0	0.0	0.0	0.0	0.0	0.0	0.0	0.0	0.0	0.0	0.0	0.0	0.0	0.0	0.0	0.0	0.0	0.0
DCAF6	55827	symbol	H. sapiens	55827	H. sapiens	0.0	0.0	0.0	0.0	0.0	0.0	0.0	0.0	0.0	0.0	0.0	0.0	0.0	0.0	0.0	0.0	0.0	0.0	0.0	0.0
MUC17	140453	symbol	H. sapiens	140453	H. sapiens	0.0	0.0	0.0	0.0	0.0	0.0	0.0	0.0	0.0	0.0	0.0	0.0	0.0	0.0	0.0	0.0	0.0	0.0	0.0	0.0
COX15	1355	symbol	H. sapiens	1355	H. sapiens	0.0	0.0	0.0	0.0	0.0	0.0	0.0	0.0	0.0	0.0	0.0	0.0	0.0	0.0	0.0	0.0	0.0	0.0	0.0	0.0
CRB1	23418	symbol	H. sapiens	23418	H. sapiens	0.0	0.0	0.0	0.0	0.0	0.0	0.0	0.0	0.0	0.0	0.0	0.0	0.0	0.0	0.0	0.0	0.0	0.0	0.0	0.0
PID1	55022	symbol	H. sapiens	55022	H. sapiens	0.0	0.0	0.0	0.0	0.0	0.0	0.0	0.0	0.0	0.0	0.0	0.0	0.0	0.0	0.0	0.0	0.0	0.0	0.0	0.0
LHFPL5	222662	symbol	H. sapiens	222662	H. sapiens	0.0	0.0	0.0	0.0	0.0	0.0	0.0	0.0	0.0	0.0	0.0	0.0	0.0	0.0	0.0	0.0	0.0	0.0	0.0	0.0
YOD1	55432	symbol	H. sapiens	55432	H. sapiens	0.0	0.0	0.0	0.0	0.0	0.0	0.0	0.0	0.0	0.0	0.0	0.0	0.0	0.0	0.0	0.0	0.0	0.0	0.0	0.0
ATP8B2	57198	symbol	H. sapiens	57198	H. sapiens	0.0	0.0	0.0	0.0	0.0	0.0	0.0	0.0	0.0	0.0	0.0	0.0	0.0	0.0	0.0	0.0	0.0	0.0	0.0	0.0
GNRHR	2798	symbol	H. sapiens	2798	H. sapiens	0.0	0.0	0.0	0.0	0.0	0.0	0.0	0.0	0.0	0.0	0.0	0.0	0.0	0.0	0.0	0.0	0.0	0.0	0.0	0.0
RAB8B	51762	symbol	H. sapiens	51762	H. sapiens	0.0	0.0	0.0	0.0	0.0	0.0	0.0	0.0	0.0	0.0	0.0	0.0	0.0	0.0	0.0	0.0	0.0	0.0	0.0	0.0
TMEM196	256130	symbol	H. sapiens	256130	H. sapiens	0.0	0.0	0.0	0.0	0.0	0.0	0.0	0.0	0.0	0.0	0.0	0.0	0.0	0.0	0.0	0.0	0.0	0.0	0.0	0.0
ANTXR1	84168	symbol	H. sapiens	84168	H. sapiens	0.0	0.0	0.0	0.0	0.0	0.0	0.0	0.0	0.0	0.0	0.0	0.0	0.0	0.0	0.0	0.0	0.0	0.0	0.0	0.0
LCOR	84458	symbol	H. sapiens	84458	H. sapiens	0.0	0.0	0.0	0.0	0.0	0.0	0.0	0.0	0.0	0.0	0.0	0.0	0.0	0.0	0.0	0.0	0.0	0.0	0.0	0.0
ELOVL6	79071	symbol	H. sapiens	79071	H. sapiens	0.0	0.0	0.0	0.0	0.0	0.0	0.0	0.0	0.0	0.0	0.0	0.0	0.0	0.0	0.0	0.0	0.0	0.0	0.0	0.0
CCDC179	100500938	symbol	H. sapiens	100500938	H. sapiens	0.0	0.0	0.0	0.0	0.0	0.0	0.0	0.0	0.0	0.0	0.0	0.0	0.0	0.0	0.0	0.0	0.0	0.0	0.0	0.0
TIGD4	201798	symbol	H. sapiens	201798	H. sapiens	0.0	0.0	0.0	0.0	0.0	0.0	0.0	0.0	0.0	0.0	0.0	0.0	0.0	0.0	0.0	0.0	0.0	0.0	0.0	0.0
XRN1	54464	symbol	H. sapiens	54464	H. sapiens	0.0	0.0	0.0	0.0	0.0	0.0	0.0	0.0	0.0	0.0	0.0	0.0	0.0	0.0	0.0	0.0	0.0	0.0	0.0	0.0
EXOC5	10640	symbol	H. sapiens	10640	H. sapiens	0.0	0.0	0.0	0.0	0.0	0.0	0.0	0.0	0.0	0.0	0.0	0.0	0.0	0.0	0.0	0.0	0.0	0.0	0.0	0.0
LONRF2	164832	symbol	H. sapiens	164832	H. sapiens	0.0	0.0	0.0	0.0	0.0	0.0	0.0	0.0	0.0	0.0	0.0	0.0	0.0	0.0	0.0	0.0	0.0	0.0	0.0	0.0
STK17B	9262	symbol	H. sapiens	9262	H. sapiens	0.0	0.0	0.0	0.0	0.0	0.0	0.0	0.0	0.0	0.0	0.0	0.0	0.0	0.0	0.0	0.0	0.0	0.0	0.0	0.0
ZNF225	7768	symbol	H. sapiens	7768	H. sapiens	0.0	0.0	0.0	0.0	0.0	0.0	0.0	0.0	0.0	0.0	0.0	0.0	0.0	0.0	0.0	0.0	0.0	0.0	0.0	0.0
LRRC40	55631	symbol	H. sapiens	55631	H. sapiens	0.0	0.0	0.0	0.0	0.0	0.0	0.0	0.0	0.0	0.0	0.0	0.0	0.0	0.0	0.0	0.0	0.0	0.0	0.0	0.0
ANXA1	301	symbol	H. sapiens	301	H. sapiens	0.0	0.0	0.0	0.0	0.0	0.0	0.0	0.0	0.0	0.0	0.0	0.0	0.0	0.0	0.0	0.0	0.0	0.0	0.0	0.0
PHACTR3	116154	symbol	H. sapiens	116154	H. sapiens	0.0	0.0	0.0	0.0	0.0	0.0	0.0	0.0	0.0	0.0	0.0	0.0	0.0	0.0	0.0	0.0	0.0	0.0	0.0	0.0
SEZ6L	23544	symbol	H. sapiens	23544	H. sapiens	0.0	0.0	0.0	0.0	0.0	0.0	0.0	0.0	0.0	0.0	0.0	0.0	0.0	0.0	0.0	0.0	0.0	0.0	0.0	0.0
RASA2	5922	symbol	H. sapiens	5922	H. sapiens	0.0	0.0	0.0	0.0	0.0	0.0	0.0	0.0	0.0	0.0	0.0	0.0	0.0	0.0	0.0	0.0	0.0	0.0	0.0	0.0
ARFGEF3	57221	symbol	H. sapiens	57221	H. sapiens	0.0	0.0	0.0	0.0	0.0	0.0	0.0	0.0	0.0	0.0	0.0	0.0	0.0	0.0	0.0	0.0	0.0	0.0	0.0	0.0
KIF13A	63971	symbol	H. sapiens	63971	H. sapiens	0.0	0.0	0.0	0.0	0.0	0.0	0.0	0.0	0.0	0.0	0.0	0.0	0.0	0.0	0.0	0.0	0.0	0.0	0.0	0.0
UBE2D1	7321	symbol	H. sapiens	7321	H. sapiens	0.0	0.0	0.0	0.0	0.0	0.0	0.0	0.0	0.0	0.0	0.0	0.0	0.0	0.0	0.0	0.0	0.0	0.0	0.0	0.0
TMC7	79905	symbol	H. sapiens	79905	H. sapiens	0.0	0.0	0.0	0.0	0.0	0.0	0.0	0.0	0.0	0.0	0.0	0.0	0.0	0.0	0.0	0.0	0.0	0.0	0.0	0.0
PPARGC1A	10891	symbol	H. sapiens	10891	H. sapiens	0.0	1.0	1.0	1.0	0.0	1.0	0.0	0.0	0.0	0.0	0.0	0.0	0.0	1.0	0.0	0.0	0.0	0.0	0.0	0.0
LTV1	84946	symbol	H. sapiens	84946	H. sapiens	0.0	0.0	0.0	0.0	0.0	0.0	0.0	0.0	0.0	0.0	0.0	0.0	0.0	0.0	0.0	0.0	0.0	0.0	0.0	0.0
IRAK1BP1	134728	symbol	H. sapiens	134728	H. sapiens	0.0	0.0	0.0	0.0	0.0	0.0	0.0	0.0	0.0	0.0	0.0	0.0	0.0	0.0	0.0	0.0	0.0	0.0	0.0	0.0
IFIT5	24138	symbol	H. sapiens	24138	H. sapiens	0.0	0.0	0.0	0.0	0.0	0.0	0.0	0.0	0.0	0.0	0.0	0.0	0.0	0.0	0.0	0.0	0.0	0.0	0.0	0.0
ZNF568	374900	symbol	H. sapiens	374900	H. sapiens	0.0	0.0	0.0	0.0	0.0	0.0	0.0	0.0	0.0	0.0	0.0	0.0	0.0	0.0	0.0	0.0	0.0	0.0	0.0	0.0
BUB3	9184	symbol	H. sapiens	9184	H. sapiens	0.0	0.0	0.0	0.0	0.0	0.0	0.0	0.0	0.0	0.0	0.0	0.0	0.0	0.0	0.0	0.0	0.0	0.0	0.0	0.0
METTL21A	151194	symbol	H. sapiens	151194	H. sapiens	0.0	0.0	0.0	0.0	0.0	0.0	0.0	0.0	0.0	0.0	0.0	0.0	0.0	0.0	0.0	0.0	0.0	0.0	0.0	0.0
ST8SIA4	7903	symbol	H. sapiens	7903	H. sapiens	0.0	0.0	0.0	0.0	0.0	0.0	0.0	0.0	0.0	0.0	0.0	0.0	0.0	0.0	0.0	0.0	0.0	0.0	0.0	0.0
MPP7	143098	symbol	H. sapiens	143098	H. sapiens	0.0	0.0	0.0	0.0	0.0	0.0	0.0	0.0	0.0	0.0	0.0	0.0	0.0	0.0	0.0	0.0	0.0	0.0	0.0	0.0
CCDC148	130940	symbol	H. sapiens	130940	H. sapiens	0.0	0.0	0.0	0.0	0.0	0.0	0.0	0.0	0.0	0.0	0.0	0.0	0.0	0.0	0.0	0.0	0.0	0.0	0.0	0.0
TBX4	9496	symbol	H. sapiens	9496	H. sapiens	0.0	0.0	0.0	0.0	0.0	0.0	0.0	0.0	0.0	0.0	0.0	0.0	0.0	0.0	0.0	0.0	0.0	0.0	0.0	0.0
DISC1	27185	symbol	H. sapiens	27185	H. sapiens	0.0	0.0	0.0	0.0	0.0	0.0	0.0	0.0	0.0	0.0	0.0	0.0	0.0	0.0	0.0	0.0	0.0	0.0	0.0	0.0
FZD5	7855	symbol	H. sapiens	7855	H. sapiens	1.0	1.0	0.0	0.0	0.0	0.0	0.0	0.0	0.0	0.0	0.0	0.0	0.0	0.0	0.0	1.0	0.0	0.0	0.0	0.0
RIMBP2	23504	symbol	H. sapiens	23504	H. sapiens	0.0	0.0	0.0	0.0	0.0	0.0	0.0	0.0	0.0	0.0	0.0	0.0	0.0	0.0	0.0	0.0	0.0	0.0	0.0	0.0
KIF1BP	26128	gene_synonym	H. sapiens	26128	H. sapiens	0.0	0.0	0.0	0.0	0.0	0.0	0.0	0.0	0.0	0.0	0.0	0.0	0.0	0.0	0.0	0.0	0.0	0.0	0.0	0.0
SUPT4H1	6827	symbol	H. sapiens	6827	H. sapiens	0.0	0.0	0.0	0.0	0.0	0.0	0.0	0.0	0.0	0.0	0.0	0.0	0.0	0.0	0.0	0.0	0.0	0.0	0.0	0.0
TPRG1	285386	symbol	H. sapiens	285386	H. sapiens	0.0	0.0	0.0	0.0	0.0	0.0	0.0	0.0	0.0	0.0	0.0	0.0	0.0	0.0	0.0	0.0	0.0	0.0	0.0	0.0
FBXL3	26224	symbol	H. sapiens	26224	H. sapiens	0.0	0.0	0.0	0.0	0.0	0.0	0.0	0.0	0.0	0.0	0.0	0.0	0.0	0.0	0.0	0.0	0.0	0.0	0.0	0.0
IRF2BP2	359948	symbol	H. sapiens	359948	H. sapiens	0.0	0.0	0.0	0.0	0.0	0.0	0.0	0.0	0.0	0.0	0.0	0.0	0.0	0.0	0.0	0.0	0.0	0.0	0.0	0.0
IL7R	3575	symbol	H. sapiens	3575	H. sapiens	1.0	0.0	1.0	0.0	0.0	0.0	1.0	0.0	0.0	0.0	0.0	0.0	0.0	0.0	0.0	0.0	0.0	0.0	0.0	0.0
TMEM167B	56900	symbol	H. sapiens	56900	H. sapiens	0.0	0.0	0.0	0.0	0.0	0.0	0.0	0.0	0.0	0.0	0.0	0.0	0.0	0.0	0.0	0.0	0.0	0.0	0.0	0.0
TRPM6	140803	symbol	H. sapiens	140803	H. sapiens	0.0	0.0	0.0	0.0	0.0	0.0	0.0	0.0	0.0	0.0	0.0	0.0	0.0	0.0	0.0	0.0	0.0	0.0	0.0	0.0
MAP3K2	10746	symbol	H. sapiens	10746	H. sapiens	0.0	1.0	1.0	0.0	0.0	0.0	0.0	0.0	0.0	1.0	0.0	0.0	1.0	0.0	0.0	0.0	0.0	0.0	0.0	0.0
HTR1B	3351	symbol	H. sapiens	3351	H. sapiens	0.0	0.0	0.0	0.0	0.0	0.0	0.0	0.0	0.0	0.0	0.0	0.0	0.0	0.0	0.0	0.0	0.0	0.0	1.0	0.0
IL15	3600	symbol	H. sapiens	3600	H. sapiens	1.0	0.0	0.0	0.0	0.0	0.0	0.0	0.0	0.0	1.0	1.0	0.0	0.0	0.0	0.0	0.0	0.0	0.0	0.0	0.0
VAMP4	8674	symbol	H. sapiens	8674	H. sapiens	0.0	0.0	0.0	0.0	0.0	0.0	0.0	0.0	0.0	0.0	0.0	0.0	0.0	0.0	0.0	0.0	0.0	0.0	0.0	0.0
PPP6R1	22870	symbol	H. sapiens	22870	H. sapiens	0.0	0.0	0.0	0.0	0.0	0.0	0.0	0.0	0.0	0.0	0.0	0.0	0.0	0.0	0.0	0.0	0.0	0.0	0.0	0.0
DMGDH	29958	symbol	H. sapiens	29958	H. sapiens	0.0	0.0	0.0	0.0	0.0	0.0	0.0	0.0	0.0	0.0	0.0	0.0	0.0	0.0	0.0	0.0	0.0	0.0	0.0	0.0
NR2F2	7026	symbol	H. sapiens	7026	H. sapiens	0.0	0.0	0.0	0.0	0.0	0.0	0.0	0.0	0.0	0.0	0.0	0.0	0.0	0.0	0.0	0.0	0.0	0.0	0.0	0.0
ATM	472	symbol	H. sapiens	472	H. sapiens	1.0	1.0	0.0	0.0	0.0	0.0	1.0	0.0	1.0	0.0	1.0	0.0	0.0	0.0	0.0	0.0	1.0	0.0	0.0	0.0
PPAT	5471	symbol	H. sapiens	5471	H. sapiens	0.0	0.0	0.0	0.0	0.0	0.0	0.0	0.0	0.0	0.0	0.0	0.0	0.0	0.0	0.0	0.0	0.0	0.0	0.0	0.0
BICC1	80114	symbol	H. sapiens	80114	H. sapiens	0.0	0.0	0.0	0.0	0.0	0.0	0.0	0.0	0.0	0.0	0.0	0.0	0.0	0.0	0.0	0.0	0.0	0.0	0.0	0.0
ABCA5	23461	symbol	H. sapiens	23461	H. sapiens	0.0	0.0	0.0	0.0	0.0	0.0	0.0	0.0	0.0	0.0	0.0	0.0	0.0	0.0	0.0	0.0	0.0	0.0	0.0	0.0
CYP26A1	1592	symbol	H. sapiens	1592	H. sapiens	0.0	0.0	0.0	0.0	0.0	0.0	0.0	0.0	0.0	0.0	0.0	0.0	0.0	0.0	0.0	0.0	0.0	0.0	0.0	0.0
GVQW3	100506127	symbol	H. sapiens	100506127	H. sapiens	0.0	0.0	0.0	0.0	0.0	0.0	0.0	0.0	0.0	0.0	0.0	0.0	0.0	0.0	0.0	0.0	0.0	0.0	0.0	0.0
ZBTB43	23099	symbol	H. sapiens	23099	H. sapiens	0.0	0.0	0.0	0.0	0.0	0.0	0.0	0.0	0.0	0.0	0.0	0.0	0.0	0.0	0.0	0.0	0.0	0.0	0.0	0.0
AKAP6	9472	symbol	H. sapiens	9472	H. sapiens	0.0	0.0	0.0	0.0	0.0	0.0	0.0	0.0	0.0	0.0	0.0	0.0	0.0	0.0	0.0	0.0	0.0	0.0	0.0	1.0
TRAPPC8	22878	symbol	H. sapiens	22878	H. sapiens	0.0	0.0	0.0	0.0	0.0	0.0	0.0	0.0	0.0	0.0	0.0	0.0	0.0	0.0	0.0	0.0	0.0	0.0	0.0	0.0
BTBD9	114781	symbol	H. sapiens	114781	H. sapiens	0.0	0.0	0.0	0.0	0.0	0.0	0.0	0.0	0.0	0.0	0.0	0.0	0.0	0.0	0.0	0.0	0.0	0.0	0.0	0.0
PTGS2	5743	symbol	H. sapiens	5743	H. sapiens	1.0	0.0	0.0	0.0	1.0	1.0	0.0	0.0	1.0	1.0	1.0	0.0	1.0	0.0	0.0	0.0	0.0	0.0	0.0	0.0
RALGPS2	55103	symbol	H. sapiens	55103	H. sapiens	0.0	0.0	0.0	0.0	0.0	0.0	0.0	0.0	0.0	0.0	0.0	0.0	0.0	0.0	0.0	0.0	0.0	0.0	0.0	0.0
SLC15A4	121260	symbol	H. sapiens	121260	H. sapiens	0.0	0.0	0.0	0.0	0.0	0.0	0.0	0.0	0.0	0.0	0.0	0.0	0.0	0.0	0.0	0.0	0.0	0.0	0.0	0.0
PCDH10	57575	symbol	H. sapiens	57575	H. sapiens	0.0	0.0	0.0	0.0	0.0	0.0	0.0	0.0	0.0	0.0	0.0	0.0	0.0	0.0	0.0	0.0	0.0	0.0	0.0	0.0
GNPDA2	132789	symbol	H. sapiens	132789	H. sapiens	0.0	0.0	0.0	0.0	0.0	0.0	0.0	0.0	0.0	0.0	0.0	0.0	0.0	0.0	0.0	0.0	0.0	0.0	0.0	0.0
HERC2	8924	symbol	H. sapiens	8924	H. sapiens	0.0	0.0	0.0	0.0	0.0	0.0	0.0	0.0	0.0	0.0	0.0	0.0	0.0	0.0	0.0	0.0	0.0	0.0	0.0	0.0
GOLGA6C	653641	symbol	H. sapiens	653641	H. sapiens	0.0	0.0	0.0	0.0	0.0	0.0	0.0	0.0	0.0	0.0	0.0	0.0	0.0	0.0	0.0	0.0	0.0	0.0	0.0	0.0
IQSEC1	9922	symbol	H. sapiens	9922	H. sapiens	0.0	0.0	0.0	0.0	0.0	0.0	0.0	0.0	0.0	0.0	0.0	0.0	0.0	0.0	0.0	0.0	0.0	0.0	0.0	0.0
GCSAML	148823	symbol	H. sapiens	148823	H. sapiens	0.0	0.0	0.0	0.0	0.0	0.0	0.0	0.0	0.0	0.0	0.0	0.0	0.0	0.0	0.0	0.0	0.0	0.0	0.0	0.0
CBX4	8535	symbol	H. sapiens	8535	H. sapiens	0.0	0.0	0.0	0.0	0.0	0.0	0.0	0.0	0.0	0.0	0.0	0.0	0.0	0.0	0.0	0.0	0.0	0.0	0.0	0.0
EIF2AK4	440275	symbol	H. sapiens	440275	H. sapiens	0.0	0.0	0.0	0.0	0.0	0.0	0.0	0.0	0.0	0.0	0.0	0.0	0.0	0.0	0.0	0.0	0.0	0.0	0.0	0.0
STX17	55014	symbol	H. sapiens	55014	H. sapiens	0.0	0.0	0.0	0.0	0.0	0.0	0.0	0.0	0.0	0.0	0.0	0.0	0.0	0.0	0.0	0.0	0.0	0.0	0.0	0.0
RFX4	5992	symbol	H. sapiens	5992	H. sapiens	0.0	0.0	0.0	0.0	0.0	0.0	0.0	0.0	0.0	0.0	0.0	0.0	0.0	0.0	0.0	0.0	0.0	0.0	0.0	0.0
SLC35B3	51000	symbol	H. sapiens	51000	H. sapiens	0.0	0.0	0.0	0.0	0.0	0.0	0.0	0.0	0.0	0.0	0.0	0.0	0.0	0.0	0.0	0.0	0.0	0.0	0.0	0.0
PGM3	5238	symbol	H. sapiens	5238	H. sapiens	0.0	0.0	0.0	0.0	0.0	0.0	0.0	0.0	0.0	0.0	0.0	0.0	0.0	0.0	0.0	0.0	0.0	0.0	0.0	0.0
MYF5	4617	symbol	H. sapiens	4617	H. sapiens	1.0	0.0	0.0	0.0	0.0	0.0	0.0	0.0	0.0	0.0	0.0	0.0	0.0	0.0	0.0	0.0	0.0	0.0	0.0	0.0
TRIOBP	11078	symbol	H. sapiens	11078	H. sapiens	0.0	0.0	0.0	0.0	0.0	0.0	0.0	0.0	0.0	0.0	0.0	0.0	0.0	0.0	0.0	0.0	0.0	0.0	0.0	0.0
VNN1	8876	symbol	H. sapiens	8876	H. sapiens	0.0	0.0	0.0	0.0	0.0	0.0	0.0	0.0	0.0	0.0	0.0	0.0	0.0	0.0	0.0	0.0	0.0	0.0	0.0	0.0
UGCG	7357	symbol	H. sapiens	7357	H. sapiens	0.0	0.0	0.0	0.0	0.0	0.0	0.0	0.0	0.0	0.0	0.0	0.0	0.0	0.0	0.0	0.0	0.0	0.0	0.0	0.0
B3GNT5	84002	symbol	H. sapiens	84002	H. sapiens	0.0	0.0	0.0	0.0	0.0	1.0	0.0	0.0	0.0	0.0	0.0	0.0	0.0	0.0	0.0	0.0	0.0	0.0	0.0	0.0
DNAJC25	548645	symbol	H. sapiens	548645	H. sapiens	0.0	0.0	0.0	0.0	0.0	0.0	0.0	0.0	0.0	0.0	0.0	0.0	0.0	0.0	0.0	0.0	0.0	0.0	0.0	0.0
COMMD6	170622	symbol	H. sapiens	170622	H. sapiens	0.0	0.0	0.0	0.0	0.0	0.0	0.0	0.0	0.0	0.0	0.0	0.0	0.0	0.0	0.0	0.0	0.0	0.0	0.0	0.0
FAM174A	345757	symbol	H. sapiens	345757	H. sapiens	0.0	0.0	0.0	0.0	0.0	0.0	0.0	0.0	0.0	0.0	0.0	0.0	0.0	0.0	0.0	0.0	0.0	0.0	0.0	0.0
ALG9	79796	symbol	H. sapiens	79796	H. sapiens	0.0	0.0	0.0	0.0	0.0	0.0	0.0	0.0	0.0	0.0	0.0	0.0	0.0	0.0	0.0	0.0	0.0	0.0	0.0	0.0
PCF11	51585	symbol	H. sapiens	51585	H. sapiens	0.0	0.0	0.0	0.0	0.0	0.0	0.0	0.0	0.0	0.0	0.0	0.0	0.0	0.0	0.0	0.0	0.0	0.0	0.0	0.0
DENND2C	163259	symbol	H. sapiens	163259	H. sapiens	0.0	0.0	0.0	0.0	0.0	0.0	0.0	0.0	0.0	0.0	0.0	0.0	0.0	0.0	0.0	0.0	0.0	0.0	0.0	0.0
SYNE2	23224	symbol	H. sapiens	23224	H. sapiens	0.0	0.0	0.0	0.0	0.0	0.0	0.0	0.0	0.0	0.0	0.0	0.0	0.0	0.0	0.0	0.0	0.0	0.0	0.0	0.0
WDR7	23335	symbol	H. sapiens	23335	H. sapiens	0.0	0.0	0.0	0.0	0.0	0.0	0.0	0.0	0.0	0.0	0.0	0.0	0.0	0.0	0.0	0.0	0.0	0.0	0.0	0.0
SIKE1	80143	symbol	H. sapiens	80143	H. sapiens	0.0	0.0	0.0	0.0	0.0	0.0	0.0	0.0	0.0	0.0	0.0	0.0	0.0	0.0	0.0	0.0	0.0	0.0	0.0	0.0
HIVEP2	3097	symbol	H. sapiens	3097	H. sapiens	0.0	0.0	0.0	0.0	0.0	0.0	0.0	0.0	0.0	0.0	0.0	0.0	0.0	0.0	0.0	0.0	0.0	0.0	0.0	0.0
SAXO2	283726	symbol	H. sapiens	283726	H. sapiens	0.0	0.0	0.0	0.0	0.0	0.0	0.0	0.0	0.0	0.0	0.0	0.0	0.0	0.0	0.0	0.0	0.0	0.0	0.0	0.0
SLC39A10	57181	symbol	H. sapiens	57181	H. sapiens	0.0	0.0	0.0	0.0	0.0	0.0	0.0	0.0	0.0	0.0	0.0	0.0	0.0	0.0	0.0	0.0	0.0	0.0	0.0	0.0
SLC5A12	159963	symbol	H. sapiens	159963	H. sapiens	0.0	0.0	0.0	0.0	0.0	0.0	0.0	0.0	0.0	0.0	0.0	0.0	0.0	0.0	0.0	0.0	0.0	0.0	0.0	0.0
MARS2	92935	symbol	H. sapiens	92935	H. sapiens	0.0	0.0	0.0	0.0	0.0	0.0	0.0	0.0	0.0	0.0	0.0	0.0	0.0	0.0	0.0	0.0	0.0	0.0	0.0	0.0
NFIX	4784	symbol	H. sapiens	4784	H. sapiens	0.0	0.0	0.0	0.0	0.0	0.0	0.0	0.0	0.0	0.0	0.0	0.0	0.0	0.0	0.0	0.0	0.0	0.0	0.0	0.0
C1orf105	92346	symbol	H. sapiens	92346	H. sapiens	0.0	0.0	0.0	0.0	0.0	0.0	0.0	0.0	0.0	0.0	0.0	0.0	0.0	0.0	0.0	0.0	0.0	0.0	0.0	0.0
KIAA0408	9729	symbol	H. sapiens	9729	H. sapiens	0.0	0.0	0.0	0.0	0.0	0.0	0.0	0.0	0.0	0.0	0.0	0.0	0.0	0.0	0.0	0.0	0.0	0.0	0.0	0.0
GPR161	23432	symbol	H. sapiens	23432	H. sapiens	0.0	0.0	0.0	0.0	0.0	0.0	0.0	0.0	0.0	0.0	0.0	0.0	0.0	0.0	0.0	0.0	0.0	0.0	0.0	0.0
NUBPL	80224	symbol	H. sapiens	80224	H. sapiens	0.0	0.0	0.0	0.0	0.0	0.0	0.0	0.0	0.0	0.0	0.0	0.0	0.0	0.0	0.0	0.0	0.0	0.0	0.0	0.0
KCNC2	3747	symbol	H. sapiens	3747	H. sapiens	0.0	0.0	0.0	0.0	0.0	0.0	0.0	0.0	0.0	0.0	0.0	0.0	0.0	0.0	0.0	0.0	0.0	0.0	0.0	0.0
ANGPT1	284	symbol	H. sapiens	284	H. sapiens	0.0	1.0	1.0	0.0	0.0	0.0	0.0	0.0	0.0	0.0	0.0	0.0	1.0	0.0	0.0	0.0	0.0	0.0	0.0	0.0
PRRC1	133619	symbol	H. sapiens	133619	H. sapiens	0.0	0.0	0.0	0.0	0.0	0.0	0.0	0.0	0.0	0.0	0.0	0.0	0.0	0.0	0.0	0.0	0.0	0.0	0.0	0.0
ARHGEF7	8874	symbol	H. sapiens	8874	H. sapiens	0.0	0.0	0.0	0.0	0.0	0.0	0.0	0.0	0.0	0.0	0.0	0.0	0.0	0.0	0.0	0.0	0.0	0.0	0.0	0.0
NR2F1	7025	symbol	H. sapiens	7025	H. sapiens	0.0	0.0	0.0	0.0	0.0	0.0	0.0	0.0	0.0	0.0	0.0	0.0	0.0	0.0	0.0	0.0	0.0	0.0	0.0	0.0
RPAIN	84268	symbol	H. sapiens	84268	H. sapiens	0.0	0.0	0.0	0.0	0.0	0.0	0.0	0.0	0.0	0.0	0.0	0.0	0.0	0.0	0.0	0.0	0.0	0.0	0.0	0.0
GLG1	2734	symbol	H. sapiens	2734	H. sapiens	0.0	0.0	0.0	0.0	0.0	0.0	0.0	0.0	0.0	0.0	0.0	0.0	0.0	0.0	0.0	0.0	0.0	0.0	0.0	0.0
RAB10	10890	symbol	H. sapiens	10890	H. sapiens	0.0	0.0	0.0	0.0	0.0	0.0	0.0	0.0	0.0	0.0	0.0	0.0	0.0	0.0	0.0	0.0	0.0	0.0	0.0	0.0
ICK	22858	gene_synonym	H. sapiens	22858	H. sapiens	0.0	0.0	0.0	0.0	0.0	0.0	0.0	0.0	0.0	0.0	0.0	0.0	0.0	0.0	0.0	0.0	0.0	0.0	0.0	0.0
GYPA	2993	symbol	H. sapiens	2993	H. sapiens	0.0	0.0	0.0	0.0	0.0	0.0	0.0	0.0	0.0	0.0	0.0	0.0	0.0	0.0	0.0	0.0	0.0	0.0	0.0	0.0
ZC3H8	84524	symbol	H. sapiens	84524	H. sapiens	0.0	0.0	0.0	0.0	0.0	0.0	0.0	0.0	0.0	0.0	0.0	0.0	0.0	0.0	0.0	0.0	0.0	0.0	0.0	0.0
SMCO3	440087	symbol	H. sapiens	440087	H. sapiens	0.0	0.0	0.0	0.0	0.0	0.0	0.0	0.0	0.0	0.0	0.0	0.0	0.0	0.0	0.0	0.0	0.0	0.0	0.0	0.0
CDK1	983	symbol	H. sapiens	983	H. sapiens	0.0	0.0	0.0	0.0	0.0	1.0	0.0	0.0	0.0	0.0	1.0	0.0	1.0	0.0	0.0	0.0	0.0	0.0	0.0	0.0
CYP26B1	56603	symbol	H. sapiens	56603	H. sapiens	0.0	0.0	0.0	0.0	0.0	0.0	0.0	0.0	0.0	0.0	0.0	0.0	0.0	0.0	0.0	0.0	0.0	0.0	0.0	0.0
PDE4C	5143	symbol	H. sapiens	5143	H. sapiens	0.0	0.0	0.0	0.0	0.0	0.0	0.0	0.0	0.0	0.0	0.0	0.0	0.0	0.0	0.0	0.0	0.0	0.0	1.0	1.0
STEAP4	79689	symbol	H. sapiens	79689	H. sapiens	0.0	0.0	0.0	0.0	0.0	0.0	0.0	0.0	0.0	0.0	0.0	0.0	0.0	0.0	0.0	0.0	0.0	0.0	0.0	0.0
DPP8	54878	symbol	H. sapiens	54878	H. sapiens	0.0	0.0	0.0	0.0	0.0	0.0	0.0	0.0	0.0	0.0	0.0	0.0	0.0	0.0	0.0	0.0	0.0	0.0	0.0	0.0
ABCD3	5825	symbol	H. sapiens	5825	H. sapiens	0.0	0.0	0.0	0.0	0.0	0.0	0.0	0.0	0.0	0.0	0.0	0.0	0.0	0.0	0.0	0.0	0.0	0.0	0.0	0.0
ZNF365	22891	symbol	H. sapiens	22891	H. sapiens	0.0	0.0	0.0	0.0	0.0	0.0	0.0	0.0	0.0	0.0	0.0	0.0	0.0	0.0	0.0	0.0	0.0	0.0	0.0	0.0
PDP2	57546	symbol	H. sapiens	57546	H. sapiens	0.0	0.0	0.0	0.0	0.0	0.0	0.0	0.0	0.0	0.0	0.0	0.0	0.0	0.0	0.0	0.0	0.0	0.0	0.0	0.0
DPH6	89978	symbol	H. sapiens	89978	H. sapiens	0.0	0.0	0.0	0.0	0.0	0.0	0.0	0.0	0.0	0.0	0.0	0.0	0.0	0.0	0.0	0.0	0.0	0.0	0.0	0.0
RNF141	50862	symbol	H. sapiens	50862	H. sapiens	0.0	0.0	0.0	0.0	0.0	0.0	0.0	0.0	0.0	0.0	0.0	0.0	0.0	0.0	0.0	0.0	0.0	0.0	0.0	0.0
KIAA1109	84162	gene_synonym	H. sapiens	84162	H. sapiens	0.0	0.0	0.0	0.0	0.0	0.0	0.0	0.0	0.0	0.0	0.0	0.0	0.0	0.0	0.0	0.0	0.0	0.0	0.0	0.0
RANBP9	10048	symbol	H. sapiens	10048	H. sapiens	0.0	0.0	0.0	0.0	0.0	0.0	0.0	0.0	0.0	0.0	0.0	0.0	0.0	0.0	0.0	0.0	0.0	0.0	0.0	0.0
RGS1	5996	symbol	H. sapiens	5996	H. sapiens	0.0	0.0	0.0	0.0	0.0	0.0	0.0	0.0	0.0	0.0	0.0	0.0	0.0	0.0	0.0	0.0	0.0	0.0	0.0	0.0
SLAIN2	57606	symbol	H. sapiens	57606	H. sapiens	0.0	0.0	0.0	0.0	0.0	0.0	0.0	0.0	0.0	0.0	0.0	0.0	0.0	0.0	0.0	0.0	0.0	0.0	0.0	0.0
ACTN1	87	symbol	H. sapiens	87	H. sapiens	0.0	0.0	0.0	0.0	0.0	0.0	0.0	1.0	0.0	0.0	1.0	0.0	0.0	0.0	0.0	0.0	0.0	0.0	0.0	0.0
RFX3	5991	symbol	H. sapiens	5991	H. sapiens	0.0	0.0	0.0	0.0	0.0	0.0	0.0	0.0	0.0	0.0	0.0	0.0	0.0	0.0	0.0	0.0	0.0	0.0	0.0	0.0
PAPSS1	9061	symbol	H. sapiens	9061	H. sapiens	0.0	0.0	0.0	0.0	0.0	0.0	0.0	0.0	0.0	0.0	0.0	0.0	0.0	0.0	0.0	0.0	0.0	0.0	0.0	0.0
COL4A3	1285	symbol	H. sapiens	1285	H. sapiens	1.0	1.0	1.0	0.0	0.0	0.0	0.0	1.0	1.0	0.0	0.0	0.0	1.0	0.0	0.0	0.0	0.0	0.0	0.0	0.0
SRSF10	10772	symbol	H. sapiens	10772	H. sapiens	0.0	0.0	0.0	0.0	0.0	0.0	0.0	0.0	0.0	0.0	0.0	0.0	0.0	0.0	0.0	0.0	0.0	0.0	0.0	0.0
EPDR1	54749	symbol	H. sapiens	54749	H. sapiens	0.0	0.0	0.0	0.0	0.0	0.0	0.0	0.0	0.0	0.0	0.0	0.0	0.0	0.0	0.0	0.0	0.0	0.0	0.0	0.0
DACH1	1602	symbol	H. sapiens	1602	H. sapiens	0.0	0.0	0.0	0.0	0.0	0.0	0.0	0.0	0.0	0.0	0.0	0.0	0.0	0.0	0.0	0.0	0.0	0.0	0.0	0.0
SDR16C5	195814	symbol	H. sapiens	195814	H. sapiens	0.0	0.0	0.0	0.0	0.0	0.0	0.0	0.0	0.0	0.0	0.0	0.0	0.0	0.0	0.0	0.0	0.0	0.0	0.0	0.0
PLSCR5	389158	symbol	H. sapiens	389158	H. sapiens	0.0	0.0	0.0	0.0	0.0	0.0	0.0	0.0	0.0	0.0	0.0	0.0	0.0	0.0	0.0	0.0	0.0	0.0	0.0	0.0
AGGF1	55109	symbol	H. sapiens	55109	H. sapiens	0.0	0.0	0.0	0.0	0.0	0.0	0.0	0.0	0.0	0.0	0.0	0.0	0.0	0.0	0.0	0.0	0.0	0.0	0.0	0.0
TBC1D15	64786	symbol	H. sapiens	64786	H. sapiens	0.0	0.0	0.0	0.0	0.0	0.0	0.0	0.0	0.0	0.0	0.0	0.0	0.0	0.0	0.0	0.0	0.0	0.0	0.0	0.0
WNT16	51384	symbol	H. sapiens	51384	H. sapiens	1.0	1.0	0.0	0.0	0.0	0.0	0.0	0.0	0.0	0.0	0.0	0.0	0.0	0.0	0.0	1.0	0.0	0.0	0.0	0.0
IDE	3416	symbol	H. sapiens	3416	H. sapiens	0.0	0.0	0.0	0.0	0.0	0.0	0.0	0.0	0.0	0.0	0.0	0.0	0.0	0.0	0.0	0.0	0.0	0.0	0.0	0.0
MBNL2	10150	symbol	H. sapiens	10150	H. sapiens	0.0	0.0	0.0	0.0	0.0	0.0	0.0	0.0	0.0	0.0	0.0	0.0	0.0	0.0	0.0	0.0	0.0	0.0	0.0	0.0
MME	4311	symbol	H. sapiens	4311	H. sapiens	0.0	0.0	0.0	0.0	0.0	0.0	0.0	0.0	0.0	0.0	0.0	0.0	0.0	0.0	0.0	0.0	0.0	0.0	0.0	0.0
ATP1A1	476	symbol	H. sapiens	476	H. sapiens	0.0	0.0	0.0	0.0	0.0	0.0	0.0	0.0	0.0	0.0	1.0	0.0	0.0	0.0	0.0	0.0	0.0	0.0	1.0	0.0
DNAJC6	9829	symbol	H. sapiens	9829	H. sapiens	0.0	0.0	0.0	0.0	0.0	0.0	0.0	0.0	0.0	0.0	0.0	0.0	0.0	0.0	0.0	0.0	0.0	0.0	0.0	0.0
SSR3	6747	symbol	H. sapiens	6747	H. sapiens	0.0	0.0	0.0	0.0	0.0	0.0	0.0	0.0	0.0	0.0	0.0	0.0	0.0	0.0	0.0	0.0	0.0	0.0	0.0	0.0
NF1	4763	symbol	H. sapiens	4763	H. sapiens	0.0	0.0	1.0	0.0	0.0	0.0	0.0	0.0	1.0	0.0	0.0	0.0	0.0	0.0	0.0	0.0	0.0	0.0	0.0	0.0
CAND1	55832	symbol	H. sapiens	55832	H. sapiens	0.0	0.0	0.0	0.0	0.0	0.0	0.0	0.0	0.0	0.0	0.0	0.0	0.0	0.0	0.0	0.0	0.0	0.0	0.0	0.0
NMUR2	56923	symbol	H. sapiens	56923	H. sapiens	0.0	0.0	0.0	0.0	0.0	0.0	0.0	0.0	0.0	0.0	0.0	0.0	0.0	0.0	0.0	0.0	0.0	0.0	0.0	0.0
RNF38	152006	symbol	H. sapiens	152006	H. sapiens	0.0	0.0	0.0	0.0	0.0	0.0	0.0	0.0	0.0	0.0	0.0	0.0	0.0	0.0	0.0	0.0	0.0	0.0	0.0	0.0
AK4	205	symbol	H. sapiens	205	H. sapiens	0.0	0.0	0.0	0.0	0.0	0.0	0.0	0.0	0.0	0.0	0.0	0.0	0.0	0.0	0.0	0.0	0.0	0.0	0.0	0.0
DYNLT3	6990	symbol	H. sapiens	6990	H. sapiens	0.0	0.0	0.0	0.0	0.0	0.0	0.0	1.0	0.0	0.0	0.0	0.0	0.0	0.0	0.0	0.0	0.0	0.0	0.0	0.0
PPP4R3B	57223	symbol	H. sapiens	57223	H. sapiens	0.0	0.0	0.0	0.0	0.0	0.0	0.0	0.0	0.0	0.0	0.0	0.0	0.0	0.0	0.0	0.0	0.0	0.0	0.0	0.0
CPEB3	22849	symbol	H. sapiens	22849	H. sapiens	0.0	0.0	0.0	0.0	0.0	0.0	0.0	0.0	0.0	0.0	0.0	0.0	0.0	0.0	0.0	0.0	0.0	0.0	0.0	0.0
WWC2	80014	symbol	H. sapiens	80014	H. sapiens	0.0	0.0	0.0	0.0	0.0	0.0	0.0	0.0	0.0	0.0	0.0	0.0	0.0	0.0	0.0	0.0	0.0	0.0	0.0	0.0
LRRN1	57633	symbol	H. sapiens	57633	H. sapiens	0.0	0.0	0.0	0.0	0.0	0.0	0.0	0.0	0.0	0.0	0.0	0.0	0.0	0.0	0.0	0.0	0.0	0.0	0.0	0.0
ALG10	84920	symbol	H. sapiens	84920	H. sapiens	0.0	0.0	0.0	0.0	0.0	0.0	0.0	0.0	0.0	0.0	0.0	0.0	0.0	0.0	0.0	0.0	0.0	0.0	0.0	0.0
TTC26	79989	gene_synonym	H. sapiens	79989	H. sapiens	0.0	0.0	0.0	0.0	0.0	0.0	0.0	0.0	0.0	0.0	0.0	0.0	0.0	0.0	0.0	0.0	0.0	0.0	0.0	0.0
CCL28	56477	symbol	H. sapiens	56477	H. sapiens	0.0	0.0	0.0	0.0	0.0	0.0	0.0	0.0	0.0	0.0	0.0	0.0	1.0	0.0	0.0	0.0	0.0	0.0	0.0	0.0
ZNF704	619279	symbol	H. sapiens	619279	H. sapiens	0.0	0.0	0.0	0.0	0.0	0.0	0.0	0.0	0.0	0.0	0.0	0.0	0.0	0.0	0.0	0.0	0.0	0.0	0.0	0.0
ADAM23	8745	symbol	H. sapiens	8745	H. sapiens	0.0	0.0	0.0	0.0	0.0	0.0	0.0	0.0	0.0	0.0	0.0	0.0	0.0	0.0	0.0	0.0	0.0	0.0	0.0	0.0
PTPN20	26095	symbol	H. sapiens	26095	H. sapiens	0.0	0.0	0.0	0.0	0.0	0.0	0.0	0.0	0.0	0.0	0.0	0.0	0.0	0.0	0.0	0.0	0.0	0.0	0.0	0.0
STUM	375057	symbol	H. sapiens	375057	H. sapiens	0.0	0.0	0.0	0.0	0.0	0.0	0.0	0.0	0.0	0.0	0.0	0.0	0.0	0.0	0.0	0.0	0.0	0.0	0.0	0.0
MCIDAS	345643	symbol	H. sapiens	345643	H. sapiens	0.0	0.0	0.0	0.0	0.0	0.0	0.0	0.0	0.0	0.0	0.0	0.0	0.0	0.0	0.0	0.0	0.0	0.0	0.0	0.0
TMEM181	57583	symbol	H. sapiens	57583	H. sapiens	0.0	0.0	0.0	0.0	0.0	0.0	0.0	0.0	0.0	0.0	0.0	0.0	0.0	0.0	0.0	0.0	0.0	0.0	0.0	0.0
PIK3C2A	5286	symbol	H. sapiens	5286	H. sapiens	1.0	0.0	1.0	0.0	0.0	0.0	0.0	1.0	1.0	0.0	0.0	0.0	0.0	0.0	0.0	0.0	0.0	0.0	0.0	0.0
UBE2W	55284	symbol	H. sapiens	55284	H. sapiens	0.0	0.0	0.0	0.0	0.0	0.0	0.0	0.0	0.0	0.0	0.0	0.0	0.0	0.0	0.0	0.0	0.0	0.0	0.0	0.0
ZSCAN25	221785	symbol	H. sapiens	221785	H. sapiens	0.0	0.0	0.0	0.0	0.0	0.0	0.0	0.0	0.0	0.0	0.0	0.0	0.0	0.0	0.0	0.0	0.0	0.0	0.0	0.0
DLG3	1741	symbol	H. sapiens	1741	H. sapiens	0.0	0.0	0.0	0.0	0.0	0.0	0.0	0.0	0.0	0.0	0.0	0.0	0.0	0.0	0.0	0.0	0.0	0.0	0.0	0.0
CRISPLD1	83690	symbol	H. sapiens	83690	H. sapiens	0.0	0.0	0.0	0.0	0.0	0.0	0.0	0.0	0.0	0.0	0.0	0.0	0.0	0.0	0.0	0.0	0.0	0.0	0.0	0.0
KIF1B	23095	symbol	H. sapiens	23095	H. sapiens	0.0	0.0	0.0	0.0	0.0	0.0	0.0	0.0	0.0	0.0	0.0	0.0	0.0	0.0	0.0	0.0	0.0	0.0	0.0	0.0
KERA	11081	symbol	H. sapiens	11081	H. sapiens	0.0	0.0	0.0	0.0	0.0	0.0	0.0	0.0	0.0	0.0	0.0	0.0	0.0	0.0	0.0	0.0	0.0	0.0	0.0	0.0
SYT1	6857	symbol	H. sapiens	6857	H. sapiens	0.0	0.0	0.0	0.0	0.0	0.0	0.0	0.0	0.0	0.0	0.0	0.0	0.0	0.0	0.0	0.0	0.0	0.0	0.0	0.0
PF4V1	5197	symbol	H. sapiens	5197	H. sapiens	0.0	0.0	0.0	0.0	0.0	0.0	0.0	0.0	0.0	0.0	0.0	0.0	0.0	0.0	0.0	0.0	0.0	0.0	0.0	0.0
OR51E2	81285	symbol	H. sapiens	81285	H. sapiens	0.0	0.0	0.0	0.0	0.0	0.0	0.0	0.0	0.0	0.0	0.0	0.0	0.0	0.0	0.0	0.0	0.0	0.0	0.0	0.0
GTF3C3	9330	symbol	H. sapiens	9330	H. sapiens	0.0	0.0	0.0	0.0	0.0	0.0	0.0	0.0	0.0	0.0	0.0	0.0	0.0	0.0	0.0	0.0	0.0	0.0	0.0	0.0
PWWP3B	139221	symbol	H. sapiens	139221	H. sapiens	0.0	0.0	0.0	0.0	0.0	0.0	0.0	0.0	0.0	0.0	0.0	0.0	0.0	0.0	0.0	0.0	0.0	0.0	0.0	0.0
STARD13	90627	symbol	H. sapiens	90627	H. sapiens	0.0	0.0	0.0	0.0	0.0	0.0	0.0	0.0	0.0	0.0	0.0	0.0	0.0	0.0	0.0	0.0	0.0	0.0	0.0	0.0
NEXMIF	340533	symbol	H. sapiens	340533	H. sapiens	0.0	0.0	0.0	0.0	0.0	0.0	0.0	0.0	0.0	0.0	0.0	0.0	0.0	0.0	0.0	0.0	0.0	0.0	0.0	0.0
NLRP11	204801	symbol	H. sapiens	204801	H. sapiens	0.0	0.0	0.0	0.0	0.0	0.0	0.0	0.0	0.0	0.0	0.0	0.0	0.0	0.0	0.0	0.0	0.0	0.0	0.0	0.0
BIRC3	330	symbol	H. sapiens	330	H. sapiens	1.0	0.0	0.0	0.0	1.0	1.0	0.0	1.0	1.0	1.0	0.0	0.0	1.0	0.0	0.0	0.0	0.0	0.0	0.0	0.0
SYNE1	23345	symbol	H. sapiens	23345	H. sapiens	0.0	0.0	0.0	0.0	0.0	0.0	0.0	0.0	0.0	0.0	0.0	0.0	0.0	0.0	0.0	0.0	0.0	0.0	0.0	0.0
RC3H2	54542	symbol	H. sapiens	54542	H. sapiens	0.0	0.0	0.0	0.0	0.0	0.0	0.0	0.0	0.0	0.0	0.0	0.0	0.0	0.0	0.0	0.0	0.0	0.0	0.0	0.0
MYO16	23026	symbol	H. sapiens	23026	H. sapiens	0.0	0.0	0.0	0.0	0.0	0.0	0.0	0.0	0.0	0.0	0.0	0.0	0.0	0.0	0.0	0.0	0.0	0.0	0.0	0.0
NTRK2	4915	symbol	H. sapiens	4915	H. sapiens	0.0	1.0	1.0	1.0	0.0	0.0	0.0	0.0	0.0	0.0	0.0	0.0	1.0	0.0	0.0	0.0	0.0	1.0	0.0	0.0
SCN5A	6331	symbol	H. sapiens	6331	H. sapiens	0.0	0.0	0.0	0.0	0.0	0.0	0.0	0.0	0.0	0.0	0.0	0.0	0.0	0.0	0.0	0.0	0.0	0.0	0.0	0.0
PFKFB2	5208	symbol	H. sapiens	5208	H. sapiens	0.0	0.0	0.0	0.0	0.0	0.0	0.0	0.0	0.0	0.0	0.0	0.0	0.0	0.0	0.0	0.0	0.0	0.0	0.0	0.0
SLC35A3	23443	symbol	H. sapiens	23443	H. sapiens	0.0	0.0	0.0	0.0	0.0	0.0	0.0	0.0	0.0	0.0	0.0	0.0	0.0	0.0	0.0	0.0	0.0	0.0	0.0	0.0
ZNF674	641339	symbol	H. sapiens	641339	H. sapiens	0.0	0.0	0.0	0.0	0.0	0.0	0.0	0.0	0.0	0.0	0.0	0.0	0.0	0.0	0.0	0.0	0.0	0.0	0.0	0.0
NEUROD1	4760	symbol	H. sapiens	4760	H. sapiens	0.0	0.0	0.0	1.0	0.0	0.0	0.0	0.0	0.0	0.0	0.0	0.0	0.0	0.0	0.0	0.0	0.0	0.0	0.0	0.0
SOCS4	122809	symbol	H. sapiens	122809	H. sapiens	0.0	0.0	0.0	0.0	0.0	0.0	0.0	0.0	0.0	0.0	0.0	0.0	0.0	0.0	0.0	0.0	0.0	0.0	0.0	0.0
TTC39B	158219	symbol	H. sapiens	158219	H. sapiens	0.0	0.0	0.0	0.0	0.0	0.0	0.0	0.0	0.0	0.0	0.0	0.0	0.0	0.0	0.0	0.0	0.0	0.0	0.0	0.0
RAD51AP2	729475	symbol	H. sapiens	729475	H. sapiens	0.0	0.0	0.0	0.0	0.0	0.0	0.0	0.0	0.0	0.0	0.0	0.0	0.0	0.0	0.0	0.0	0.0	0.0	0.0	0.0
KDM7A	80853	symbol	H. sapiens	80853	H. sapiens	0.0	0.0	0.0	0.0	0.0	0.0	0.0	0.0	0.0	0.0	0.0	0.0	0.0	0.0	0.0	0.0	0.0	0.0	0.0	0.0
ZNF281	23528	symbol	H. sapiens	23528	H. sapiens	0.0	0.0	0.0	0.0	0.0	0.0	0.0	0.0	0.0	0.0	0.0	0.0	0.0	0.0	0.0	0.0	0.0	0.0	0.0	0.0
CA2	760	symbol	H. sapiens	760	H. sapiens	0.0	0.0	0.0	0.0	0.0	0.0	0.0	0.0	0.0	0.0	0.0	0.0	0.0	0.0	0.0	0.0	0.0	0.0	0.0	0.0
SYT16	83851	symbol	H. sapiens	83851	H. sapiens	0.0	0.0	0.0	0.0	0.0	0.0	0.0	0.0	0.0	0.0	0.0	0.0	0.0	0.0	0.0	0.0	0.0	0.0	0.0	0.0
JAM2	58494	symbol	H. sapiens	58494	H. sapiens	0.0	0.0	0.0	0.0	0.0	0.0	0.0	0.0	0.0	0.0	0.0	0.0	0.0	0.0	0.0	0.0	0.0	0.0	0.0	0.0
SCN2B	6327	symbol	H. sapiens	6327	H. sapiens	0.0	0.0	0.0	0.0	0.0	0.0	0.0	0.0	0.0	0.0	0.0	0.0	0.0	0.0	0.0	0.0	0.0	0.0	0.0	0.0
AKT1	207	symbol	H. sapiens	207	H. sapiens	1.0	1.0	1.0	0.0	1.0	0.0	1.0	1.0	1.0	1.0	1.0	1.0	1.0	0.0	1.0	1.0	0.0	0.0	1.0	0.0
RNF217	154214	symbol	H. sapiens	154214	H. sapiens	0.0	0.0	0.0	0.0	0.0	0.0	0.0	0.0	0.0	0.0	0.0	0.0	0.0	0.0	0.0	0.0	0.0	0.0	0.0	0.0
ZNF345	25850	symbol	H. sapiens	25850	H. sapiens	0.0	0.0	0.0	0.0	0.0	0.0	0.0	0.0	0.0	0.0	0.0	0.0	0.0	0.0	0.0	0.0	0.0	0.0	0.0	0.0
SLC30A5	64924	symbol	H. sapiens	64924	H. sapiens	0.0	0.0	0.0	0.0	0.0	0.0	0.0	0.0	0.0	0.0	0.0	0.0	0.0	0.0	0.0	0.0	0.0	0.0	0.0	0.0
CIAO2A	84191	symbol	H. sapiens	84191	H. sapiens	0.0	0.0	0.0	0.0	0.0	0.0	0.0	0.0	0.0	0.0	0.0	0.0	0.0	0.0	0.0	0.0	0.0	0.0	0.0	0.0
BICD2	23299	symbol	H. sapiens	23299	H. sapiens	0.0	0.0	0.0	0.0	0.0	0.0	0.0	0.0	0.0	0.0	0.0	0.0	0.0	0.0	0.0	0.0	0.0	0.0	0.0	0.0
PATE1	160065	symbol	H. sapiens	160065	H. sapiens	0.0	0.0	0.0	0.0	0.0	0.0	0.0	0.0	0.0	0.0	0.0	0.0	0.0	0.0	0.0	0.0	0.0	0.0	0.0	0.0
TRIM36	55521	symbol	H. sapiens	55521	H. sapiens	0.0	0.0	0.0	0.0	0.0	0.0	0.0	0.0	0.0	0.0	0.0	0.0	0.0	0.0	0.0	0.0	0.0	0.0	0.0	0.0
TPD52L2	7165	symbol	H. sapiens	7165	H. sapiens	0.0	0.0	0.0	0.0	0.0	0.0	0.0	0.0	0.0	0.0	0.0	0.0	0.0	0.0	0.0	0.0	0.0	0.0	0.0	0.0
PTER	9317	symbol	H. sapiens	9317	H. sapiens	0.0	0.0	0.0	0.0	0.0	0.0	0.0	0.0	0.0	0.0	0.0	0.0	0.0	0.0	0.0	0.0	0.0	0.0	0.0	0.0
PRKACB	5567	symbol	H. sapiens	5567	H. sapiens	1.0	0.0	1.0	1.0	0.0	0.0	0.0	1.0	0.0	0.0	1.0	0.0	1.0	0.0	0.0	0.0	0.0	1.0	1.0	1.0
GPN3	51184	symbol	H. sapiens	51184	H. sapiens	0.0	0.0	0.0	0.0	0.0	0.0	0.0	0.0	0.0	0.0	0.0	0.0	0.0	0.0	0.0	0.0	0.0	0.0	0.0	0.0
AK7	122481	symbol	H. sapiens	122481	H. sapiens	0.0	0.0	0.0	0.0	0.0	0.0	0.0	0.0	0.0	0.0	0.0	0.0	0.0	0.0	0.0	0.0	0.0	0.0	0.0	0.0
TMEM26	219623	symbol	H. sapiens	219623	H. sapiens	0.0	0.0	0.0	0.0	0.0	0.0	0.0	0.0	0.0	0.0	0.0	0.0	0.0	0.0	0.0	0.0	0.0	0.0	0.0	0.0
LRP6	4040	symbol	H. sapiens	4040	H. sapiens	1.0	1.0	0.0	0.0	0.0	0.0	0.0	0.0	0.0	0.0	0.0	0.0	0.0	0.0	1.0	0.0	0.0	0.0	0.0	1.0
TRIM59	286827	symbol	H. sapiens	286827	H. sapiens	0.0	0.0	0.0	0.0	0.0	0.0	0.0	0.0	0.0	0.0	0.0	0.0	0.0	0.0	0.0	0.0	0.0	0.0	0.0	0.0
HECTD2	143279	symbol	H. sapiens	143279	H. sapiens	0.0	0.0	0.0	0.0	0.0	0.0	0.0	0.0	0.0	0.0	0.0	0.0	0.0	0.0	0.0	0.0	0.0	0.0	0.0	0.0
SNCA	6622	symbol	H. sapiens	6622	H. sapiens	1.0	0.0	0.0	0.0	0.0	0.0	0.0	0.0	0.0	0.0	0.0	0.0	0.0	0.0	0.0	0.0	0.0	0.0	0.0	0.0
LUZP2	338645	symbol	H. sapiens	338645	H. sapiens	0.0	0.0	0.0	0.0	0.0	0.0	0.0	0.0	0.0	0.0	0.0	0.0	0.0	0.0	0.0	0.0	0.0	0.0	0.0	0.0
SLC25A46	91137	symbol	H. sapiens	91137	H. sapiens	0.0	0.0	0.0	0.0	0.0	0.0	0.0	0.0	0.0	0.0	0.0	0.0	0.0	0.0	0.0	0.0	0.0	0.0	0.0	0.0
CALCRL	10203	symbol	H. sapiens	10203	H. sapiens	0.0	0.0	0.0	0.0	0.0	0.0	0.0	0.0	0.0	0.0	0.0	0.0	0.0	0.0	0.0	0.0	0.0	0.0	0.0	0.0
TNRC6B	23112	symbol	H. sapiens	23112	H. sapiens	0.0	0.0	0.0	0.0	0.0	0.0	0.0	0.0	0.0	0.0	0.0	0.0	0.0	0.0	0.0	0.0	0.0	0.0	0.0	0.0
MINPP1	9562	symbol	H. sapiens	9562	H. sapiens	0.0	0.0	0.0	0.0	0.0	0.0	0.0	0.0	0.0	0.0	0.0	0.0	0.0	0.0	0.0	0.0	0.0	0.0	0.0	0.0
FGF12	2257	symbol	H. sapiens	2257	H. sapiens	0.0	0.0	0.0	0.0	0.0	0.0	0.0	0.0	0.0	0.0	0.0	0.0	0.0	0.0	0.0	0.0	0.0	0.0	0.0	0.0
HSDL2	84263	symbol	H. sapiens	84263	H. sapiens	0.0	0.0	0.0	0.0	0.0	0.0	0.0	0.0	0.0	0.0	0.0	0.0	0.0	0.0	0.0	0.0	0.0	0.0	0.0	0.0
FRMD4A	55691	symbol	H. sapiens	55691	H. sapiens	0.0	0.0	0.0	0.0	0.0	0.0	0.0	0.0	0.0	0.0	0.0	0.0	0.0	0.0	0.0	0.0	0.0	0.0	0.0	0.0
NCOA6	23054	symbol	H. sapiens	23054	H. sapiens	0.0	0.0	0.0	0.0	0.0	1.0	0.0	0.0	0.0	0.0	0.0	0.0	0.0	0.0	0.0	0.0	0.0	0.0	0.0	0.0
CIAO1	9391	symbol	H. sapiens	9391	H. sapiens	0.0	0.0	0.0	0.0	0.0	0.0	0.0	0.0	0.0	0.0	0.0	0.0	0.0	0.0	0.0	0.0	0.0	0.0	0.0	0.0
DNAAF4	161582	symbol	H. sapiens	161582	H. sapiens	0.0	0.0	0.0	0.0	0.0	0.0	0.0	0.0	0.0	0.0	0.0	0.0	0.0	0.0	0.0	0.0	0.0	0.0	0.0	0.0
PDLIM5	10611	symbol	H. sapiens	10611	H. sapiens	0.0	0.0	0.0	0.0	0.0	0.0	0.0	0.0	0.0	0.0	0.0	0.0	0.0	0.0	0.0	0.0	0.0	0.0	0.0	0.0
HCN1	348980	symbol	H. sapiens	348980	H. sapiens	0.0	0.0	0.0	0.0	0.0	0.0	0.0	0.0	0.0	0.0	0.0	0.0	0.0	0.0	0.0	0.0	0.0	0.0	0.0	0.0
PLAG1	5324	symbol	H. sapiens	5324	H. sapiens	0.0	0.0	0.0	0.0	0.0	0.0	0.0	0.0	0.0	0.0	0.0	0.0	0.0	0.0	0.0	0.0	0.0	0.0	0.0	0.0
MEI4	101928601	symbol	H. sapiens	101928601	H. sapiens	0.0	0.0	0.0	0.0	0.0	0.0	0.0	0.0	0.0	0.0	0.0	0.0	0.0	0.0	0.0	0.0	0.0	0.0	0.0	0.0
RALA	5898	symbol	H. sapiens	5898	H. sapiens	1.0	0.0	1.0	0.0	0.0	0.0	0.0	1.0	1.0	0.0	0.0	0.0	1.0	0.0	0.0	0.0	0.0	0.0	0.0	0.0
ZPLD1	131368	symbol	H. sapiens	131368	H. sapiens	0.0	0.0	0.0	0.0	0.0	0.0	0.0	0.0	0.0	0.0	0.0	0.0	0.0	0.0	0.0	0.0	0.0	0.0	0.0	0.0
FOSB	2354	symbol	H. sapiens	2354	H. sapiens	0.0	0.0	0.0	0.0	0.0	0.0	0.0	0.0	0.0	0.0	0.0	0.0	1.0	0.0	0.0	0.0	0.0	0.0	0.0	0.0
CYCS	54205	symbol	H. sapiens	54205	H. sapiens	1.0	1.0	0.0	0.0	1.0	0.0	0.0	1.0	1.0	0.0	1.0	0.0	1.0	0.0	0.0	0.0	0.0	0.0	0.0	0.0
ATP2B2	491	symbol	H. sapiens	491	H. sapiens	0.0	0.0	0.0	0.0	0.0	0.0	0.0	0.0	0.0	0.0	0.0	0.0	0.0	0.0	0.0	0.0	0.0	0.0	0.0	0.0
COA1	55744	symbol	H. sapiens	55744	H. sapiens	0.0	0.0	0.0	0.0	0.0	0.0	0.0	0.0	0.0	0.0	0.0	0.0	0.0	0.0	0.0	0.0	0.0	0.0	0.0	0.0
LEMD3	23592	symbol	H. sapiens	23592	H. sapiens	0.0	0.0	0.0	0.0	0.0	0.0	0.0	0.0	0.0	0.0	0.0	0.0	0.0	0.0	0.0	0.0	0.0	0.0	0.0	0.0
PDE8B	8622	symbol	H. sapiens	8622	H. sapiens	1.0	0.0	0.0	0.0	0.0	0.0	0.0	0.0	0.0	0.0	0.0	0.0	0.0	0.0	0.0	0.0	0.0	0.0	0.0	1.0
RRP15	51018	symbol	H. sapiens	51018	H. sapiens	0.0	0.0	0.0	0.0	0.0	0.0	0.0	0.0	0.0	0.0	0.0	0.0	0.0	0.0	0.0	0.0	0.0	0.0	0.0	0.0
HSPH1	10808	symbol	H. sapiens	10808	H. sapiens	0.0	0.0	0.0	0.0	0.0	0.0	0.0	0.0	0.0	0.0	0.0	0.0	0.0	0.0	0.0	0.0	0.0	0.0	0.0	0.0
JMY	133746	symbol	H. sapiens	133746	H. sapiens	0.0	0.0	0.0	0.0	0.0	0.0	0.0	0.0	0.0	0.0	0.0	0.0	0.0	0.0	0.0	0.0	0.0	0.0	0.0	0.0
CHD7	55636	symbol	H. sapiens	55636	H. sapiens	0.0	0.0	0.0	0.0	0.0	0.0	0.0	0.0	0.0	0.0	0.0	0.0	0.0	0.0	0.0	0.0	0.0	0.0	0.0	0.0
ATMIN	23300	symbol	H. sapiens	23300	H. sapiens	0.0	0.0	0.0	0.0	0.0	0.0	0.0	0.0	0.0	0.0	0.0	0.0	0.0	0.0	0.0	0.0	0.0	0.0	0.0	0.0
EDEM3	80267	symbol	H. sapiens	80267	H. sapiens	0.0	0.0	0.0	0.0	0.0	0.0	0.0	0.0	0.0	0.0	0.0	0.0	0.0	0.0	0.0	0.0	0.0	0.0	0.0	0.0
HOXA11	3207	symbol	H. sapiens	3207	H. sapiens	0.0	0.0	0.0	0.0	0.0	0.0	0.0	0.0	0.0	0.0	0.0	0.0	0.0	0.0	0.0	0.0	0.0	0.0	0.0	0.0
TC2N	123036	symbol	H. sapiens	123036	H. sapiens	0.0	0.0	0.0	0.0	0.0	0.0	0.0	0.0	0.0	0.0	0.0	0.0	0.0	0.0	0.0	0.0	0.0	0.0	0.0	0.0
SH3BGRL2	83699	symbol	H. sapiens	83699	H. sapiens	0.0	0.0	0.0	0.0	0.0	0.0	0.0	0.0	0.0	0.0	0.0	0.0	0.0	0.0	0.0	0.0	0.0	0.0	0.0	0.0
PRKAA1	5562	symbol	H. sapiens	5562	H. sapiens	1.0	1.0	1.0	0.0	1.0	0.0	1.0	1.0	1.0	0.0	0.0	0.0	1.0	0.0	0.0	0.0	0.0	1.0	0.0	0.0
SLC35D3	340146	symbol	H. sapiens	340146	H. sapiens	0.0	0.0	0.0	0.0	0.0	0.0	0.0	0.0	0.0	0.0	0.0	0.0	0.0	0.0	0.0	0.0	0.0	0.0	0.0	0.0
PRKCD	5580	symbol	H. sapiens	5580	H. sapiens	1.0	0.0	1.0	0.0	1.0	0.0	0.0	0.0	1.0	0.0	1.0	0.0	1.0	0.0	0.0	0.0	0.0	1.0	0.0	1.0
GTF2A1	2957	symbol	H. sapiens	2957	H. sapiens	0.0	0.0	0.0	0.0	0.0	0.0	0.0	0.0	0.0	0.0	0.0	0.0	0.0	0.0	0.0	0.0	0.0	0.0	0.0	0.0
CHIC1	53344	symbol	H. sapiens	53344	H. sapiens	0.0	0.0	0.0	0.0	0.0	0.0	0.0	0.0	0.0	0.0	0.0	0.0	0.0	0.0	0.0	0.0	0.0	0.0	0.0	0.0
CREB5	9586	symbol	H. sapiens	9586	H. sapiens	1.0	0.0	1.0	0.0	0.0	0.0	0.0	0.0	1.0	1.0	1.0	0.0	0.0	0.0	0.0	0.0	0.0	0.0	1.0	1.0
USP53	54532	symbol	H. sapiens	54532	H. sapiens	0.0	0.0	0.0	0.0	0.0	0.0	0.0	0.0	0.0	0.0	0.0	0.0	0.0	0.0	0.0	0.0	0.0	0.0	0.0	0.0
GBX2	2637	symbol	H. sapiens	2637	H. sapiens	0.0	0.0	0.0	0.0	0.0	0.0	0.0	0.0	0.0	0.0	0.0	0.0	0.0	0.0	0.0	0.0	0.0	0.0	0.0	0.0
IPO9	55705	symbol	H. sapiens	55705	H. sapiens	0.0	0.0	0.0	0.0	0.0	0.0	0.0	0.0	0.0	0.0	0.0	0.0	0.0	0.0	0.0	0.0	0.0	0.0	0.0	0.0
FGD6	55785	symbol	H. sapiens	55785	H. sapiens	0.0	0.0	0.0	0.0	0.0	0.0	0.0	0.0	0.0	0.0	0.0	0.0	0.0	0.0	0.0	0.0	0.0	0.0	0.0	0.0
ZNF257	113835	symbol	H. sapiens	113835	H. sapiens	0.0	0.0	0.0	0.0	0.0	0.0	0.0	0.0	0.0	0.0	0.0	0.0	0.0	0.0	0.0	0.0	0.0	0.0	0.0	0.0
COA5	493753	symbol	H. sapiens	493753	H. sapiens	0.0	0.0	0.0	0.0	0.0	0.0	0.0	0.0	0.0	0.0	0.0	0.0	0.0	0.0	0.0	0.0	0.0	0.0	0.0	0.0
PLAC8	51316	symbol	H. sapiens	51316	H. sapiens	0.0	0.0	0.0	0.0	0.0	0.0	0.0	0.0	0.0	0.0	0.0	0.0	0.0	0.0	0.0	0.0	0.0	0.0	0.0	0.0
ZDHHC21	340481	symbol	H. sapiens	340481	H. sapiens	0.0	0.0	0.0	0.0	0.0	0.0	0.0	0.0	0.0	0.0	0.0	0.0	0.0	0.0	0.0	0.0	0.0	0.0	0.0	0.0
FGFR2	2263	symbol	H. sapiens	2263	H. sapiens	1.0	1.0	1.0	0.0	0.0	0.0	0.0	1.0	1.0	0.0	0.0	0.0	0.0	0.0	1.0	0.0	0.0	1.0	0.0	0.0
NIPAL1	152519	symbol	H. sapiens	152519	H. sapiens	0.0	0.0	0.0	0.0	0.0	0.0	0.0	0.0	0.0	0.0	0.0	0.0	0.0	0.0	0.0	0.0	0.0	0.0	0.0	0.0
IL10	3586	symbol	H. sapiens	3586	H. sapiens	0.0	1.0	0.0	1.0	1.0	0.0	1.0	1.0	1.0	0.0	0.0	0.0	0.0	0.0	0.0	0.0	0.0	0.0	0.0	0.0
FMO2	2327	symbol	H. sapiens	2327	H. sapiens	0.0	0.0	0.0	0.0	0.0	0.0	0.0	0.0	0.0	0.0	0.0	0.0	0.0	0.0	0.0	0.0	0.0	0.0	0.0	0.0
RAB3B	5865	symbol	H. sapiens	5865	H. sapiens	0.0	0.0	0.0	0.0	0.0	0.0	0.0	0.0	0.0	0.0	0.0	0.0	0.0	0.0	0.0	0.0	0.0	0.0	0.0	0.0
WDR20	91833	symbol	H. sapiens	91833	H. sapiens	0.0	0.0	0.0	0.0	0.0	0.0	0.0	0.0	0.0	0.0	0.0	0.0	0.0	0.0	0.0	0.0	0.0	0.0	0.0	0.0
NUMBL	9253	symbol	H. sapiens	9253	H. sapiens	0.0	0.0	0.0	0.0	0.0	0.0	0.0	0.0	0.0	0.0	0.0	1.0	0.0	0.0	0.0	0.0	0.0	0.0	0.0	0.0
CDH19	28513	symbol	H. sapiens	28513	H. sapiens	0.0	1.0	0.0	0.0	0.0	0.0	0.0	0.0	0.0	0.0	0.0	0.0	0.0	0.0	0.0	0.0	0.0	1.0	0.0	0.0
ZNF780B	163131	symbol	H. sapiens	163131	H. sapiens	0.0	0.0	0.0	0.0	0.0	0.0	0.0	0.0	0.0	0.0	0.0	0.0	0.0	0.0	0.0	0.0	0.0	0.0	0.0	0.0
METRNL	284207	symbol	H. sapiens	284207	H. sapiens	0.0	0.0	0.0	0.0	0.0	0.0	0.0	0.0	0.0	0.0	0.0	0.0	0.0	0.0	0.0	0.0	0.0	0.0	0.0	0.0
DIS3	22894	symbol	H. sapiens	22894	H. sapiens	0.0	0.0	0.0	0.0	0.0	0.0	0.0	0.0	0.0	0.0	0.0	0.0	0.0	0.0	0.0	0.0	0.0	0.0	0.0	0.0
TTC32	130502	symbol	H. sapiens	130502	H. sapiens	0.0	0.0	0.0	0.0	0.0	0.0	0.0	0.0	0.0	0.0	0.0	0.0	0.0	0.0	0.0	0.0	0.0	0.0	0.0	0.0
ZNF189	7743	symbol	H. sapiens	7743	H. sapiens	0.0	0.0	0.0	0.0	0.0	0.0	0.0	0.0	0.0	0.0	0.0	0.0	0.0	0.0	0.0	0.0	0.0	0.0	0.0	0.0
MMRN1	22915	symbol	H. sapiens	22915	H. sapiens	0.0	0.0	0.0	0.0	0.0	0.0	0.0	0.0	0.0	0.0	0.0	0.0	0.0	0.0	0.0	0.0	0.0	0.0	0.0	0.0
GTPBP10	85865	symbol	H. sapiens	85865	H. sapiens	0.0	0.0	0.0	0.0	0.0	0.0	0.0	0.0	0.0	0.0	0.0	0.0	0.0	0.0	0.0	0.0	0.0	0.0	0.0	0.0
DZIP1L	199221	symbol	H. sapiens	199221	H. sapiens	0.0	0.0	0.0	0.0	0.0	0.0	0.0	0.0	0.0	0.0	0.0	0.0	0.0	0.0	0.0	0.0	0.0	0.0	0.0	0.0
ZBTB38	253461	symbol	H. sapiens	253461	H. sapiens	0.0	0.0	0.0	0.0	0.0	0.0	0.0	0.0	0.0	0.0	0.0	0.0	0.0	0.0	0.0	0.0	0.0	0.0	0.0	0.0
ALDOB	229	symbol	H. sapiens	229	H. sapiens	0.0	0.0	0.0	0.0	0.0	0.0	0.0	0.0	0.0	0.0	0.0	0.0	0.0	0.0	0.0	0.0	0.0	0.0	0.0	0.0
PCSK5	5125	symbol	H. sapiens	5125	H. sapiens	0.0	0.0	0.0	0.0	0.0	0.0	0.0	0.0	0.0	0.0	0.0	0.0	0.0	0.0	0.0	0.0	0.0	0.0	0.0	0.0
IQCK	124152	symbol	H. sapiens	124152	H. sapiens	0.0	0.0	0.0	0.0	0.0	0.0	0.0	0.0	0.0	0.0	0.0	0.0	0.0	0.0	0.0	0.0	0.0	0.0	0.0	0.0
FBXO36	130888	symbol	H. sapiens	130888	H. sapiens	0.0	0.0	0.0	0.0	0.0	0.0	0.0	0.0	0.0	0.0	0.0	0.0	0.0	0.0	0.0	0.0	0.0	0.0	0.0	0.0
TMEM41B	440026	symbol	H. sapiens	440026	H. sapiens	0.0	0.0	0.0	0.0	0.0	0.0	0.0	0.0	0.0	0.0	0.0	0.0	0.0	0.0	0.0	0.0	0.0	0.0	0.0	0.0
POLQ	10721	symbol	H. sapiens	10721	H. sapiens	0.0	0.0	0.0	0.0	0.0	0.0	0.0	0.0	0.0	0.0	0.0	0.0	0.0	0.0	0.0	0.0	0.0	0.0	0.0	0.0
RCBTB2	1102	symbol	H. sapiens	1102	H. sapiens	0.0	0.0	0.0	0.0	0.0	0.0	0.0	0.0	0.0	0.0	0.0	0.0	0.0	0.0	0.0	0.0	0.0	0.0	0.0	0.0
SPC25	57405	symbol	H. sapiens	57405	H. sapiens	0.0	0.0	0.0	0.0	0.0	0.0	0.0	0.0	0.0	0.0	0.0	0.0	0.0	0.0	0.0	0.0	0.0	0.0	0.0	0.0
ADNP	23394	symbol	H. sapiens	23394	H. sapiens	0.0	0.0	0.0	0.0	0.0	0.0	0.0	0.0	0.0	0.0	0.0	0.0	0.0	0.0	0.0	0.0	0.0	0.0	0.0	0.0
PSMF1	9491	symbol	H. sapiens	9491	H. sapiens	0.0	0.0	0.0	0.0	0.0	0.0	0.0	0.0	0.0	0.0	0.0	0.0	0.0	0.0	0.0	0.0	0.0	0.0	0.0	0.0
KLHL14	57565	symbol	H. sapiens	57565	H. sapiens	0.0	0.0	0.0	0.0	0.0	0.0	0.0	0.0	0.0	0.0	0.0	0.0	0.0	0.0	0.0	0.0	0.0	0.0	0.0	0.0
SLC26A2	1836	symbol	H. sapiens	1836	H. sapiens	0.0	0.0	0.0	0.0	0.0	1.0	0.0	0.0	0.0	0.0	0.0	0.0	0.0	0.0	0.0	0.0	0.0	0.0	0.0	0.0
GDAP2	54834	symbol	H. sapiens	54834	H. sapiens	0.0	0.0	0.0	0.0	0.0	0.0	0.0	0.0	0.0	0.0	0.0	0.0	0.0	0.0	0.0	0.0	0.0	0.0	0.0	0.0
PKNOX1	5316	symbol	H. sapiens	5316	H. sapiens	0.0	0.0	0.0	0.0	0.0	0.0	0.0	0.0	0.0	0.0	0.0	0.0	0.0	0.0	0.0	0.0	0.0	0.0	0.0	0.0
C14orf28	122525	symbol	H. sapiens	122525	H. sapiens	0.0	0.0	0.0	0.0	0.0	0.0	0.0	0.0	0.0	0.0	0.0	0.0	0.0	0.0	0.0	0.0	0.0	0.0	0.0	0.0
CERS3	204219	symbol	H. sapiens	204219	H. sapiens	0.0	0.0	0.0	0.0	0.0	0.0	0.0	0.0	0.0	0.0	0.0	0.0	1.0	0.0	0.0	0.0	0.0	0.0	0.0	0.0
YTHDF3	253943	symbol	H. sapiens	253943	H. sapiens	0.0	0.0	0.0	0.0	0.0	0.0	0.0	0.0	0.0	0.0	0.0	0.0	0.0	0.0	0.0	0.0	0.0	0.0	0.0	0.0
ZNF236	7776	symbol	H. sapiens	7776	H. sapiens	0.0	0.0	0.0	0.0	0.0	0.0	0.0	0.0	0.0	0.0	0.0	0.0	0.0	0.0	0.0	0.0	0.0	0.0	0.0	0.0
DTNA	1837	symbol	H. sapiens	1837	H. sapiens	0.0	0.0	0.0	0.0	0.0	0.0	0.0	0.0	0.0	0.0	0.0	0.0	0.0	0.0	0.0	0.0	0.0	0.0	0.0	0.0
AGFG1	3267	symbol	H. sapiens	3267	H. sapiens	0.0	0.0	0.0	0.0	0.0	0.0	0.0	0.0	0.0	0.0	0.0	0.0	0.0	0.0	0.0	0.0	0.0	0.0	0.0	0.0
RNF44	22838	symbol	H. sapiens	22838	H. sapiens	0.0	0.0	0.0	0.0	0.0	0.0	0.0	0.0	0.0	0.0	0.0	0.0	0.0	0.0	0.0	0.0	0.0	0.0	0.0	0.0
JAK2	3717	symbol	H. sapiens	3717	H. sapiens	1.0	0.0	1.0	0.0	0.0	0.0	0.0	0.0	1.0	0.0	1.0	1.0	1.0	0.0	0.0	0.0	0.0	0.0	0.0	0.0
TXNRD1	7296	symbol	H. sapiens	7296	H. sapiens	1.0	0.0	0.0	0.0	0.0	1.0	0.0	0.0	0.0	0.0	0.0	0.0	0.0	0.0	0.0	0.0	0.0	0.0	0.0	0.0
EP300	2033	symbol	H. sapiens	2033	H. sapiens	1.0	0.0	0.0	1.0	0.0	1.0	1.0	1.0	1.0	0.0	1.0	1.0	0.0	0.0	0.0	0.0	1.0	0.0	1.0	0.0
FBXO30	84085	symbol	H. sapiens	84085	H. sapiens	0.0	0.0	0.0	0.0	0.0	0.0	0.0	0.0	0.0	0.0	0.0	0.0	0.0	0.0	0.0	0.0	0.0	0.0	0.0	0.0
KCNV1	27012	symbol	H. sapiens	27012	H. sapiens	0.0	0.0	0.0	0.0	0.0	0.0	0.0	0.0	0.0	0.0	0.0	0.0	0.0	0.0	0.0	0.0	0.0	0.0	0.0	0.0
SLC35E1	79939	symbol	H. sapiens	79939	H. sapiens	0.0	0.0	0.0	0.0	0.0	0.0	0.0	0.0	0.0	0.0	0.0	0.0	0.0	0.0	0.0	0.0	0.0	0.0	0.0	0.0
PRKG1	5592	symbol	H. sapiens	5592	H. sapiens	0.0	0.0	0.0	0.0	1.0	0.0	0.0	0.0	0.0	0.0	0.0	0.0	0.0	0.0	1.0	0.0	0.0	0.0	1.0	0.0
AVPR1A	552	symbol	H. sapiens	552	H. sapiens	0.0	0.0	0.0	0.0	0.0	0.0	0.0	0.0	0.0	0.0	0.0	0.0	0.0	0.0	0.0	0.0	0.0	0.0	0.0	0.0
STXBP5	134957	symbol	H. sapiens	134957	H. sapiens	0.0	0.0	0.0	0.0	0.0	0.0	0.0	0.0	0.0	0.0	0.0	0.0	0.0	0.0	0.0	0.0	0.0	0.0	0.0	0.0
NCR3LG1	374383	symbol	H. sapiens	374383	H. sapiens	0.0	0.0	0.0	0.0	0.0	0.0	0.0	0.0	0.0	0.0	0.0	0.0	0.0	0.0	0.0	0.0	0.0	0.0	0.0	0.0
SREK1IP1	285672	symbol	H. sapiens	285672	H. sapiens	0.0	0.0	0.0	0.0	0.0	0.0	0.0	0.0	0.0	0.0	0.0	0.0	0.0	0.0	0.0	0.0	0.0	0.0	0.0	0.0
SPART	23111	symbol	H. sapiens	23111	H. sapiens	0.0	0.0	0.0	0.0	0.0	0.0	0.0	0.0	0.0	0.0	0.0	0.0	0.0	0.0	0.0	0.0	0.0	0.0	0.0	0.0
PRG4	10216	symbol	H. sapiens	10216	H. sapiens	0.0	0.0	0.0	0.0	0.0	0.0	0.0	0.0	0.0	0.0	0.0	0.0	0.0	0.0	0.0	0.0	0.0	0.0	0.0	0.0
GOLGA8A	23015	symbol	H. sapiens	23015	H. sapiens	0.0	0.0	0.0	0.0	0.0	0.0	0.0	0.0	0.0	0.0	0.0	0.0	0.0	0.0	0.0	0.0	0.0	0.0	0.0	0.0
SHISA6	388336	symbol	H. sapiens	388336	H. sapiens	0.0	0.0	0.0	0.0	0.0	0.0	0.0	0.0	0.0	0.0	0.0	0.0	0.0	0.0	0.0	0.0	0.0	0.0	0.0	0.0
TRIM55	84675	symbol	H. sapiens	84675	H. sapiens	0.0	0.0	0.0	0.0	0.0	0.0	0.0	0.0	0.0	0.0	0.0	0.0	0.0	0.0	0.0	0.0	0.0	0.0	0.0	0.0
FRG2	448831	symbol	H. sapiens	448831	H. sapiens	0.0	0.0	0.0	0.0	0.0	0.0	0.0	0.0	0.0	0.0	0.0	0.0	0.0	0.0	0.0	0.0	0.0	0.0	0.0	0.0
IGFBP7	3490	symbol	H. sapiens	3490	H. sapiens	0.0	0.0	0.0	0.0	0.0	0.0	0.0	0.0	0.0	0.0	0.0	0.0	0.0	0.0	0.0	0.0	0.0	0.0	0.0	0.0
LARP1	23367	symbol	H. sapiens	23367	H. sapiens	0.0	0.0	0.0	0.0	0.0	0.0	0.0	0.0	0.0	0.0	0.0	0.0	0.0	0.0	0.0	0.0	0.0	0.0	0.0	0.0
EBAG9	9166	symbol	H. sapiens	9166	H. sapiens	0.0	0.0	0.0	0.0	0.0	0.0	0.0	0.0	0.0	0.0	0.0	0.0	0.0	0.0	0.0	0.0	0.0	0.0	0.0	0.0
MYZAP	100820829	symbol	H. sapiens	100820829	H. sapiens	0.0	0.0	0.0	0.0	0.0	0.0	0.0	0.0	0.0	0.0	0.0	0.0	0.0	0.0	0.0	0.0	0.0	0.0	0.0	0.0
VPS13C	54832	symbol	H. sapiens	54832	H. sapiens	0.0	0.0	0.0	0.0	0.0	0.0	0.0	0.0	0.0	0.0	0.0	0.0	0.0	0.0	0.0	0.0	0.0	0.0	0.0	0.0
BTG1	694	symbol	H. sapiens	694	H. sapiens	0.0	0.0	0.0	0.0	0.0	0.0	0.0	0.0	0.0	0.0	0.0	0.0	0.0	0.0	0.0	0.0	0.0	0.0	0.0	0.0
TENT4B	64282	symbol	H. sapiens	64282	H. sapiens	0.0	0.0	0.0	0.0	0.0	0.0	0.0	0.0	0.0	0.0	0.0	0.0	0.0	0.0	0.0	0.0	0.0	0.0	0.0	0.0
GOLGA8B	440270	symbol	H. sapiens	440270	H. sapiens	0.0	0.0	0.0	0.0	0.0	0.0	0.0	0.0	0.0	0.0	0.0	0.0	0.0	0.0	0.0	0.0	0.0	0.0	0.0	0.0
C5orf47	133491	symbol	H. sapiens	133491	H. sapiens	0.0	0.0	0.0	0.0	0.0	0.0	0.0	0.0	0.0	0.0	0.0	0.0	0.0	0.0	0.0	0.0	0.0	0.0	0.0	0.0
ZNF471	57573	symbol	H. sapiens	57573	H. sapiens	0.0	0.0	0.0	0.0	0.0	0.0	0.0	0.0	0.0	0.0	0.0	0.0	0.0	0.0	0.0	0.0	0.0	0.0	0.0	0.0
GOLGA6L4	643707	symbol	H. sapiens	643707	H. sapiens	0.0	0.0	0.0	0.0	0.0	0.0	0.0	0.0	0.0	0.0	0.0	0.0	0.0	0.0	0.0	0.0	0.0	0.0	0.0	0.0
WIPF3	644150	symbol	H. sapiens	644150	H. sapiens	0.0	0.0	0.0	0.0	0.0	0.0	0.0	0.0	0.0	0.0	0.0	0.0	0.0	0.0	0.0	0.0	0.0	0.0	0.0	0.0
GOLGA6L9	440295	symbol	H. sapiens	440295	H. sapiens	0.0	0.0	0.0	0.0	0.0	0.0	0.0	0.0	0.0	0.0	0.0	0.0	0.0	0.0	0.0	0.0	0.0	0.0	0.0	0.0
EPHA7	2045	symbol	H. sapiens	2045	H. sapiens	0.0	0.0	0.0	0.0	0.0	0.0	0.0	0.0	0.0	0.0	0.0	0.0	0.0	0.0	0.0	0.0	0.0	0.0	0.0	0.0
ZNF710	374655	symbol	H. sapiens	374655	H. sapiens	0.0	0.0	0.0	0.0	0.0	0.0	0.0	0.0	0.0	0.0	0.0	0.0	0.0	0.0	0.0	0.0	0.0	0.0	0.0	0.0
KDM5D	8284	symbol	H. sapiens	8284	H. sapiens	0.0	0.0	0.0	0.0	0.0	0.0	0.0	0.0	0.0	0.0	0.0	0.0	0.0	0.0	0.0	0.0	0.0	0.0	0.0	0.0
DEPDC1	55635	symbol	H. sapiens	55635	H. sapiens	0.0	0.0	0.0	0.0	0.0	0.0	0.0	0.0	0.0	0.0	0.0	0.0	0.0	0.0	0.0	0.0	0.0	0.0	0.0	0.0
NWD1	284434	symbol	H. sapiens	284434	H. sapiens	0.0	0.0	0.0	0.0	0.0	0.0	0.0	0.0	0.0	0.0	0.0	0.0	0.0	0.0	0.0	0.0	0.0	0.0	0.0	0.0
LPP	4026	symbol	H. sapiens	4026	H. sapiens	0.0	0.0	0.0	0.0	0.0	0.0	0.0	0.0	0.0	0.0	0.0	0.0	0.0	0.0	0.0	0.0	0.0	0.0	0.0	0.0
C16orf72	29035	gene_synonym	H. sapiens	29035	H. sapiens	0.0	0.0	0.0	0.0	0.0	0.0	0.0	0.0	0.0	0.0	0.0	0.0	0.0	0.0	0.0	0.0	0.0	0.0	0.0	0.0
WDR37	22884	symbol	H. sapiens	22884	H. sapiens	0.0	0.0	0.0	0.0	0.0	0.0	0.0	0.0	0.0	0.0	0.0	0.0	0.0	0.0	0.0	0.0	0.0	0.0	0.0	0.0
GOLGA6L10	647042	symbol	H. sapiens	647042	H. sapiens	0.0	0.0	0.0	0.0	0.0	0.0	0.0	0.0	0.0	0.0	0.0	0.0	0.0	0.0	0.0	0.0	0.0	0.0	0.0	0.0
MIB1	57534	symbol	H. sapiens	57534	H. sapiens	0.0	0.0	0.0	0.0	0.0	0.0	0.0	0.0	0.0	0.0	0.0	0.0	0.0	0.0	0.0	0.0	0.0	0.0	0.0	0.0
TSC22D2	9819	symbol	H. sapiens	9819	H. sapiens	0.0	0.0	0.0	0.0	0.0	0.0	0.0	0.0	0.0	0.0	0.0	0.0	0.0	0.0	0.0	0.0	0.0	0.0	0.0	0.0
MEP1B	4225	symbol	H. sapiens	4225	H. sapiens	0.0	0.0	0.0	0.0	0.0	0.0	0.0	0.0	0.0	0.0	0.0	0.0	0.0	0.0	0.0	0.0	0.0	0.0	0.0	0.0
LIN28B	389421	symbol	H. sapiens	389421	H. sapiens	0.0	0.0	0.0	0.0	0.0	0.0	0.0	0.0	0.0	0.0	0.0	0.0	0.0	0.0	0.0	0.0	0.0	0.0	0.0	0.0
CEP85L	387119	symbol	H. sapiens	387119	H. sapiens	0.0	0.0	0.0	0.0	0.0	0.0	0.0	0.0	0.0	0.0	0.0	0.0	0.0	0.0	0.0	0.0	0.0	0.0	0.0	0.0
LIN7C	55327	symbol	H. sapiens	55327	H. sapiens	0.0	0.0	0.0	0.0	0.0	0.0	0.0	0.0	0.0	0.0	0.0	0.0	0.0	0.0	0.0	0.0	0.0	0.0	0.0	0.0
ZNF337	26152	symbol	H. sapiens	26152	H. sapiens	0.0	0.0	0.0	0.0	0.0	0.0	0.0	0.0	0.0	0.0	0.0	0.0	0.0	0.0	0.0	0.0	0.0	0.0	0.0	0.0
C2CD6	151254	symbol	H. sapiens	151254	H. sapiens	0.0	0.0	0.0	0.0	0.0	0.0	0.0	0.0	0.0	0.0	0.0	0.0	0.0	0.0	0.0	0.0	0.0	0.0	0.0	0.0
PUM2	23369	symbol	H. sapiens	23369	H. sapiens	0.0	0.0	0.0	0.0	0.0	0.0	0.0	0.0	0.0	0.0	0.0	0.0	0.0	0.0	0.0	0.0	0.0	0.0	0.0	0.0
DYNC2H1	79659	symbol	H. sapiens	79659	H. sapiens	0.0	0.0	0.0	0.0	0.0	0.0	0.0	1.0	0.0	0.0	0.0	0.0	0.0	0.0	0.0	0.0	0.0	0.0	0.0	0.0
HOXA1	3198	symbol	H. sapiens	3198	H. sapiens	0.0	0.0	0.0	0.0	0.0	0.0	0.0	0.0	0.0	0.0	0.0	0.0	0.0	0.0	0.0	0.0	0.0	0.0	0.0	0.0
CRTC2	200186	symbol	H. sapiens	200186	H. sapiens	0.0	0.0	1.0	0.0	0.0	0.0	0.0	0.0	0.0	0.0	1.0	0.0	0.0	0.0	0.0	0.0	0.0	0.0	0.0	0.0
INHBB	3625	symbol	H. sapiens	3625	H. sapiens	1.0	0.0	0.0	0.0	0.0	0.0	0.0	0.0	0.0	0.0	0.0	0.0	1.0	0.0	0.0	0.0	1.0	0.0	0.0	0.0
HLTF	6596	symbol	H. sapiens	6596	H. sapiens	0.0	0.0	0.0	0.0	0.0	0.0	0.0	0.0	0.0	0.0	0.0	0.0	0.0	0.0	0.0	0.0	0.0	0.0	0.0	0.0
SH2D1A	4068	symbol	H. sapiens	4068	H. sapiens	0.0	0.0	0.0	0.0	0.0	0.0	0.0	0.0	0.0	0.0	0.0	0.0	0.0	0.0	0.0	0.0	0.0	0.0	0.0	0.0
APC	324	symbol	H. sapiens	324	H. sapiens	1.0	1.0	0.0	0.0	0.0	0.0	0.0	1.0	1.0	0.0	0.0	0.0	1.0	0.0	0.0	1.0	0.0	0.0	0.0	0.0
INSIG2	51141	symbol	H. sapiens	51141	H. sapiens	0.0	0.0	0.0	0.0	0.0	0.0	0.0	0.0	0.0	0.0	0.0	0.0	0.0	0.0	0.0	0.0	0.0	0.0	0.0	0.0
FAM13C	220965	symbol	H. sapiens	220965	H. sapiens	0.0	0.0	0.0	0.0	0.0	0.0	0.0	0.0	0.0	0.0	0.0	0.0	0.0	0.0	0.0	0.0	0.0	0.0	0.0	0.0
ING1	3621	symbol	H. sapiens	3621	H. sapiens	0.0	0.0	0.0	0.0	0.0	0.0	0.0	0.0	0.0	0.0	0.0	0.0	0.0	0.0	0.0	0.0	0.0	0.0	0.0	0.0
BTNL3	10917	symbol	H. sapiens	10917	H. sapiens	0.0	0.0	0.0	0.0	0.0	0.0	0.0	0.0	0.0	0.0	0.0	0.0	0.0	0.0	0.0	0.0	0.0	0.0	0.0	0.0
CCDC39	339829	symbol	H. sapiens	339829	H. sapiens	0.0	0.0	0.0	0.0	0.0	0.0	0.0	0.0	0.0	0.0	0.0	0.0	0.0	0.0	0.0	0.0	0.0	0.0	0.0	0.0
SLC10A7	84068	symbol	H. sapiens	84068	H. sapiens	0.0	0.0	0.0	0.0	0.0	0.0	0.0	0.0	0.0	0.0	0.0	0.0	0.0	0.0	0.0	0.0	0.0	0.0	0.0	0.0
UHMK1	127933	symbol	H. sapiens	127933	H. sapiens	0.0	0.0	0.0	0.0	0.0	0.0	0.0	0.0	0.0	0.0	0.0	0.0	0.0	0.0	0.0	0.0	0.0	0.0	0.0	0.0
FEZF1	389549	symbol	H. sapiens	389549	H. sapiens	0.0	0.0	0.0	0.0	0.0	0.0	0.0	0.0	0.0	0.0	0.0	0.0	0.0	0.0	0.0	0.0	0.0	0.0	0.0	0.0
ZCWPW2	152098	symbol	H. sapiens	152098	H. sapiens	0.0	0.0	0.0	0.0	0.0	0.0	0.0	0.0	0.0	0.0	0.0	0.0	0.0	0.0	0.0	0.0	0.0	0.0	0.0	0.0
OTUD6B	51633	symbol	H. sapiens	51633	H. sapiens	0.0	0.0	0.0	0.0	0.0	0.0	0.0	0.0	0.0	0.0	0.0	0.0	0.0	0.0	0.0	0.0	0.0	0.0	0.0	0.0
ADAMTS19	171019	symbol	H. sapiens	171019	H. sapiens	0.0	0.0	0.0	0.0	0.0	0.0	0.0	0.0	0.0	0.0	0.0	0.0	0.0	0.0	0.0	0.0	0.0	0.0	0.0	0.0
STON1	11037	symbol	H. sapiens	11037	H. sapiens	0.0	0.0	0.0	0.0	0.0	0.0	0.0	0.0	0.0	0.0	0.0	0.0	0.0	0.0	0.0	0.0	0.0	0.0	0.0	0.0
FREM1	158326	symbol	H. sapiens	158326	H. sapiens	0.0	0.0	0.0	0.0	0.0	0.0	0.0	0.0	0.0	0.0	0.0	0.0	0.0	0.0	0.0	0.0	0.0	0.0	0.0	0.0
TMEM161B	153396	symbol	H. sapiens	153396	H. sapiens	0.0	0.0	0.0	0.0	0.0	0.0	0.0	0.0	0.0	0.0	0.0	0.0	0.0	0.0	0.0	0.0	0.0	0.0	0.0	0.0
RASSF6	166824	symbol	H. sapiens	166824	H. sapiens	1.0	1.0	0.0	0.0	0.0	0.0	0.0	0.0	0.0	0.0	0.0	0.0	0.0	0.0	0.0	0.0	0.0	0.0	0.0	0.0
ATG4C	84938	symbol	H. sapiens	84938	H. sapiens	0.0	0.0	0.0	0.0	0.0	0.0	0.0	0.0	0.0	0.0	0.0	0.0	0.0	0.0	0.0	0.0	0.0	0.0	0.0	0.0
EIF5A2	56648	symbol	H. sapiens	56648	H. sapiens	0.0	0.0	0.0	0.0	0.0	0.0	0.0	0.0	0.0	0.0	0.0	0.0	0.0	0.0	0.0	0.0	0.0	0.0	0.0	0.0
FHL1	2273	symbol	H. sapiens	2273	H. sapiens	0.0	0.0	0.0	0.0	0.0	0.0	0.0	0.0	0.0	0.0	0.0	1.0	0.0	0.0	0.0	0.0	0.0	0.0	0.0	0.0
DMAC2L	27109	symbol	H. sapiens	27109	H. sapiens	0.0	0.0	0.0	0.0	0.0	0.0	0.0	0.0	0.0	0.0	0.0	0.0	0.0	0.0	0.0	0.0	0.0	0.0	0.0	0.0
FAM135A	57579	symbol	H. sapiens	57579	H. sapiens	0.0	0.0	0.0	0.0	0.0	0.0	0.0	0.0	0.0	0.0	0.0	0.0	0.0	0.0	0.0	0.0	0.0	0.0	0.0	0.0
RER1	11079	symbol	H. sapiens	11079	H. sapiens	0.0	0.0	0.0	0.0	0.0	0.0	0.0	0.0	0.0	0.0	0.0	0.0	0.0	0.0	0.0	0.0	0.0	0.0	0.0	0.0
HTR2C	3358	symbol	H. sapiens	3358	H. sapiens	0.0	0.0	1.0	0.0	0.0	0.0	0.0	0.0	0.0	0.0	0.0	0.0	0.0	0.0	0.0	0.0	0.0	0.0	0.0	0.0
ACTBL2	345651	symbol	H. sapiens	345651	H. sapiens	0.0	0.0	0.0	0.0	0.0	0.0	0.0	0.0	0.0	0.0	0.0	0.0	0.0	0.0	0.0	0.0	0.0	0.0	0.0	0.0
KHDC4	22889	symbol	H. sapiens	22889	H. sapiens	0.0	0.0	0.0	0.0	0.0	0.0	0.0	0.0	0.0	0.0	0.0	0.0	0.0	0.0	0.0	0.0	0.0	0.0	0.0	0.0
FECH	2235	symbol	H. sapiens	2235	H. sapiens	0.0	0.0	0.0	0.0	0.0	0.0	0.0	0.0	0.0	0.0	0.0	0.0	0.0	0.0	0.0	0.0	0.0	0.0	0.0	0.0
EDEM1	9695	symbol	H. sapiens	9695	H. sapiens	0.0	0.0	0.0	0.0	0.0	0.0	0.0	0.0	0.0	0.0	0.0	0.0	0.0	0.0	0.0	0.0	0.0	0.0	0.0	0.0
RPE65	6121	symbol	H. sapiens	6121	H. sapiens	0.0	0.0	0.0	0.0	0.0	0.0	0.0	0.0	0.0	0.0	0.0	0.0	0.0	0.0	0.0	0.0	0.0	0.0	0.0	0.0
PNRC1	10957	symbol	H. sapiens	10957	H. sapiens	0.0	0.0	0.0	0.0	0.0	0.0	0.0	0.0	0.0	0.0	0.0	0.0	0.0	0.0	0.0	0.0	0.0	0.0	0.0	0.0
SEMA5A	9037	symbol	H. sapiens	9037	H. sapiens	0.0	0.0	0.0	0.0	0.0	0.0	0.0	0.0	0.0	0.0	0.0	0.0	0.0	0.0	0.0	0.0	0.0	0.0	0.0	0.0
SC5D	6309	symbol	H. sapiens	6309	H. sapiens	0.0	0.0	0.0	0.0	0.0	0.0	0.0	0.0	0.0	0.0	0.0	0.0	0.0	0.0	0.0	0.0	0.0	0.0	0.0	0.0
MAP3K19	80122	symbol	H. sapiens	80122	H. sapiens	0.0	0.0	0.0	0.0	0.0	0.0	0.0	0.0	0.0	0.0	0.0	0.0	0.0	0.0	0.0	0.0	0.0	0.0	0.0	0.0
LPGAT1	9926	symbol	H. sapiens	9926	H. sapiens	0.0	0.0	0.0	0.0	0.0	0.0	0.0	0.0	0.0	0.0	0.0	0.0	0.0	0.0	0.0	0.0	0.0	0.0	0.0	0.0
PLXDC2	84898	symbol	H. sapiens	84898	H. sapiens	0.0	0.0	0.0	0.0	0.0	0.0	0.0	0.0	0.0	0.0	0.0	0.0	0.0	0.0	0.0	0.0	0.0	0.0	0.0	0.0
FBXO43	286151	symbol	H. sapiens	286151	H. sapiens	0.0	0.0	0.0	0.0	0.0	0.0	0.0	0.0	0.0	0.0	0.0	0.0	0.0	0.0	0.0	0.0	0.0	0.0	0.0	0.0
EPHA8	2046	symbol	H. sapiens	2046	H. sapiens	0.0	0.0	0.0	0.0	0.0	0.0	0.0	0.0	0.0	0.0	0.0	0.0	0.0	0.0	0.0	0.0	0.0	0.0	0.0	0.0
DLGAP1	9229	symbol	H. sapiens	9229	H. sapiens	0.0	0.0	0.0	0.0	0.0	0.0	0.0	0.0	0.0	0.0	0.0	0.0	0.0	0.0	0.0	0.0	0.0	0.0	0.0	0.0
CFLAR	8837	symbol	H. sapiens	8837	H. sapiens	0.0	0.0	0.0	0.0	1.0	0.0	0.0	0.0	1.0	1.0	0.0	0.0	0.0	0.0	0.0	0.0	0.0	0.0	0.0	0.0
MORC3	23515	symbol	H. sapiens	23515	H. sapiens	0.0	0.0	0.0	0.0	0.0	0.0	0.0	0.0	0.0	0.0	0.0	0.0	0.0	0.0	0.0	0.0	0.0	0.0	0.0	0.0
ZNF680	340252	symbol	H. sapiens	340252	H. sapiens	0.0	0.0	0.0	0.0	0.0	0.0	0.0	0.0	0.0	0.0	0.0	0.0	0.0	0.0	0.0	0.0	0.0	0.0	0.0	0.0
RNF165	494470	gene_synonym	H. sapiens	494470	H. sapiens	0.0	0.0	0.0	0.0	0.0	0.0	0.0	0.0	0.0	0.0	0.0	0.0	0.0	0.0	0.0	0.0	0.0	0.0	0.0	0.0
ABI2	10152	symbol	H. sapiens	10152	H. sapiens	0.0	0.0	0.0	0.0	0.0	0.0	0.0	0.0	0.0	0.0	0.0	0.0	0.0	0.0	0.0	0.0	0.0	0.0	0.0	0.0
MCM8	84515	symbol	H. sapiens	84515	H. sapiens	0.0	0.0	0.0	0.0	0.0	0.0	0.0	0.0	0.0	0.0	0.0	0.0	0.0	0.0	0.0	0.0	0.0	0.0	0.0	0.0
BPNT1	10380	symbol	H. sapiens	10380	H. sapiens	0.0	0.0	0.0	0.0	0.0	0.0	0.0	0.0	0.0	0.0	0.0	0.0	0.0	0.0	0.0	0.0	0.0	0.0	0.0	0.0
ZER1	10444	symbol	H. sapiens	10444	H. sapiens	0.0	0.0	0.0	0.0	0.0	0.0	0.0	0.0	0.0	0.0	0.0	0.0	0.0	0.0	0.0	0.0	0.0	0.0	0.0	0.0
ZKSCAN2	342357	symbol	H. sapiens	342357	H. sapiens	0.0	0.0	0.0	0.0	0.0	0.0	0.0	0.0	0.0	0.0	0.0	0.0	0.0	0.0	0.0	0.0	0.0	0.0	0.0	0.0
ETV5	2119	symbol	H. sapiens	2119	H. sapiens	0.0	0.0	0.0	0.0	0.0	0.0	1.0	0.0	1.0	0.0	0.0	0.0	0.0	0.0	0.0	0.0	0.0	0.0	0.0	0.0
ANTXR2	118429	symbol	H. sapiens	118429	H. sapiens	0.0	0.0	0.0	0.0	0.0	0.0	0.0	0.0	0.0	0.0	0.0	0.0	0.0	0.0	0.0	0.0	0.0	0.0	0.0	0.0
ASF1A	25842	symbol	H. sapiens	25842	H. sapiens	0.0	0.0	0.0	0.0	0.0	0.0	0.0	0.0	0.0	0.0	0.0	0.0	0.0	0.0	0.0	0.0	0.0	0.0	0.0	0.0
PLA2G4A	5321	symbol	H. sapiens	5321	H. sapiens	0.0	0.0	1.0	0.0	1.0	0.0	0.0	0.0	0.0	0.0	0.0	0.0	1.0	0.0	0.0	0.0	0.0	0.0	0.0	0.0
C1orf141	400757	symbol	H. sapiens	400757	H. sapiens	0.0	0.0	0.0	0.0	0.0	0.0	0.0	0.0	0.0	0.0	0.0	0.0	0.0	0.0	0.0	0.0	0.0	0.0	0.0	0.0
SWT1	54823	symbol	H. sapiens	54823	H. sapiens	0.0	0.0	0.0	0.0	0.0	0.0	0.0	0.0	0.0	0.0	0.0	0.0	0.0	0.0	0.0	0.0	0.0	0.0	0.0	0.0
CLEC12B	387837	symbol	H. sapiens	387837	H. sapiens	0.0	0.0	0.0	0.0	0.0	0.0	0.0	0.0	0.0	0.0	0.0	0.0	0.0	0.0	0.0	0.0	0.0	0.0	0.0	0.0
PALM2-AKAP2	445815	gene_synonym	H. sapiens	445815	H. sapiens	0.0	0.0	0.0	0.0	0.0	0.0	0.0	0.0	0.0	0.0	0.0	0.0	0.0	0.0	0.0	0.0	0.0	0.0	0.0	0.0
TFEC	22797	symbol	H. sapiens	22797	H. sapiens	0.0	0.0	0.0	0.0	0.0	0.0	0.0	0.0	0.0	0.0	0.0	0.0	0.0	0.0	0.0	0.0	0.0	0.0	0.0	0.0
RHOU	58480	symbol	H. sapiens	58480	H. sapiens	0.0	0.0	0.0	0.0	0.0	0.0	0.0	0.0	0.0	0.0	0.0	0.0	0.0	0.0	0.0	0.0	0.0	0.0	0.0	0.0
CTDNEP1	23399	symbol	H. sapiens	23399	H. sapiens	0.0	0.0	0.0	0.0	0.0	0.0	0.0	0.0	0.0	0.0	0.0	0.0	0.0	0.0	0.0	0.0	0.0	0.0	0.0	0.0
ERBIN	55914	symbol	H. sapiens	55914	H. sapiens	0.0	0.0	0.0	0.0	0.0	0.0	0.0	0.0	0.0	0.0	0.0	0.0	0.0	0.0	0.0	0.0	0.0	0.0	0.0	0.0
YPEL1	29799	symbol	H. sapiens	29799	H. sapiens	0.0	0.0	0.0	0.0	0.0	0.0	0.0	0.0	0.0	0.0	0.0	0.0	0.0	0.0	0.0	0.0	0.0	0.0	0.0	0.0
SLC2A2	6514	symbol	H. sapiens	6514	H. sapiens	0.0	0.0	1.0	0.0	0.0	1.0	0.0	0.0	0.0	0.0	0.0	0.0	0.0	0.0	0.0	0.0	0.0	0.0	1.0	0.0
VPS36	51028	symbol	H. sapiens	51028	H. sapiens	0.0	0.0	0.0	0.0	0.0	0.0	0.0	0.0	0.0	0.0	0.0	0.0	0.0	0.0	0.0	0.0	0.0	0.0	0.0	0.0
AKAP2	445815	gene_synonym	H. sapiens	445815	H. sapiens	0.0	0.0	0.0	0.0	0.0	0.0	0.0	0.0	0.0	0.0	0.0	0.0	0.0	0.0	0.0	0.0	0.0	0.0	0.0	0.0
ST3GAL5	8869	symbol	H. sapiens	8869	H. sapiens	0.0	0.0	0.0	0.0	0.0	0.0	0.0	0.0	0.0	0.0	0.0	0.0	0.0	0.0	0.0	0.0	0.0	0.0	0.0	0.0
CLU	1191	symbol	H. sapiens	1191	H. sapiens	0.0	0.0	0.0	0.0	0.0	0.0	0.0	0.0	0.0	0.0	0.0	0.0	0.0	0.0	0.0	0.0	0.0	0.0	0.0	0.0
FBXO4	26272	symbol	H. sapiens	26272	H. sapiens	0.0	0.0	0.0	0.0	0.0	0.0	0.0	0.0	0.0	0.0	0.0	0.0	0.0	0.0	0.0	0.0	0.0	0.0	0.0	0.0
CCL22	6367	symbol	H. sapiens	6367	H. sapiens	0.0	0.0	0.0	0.0	0.0	0.0	0.0	0.0	0.0	0.0	0.0	0.0	0.0	0.0	0.0	0.0	0.0	0.0	0.0	0.0
ZNF382	84911	symbol	H. sapiens	84911	H. sapiens	0.0	0.0	0.0	0.0	0.0	0.0	0.0	0.0	0.0	0.0	0.0	0.0	0.0	0.0	0.0	0.0	0.0	0.0	0.0	0.0
KLHL18	23276	symbol	H. sapiens	23276	H. sapiens	0.0	0.0	0.0	0.0	0.0	0.0	0.0	0.0	0.0	0.0	0.0	0.0	0.0	0.0	0.0	0.0	0.0	0.0	0.0	0.0
OSBPL8	114882	symbol	H. sapiens	114882	H. sapiens	0.0	0.0	0.0	0.0	0.0	0.0	0.0	0.0	0.0	0.0	0.0	0.0	0.0	0.0	0.0	0.0	0.0	0.0	0.0	0.0
MAP3K20	51776	symbol	H. sapiens	51776	H. sapiens	0.0	0.0	0.0	0.0	0.0	0.0	0.0	0.0	0.0	0.0	0.0	0.0	0.0	0.0	0.0	0.0	0.0	0.0	0.0	0.0
PPM1K	152926	symbol	H. sapiens	152926	H. sapiens	0.0	0.0	0.0	0.0	0.0	0.0	0.0	0.0	0.0	0.0	0.0	0.0	0.0	0.0	0.0	0.0	0.0	0.0	0.0	0.0
AIMP1	9255	symbol	H. sapiens	9255	H. sapiens	0.0	0.0	0.0	0.0	0.0	0.0	0.0	0.0	0.0	0.0	0.0	0.0	0.0	0.0	0.0	0.0	0.0	0.0	0.0	0.0
KLF8	11279	symbol	H. sapiens	11279	H. sapiens	0.0	0.0	0.0	0.0	0.0	0.0	0.0	0.0	0.0	0.0	0.0	0.0	0.0	0.0	0.0	0.0	0.0	0.0	0.0	0.0
KLHL5	51088	symbol	H. sapiens	51088	H. sapiens	0.0	0.0	0.0	0.0	0.0	0.0	0.0	0.0	0.0	0.0	0.0	0.0	0.0	0.0	0.0	0.0	0.0	0.0	0.0	0.0
ZNF175	7728	symbol	H. sapiens	7728	H. sapiens	0.0	0.0	0.0	0.0	0.0	0.0	0.0	0.0	0.0	0.0	0.0	0.0	0.0	0.0	0.0	0.0	0.0	0.0	0.0	0.0
LRRC58	116064	symbol	H. sapiens	116064	H. sapiens	0.0	0.0	0.0	0.0	0.0	0.0	0.0	0.0	0.0	0.0	0.0	0.0	0.0	0.0	0.0	0.0	0.0	0.0	0.0	0.0
LRRC8C	84230	symbol	H. sapiens	84230	H. sapiens	0.0	0.0	0.0	0.0	0.0	0.0	0.0	0.0	0.0	0.0	0.0	0.0	0.0	0.0	0.0	0.0	0.0	0.0	0.0	0.0
ZNF268	10795	symbol	H. sapiens	10795	H. sapiens	0.0	0.0	0.0	0.0	0.0	0.0	0.0	0.0	0.0	0.0	0.0	0.0	0.0	0.0	0.0	0.0	0.0	0.0	0.0	0.0
IPO7	10527	symbol	H. sapiens	10527	H. sapiens	0.0	0.0	0.0	0.0	0.0	0.0	0.0	0.0	0.0	0.0	0.0	0.0	0.0	0.0	0.0	0.0	0.0	0.0	0.0	0.0
RGS5	8490	symbol	H. sapiens	8490	H. sapiens	0.0	0.0	0.0	0.0	0.0	0.0	0.0	0.0	0.0	0.0	0.0	0.0	0.0	0.0	0.0	0.0	0.0	0.0	0.0	0.0
G2E3	55632	symbol	H. sapiens	55632	H. sapiens	0.0	0.0	0.0	0.0	0.0	0.0	0.0	0.0	0.0	0.0	0.0	0.0	0.0	0.0	0.0	0.0	0.0	0.0	0.0	0.0
SGTB	54557	symbol	H. sapiens	54557	H. sapiens	0.0	0.0	0.0	0.0	0.0	0.0	0.0	0.0	0.0	0.0	0.0	0.0	0.0	0.0	0.0	0.0	0.0	0.0	0.0	0.0
TBC1D26	353149	symbol	H. sapiens	353149	H. sapiens	0.0	0.0	0.0	0.0	0.0	0.0	0.0	0.0	0.0	0.0	0.0	0.0	0.0	0.0	0.0	0.0	0.0	0.0	0.0	0.0
CNKSR2	22866	symbol	H. sapiens	22866	H. sapiens	0.0	0.0	0.0	0.0	0.0	0.0	0.0	0.0	0.0	0.0	0.0	0.0	0.0	0.0	0.0	0.0	0.0	0.0	0.0	0.0
NOL3	8996	symbol	H. sapiens	8996	H. sapiens	0.0	0.0	0.0	0.0	0.0	0.0	0.0	0.0	0.0	0.0	0.0	0.0	0.0	0.0	0.0	0.0	0.0	0.0	0.0	0.0
MOSPD1	56180	symbol	H. sapiens	56180	H. sapiens	0.0	0.0	0.0	0.0	0.0	0.0	0.0	0.0	0.0	0.0	0.0	0.0	0.0	0.0	0.0	0.0	0.0	0.0	0.0	0.0
RBSN	64145	symbol	H. sapiens	64145	H. sapiens	0.0	0.0	0.0	0.0	0.0	0.0	0.0	0.0	0.0	0.0	0.0	0.0	0.0	0.0	0.0	0.0	0.0	0.0	0.0	0.0
PARP9	83666	symbol	H. sapiens	83666	H. sapiens	0.0	0.0	0.0	0.0	0.0	0.0	0.0	0.0	0.0	0.0	0.0	0.0	0.0	0.0	0.0	0.0	0.0	0.0	0.0	0.0
PCDHGA11	56105	symbol	H. sapiens	56105	H. sapiens	0.0	0.0	0.0	0.0	0.0	0.0	0.0	0.0	0.0	0.0	0.0	0.0	0.0	0.0	0.0	0.0	0.0	0.0	0.0	0.0
GDA	9615	symbol	H. sapiens	9615	H. sapiens	0.0	0.0	0.0	0.0	0.0	0.0	0.0	0.0	0.0	0.0	0.0	0.0	0.0	0.0	0.0	0.0	0.0	0.0	0.0	0.0
MDGA2	161357	symbol	H. sapiens	161357	H. sapiens	0.0	0.0	0.0	0.0	0.0	0.0	0.0	0.0	0.0	0.0	0.0	0.0	0.0	0.0	0.0	0.0	0.0	0.0	0.0	0.0
GABRA4	2557	symbol	H. sapiens	2557	H. sapiens	0.0	0.0	0.0	0.0	0.0	0.0	0.0	0.0	0.0	0.0	0.0	0.0	0.0	0.0	0.0	0.0	0.0	0.0	0.0	1.0
HELLS	3070	symbol	H. sapiens	3070	H. sapiens	0.0	0.0	0.0	0.0	0.0	0.0	0.0	0.0	0.0	0.0	0.0	0.0	0.0	0.0	0.0	0.0	0.0	0.0	0.0	0.0
DSN1	79980	symbol	H. sapiens	79980	H. sapiens	0.0	0.0	0.0	0.0	0.0	0.0	0.0	0.0	0.0	0.0	0.0	0.0	0.0	0.0	0.0	0.0	0.0	0.0	0.0	0.0
TMEM117	84216	symbol	H. sapiens	84216	H. sapiens	0.0	0.0	0.0	0.0	0.0	0.0	0.0	0.0	0.0	0.0	0.0	0.0	0.0	0.0	0.0	0.0	0.0	0.0	0.0	0.0
SORD	6652	symbol	H. sapiens	6652	H. sapiens	0.0	0.0	0.0	0.0	0.0	0.0	0.0	0.0	0.0	0.0	0.0	0.0	0.0	0.0	0.0	0.0	0.0	0.0	0.0	0.0
TNFSF13B	10673	symbol	H. sapiens	10673	H. sapiens	0.0	0.0	0.0	0.0	0.0	0.0	0.0	0.0	0.0	0.0	0.0	0.0	0.0	0.0	0.0	0.0	0.0	0.0	0.0	0.0
ABCC9	10060	symbol	H. sapiens	10060	H. sapiens	0.0	0.0	0.0	0.0	0.0	0.0	0.0	0.0	0.0	0.0	0.0	0.0	0.0	0.0	0.0	0.0	0.0	0.0	0.0	0.0
KIAA1324L	222223	gene_synonym	H. sapiens	222223	H. sapiens	0.0	0.0	0.0	0.0	0.0	0.0	0.0	0.0	0.0	0.0	0.0	0.0	0.0	0.0	0.0	0.0	0.0	0.0	0.0	0.0
PDE3A	5139	symbol	H. sapiens	5139	H. sapiens	0.0	0.0	0.0	0.0	0.0	0.0	0.0	0.0	0.0	0.0	0.0	0.0	0.0	0.0	0.0	0.0	0.0	0.0	1.0	1.0
MSTN	2660	symbol	H. sapiens	2660	H. sapiens	0.0	0.0	0.0	0.0	0.0	0.0	0.0	0.0	0.0	0.0	0.0	0.0	0.0	0.0	0.0	0.0	0.0	0.0	0.0	0.0
GTPBP1	9567	symbol	H. sapiens	9567	H. sapiens	0.0	0.0	0.0	0.0	0.0	0.0	0.0	0.0	0.0	0.0	0.0	0.0	0.0	0.0	0.0	0.0	0.0	0.0	0.0	0.0
ZBTB8B	728116	symbol	H. sapiens	728116	H. sapiens	0.0	0.0	0.0	0.0	0.0	0.0	0.0	0.0	0.0	0.0	0.0	0.0	0.0	0.0	0.0	0.0	0.0	0.0	0.0	0.0
GSK3B	2932	symbol	H. sapiens	2932	H. sapiens	1.0	1.0	1.0	0.0	1.0	0.0	1.0	1.0	1.0	0.0	1.0	1.0	1.0	0.0	1.0	1.0	0.0	0.0	0.0	0.0
SLC25A33	84275	symbol	H. sapiens	84275	H. sapiens	0.0	0.0	0.0	0.0	0.0	0.0	0.0	0.0	0.0	0.0	0.0	0.0	0.0	0.0	0.0	0.0	0.0	0.0	0.0	0.0
KLHDC1	122773	symbol	H. sapiens	122773	H. sapiens	0.0	0.0	0.0	0.0	0.0	0.0	0.0	0.0	0.0	0.0	0.0	0.0	0.0	0.0	0.0	0.0	0.0	0.0	0.0	0.0
KIAA1143	57456	symbol	H. sapiens	57456	H. sapiens	0.0	0.0	0.0	0.0	0.0	0.0	0.0	0.0	0.0	0.0	0.0	0.0	0.0	0.0	0.0	0.0	0.0	0.0	0.0	0.0
USF3	205717	symbol	H. sapiens	205717	H. sapiens	0.0	0.0	0.0	0.0	0.0	0.0	0.0	0.0	0.0	0.0	0.0	0.0	0.0	0.0	0.0	0.0	0.0	0.0	0.0	0.0
MTR	4548	symbol	H. sapiens	4548	H. sapiens	0.0	0.0	0.0	0.0	0.0	0.0	0.0	0.0	0.0	0.0	0.0	0.0	0.0	0.0	0.0	0.0	0.0	0.0	0.0	0.0
MPZL2	10205	symbol	H. sapiens	10205	H. sapiens	0.0	0.0	0.0	0.0	0.0	0.0	0.0	0.0	0.0	0.0	0.0	0.0	0.0	0.0	0.0	0.0	0.0	0.0	0.0	0.0
PIP4K2A	5305	symbol	H. sapiens	5305	H. sapiens	0.0	0.0	0.0	0.0	0.0	0.0	0.0	0.0	0.0	0.0	0.0	0.0	0.0	0.0	0.0	0.0	0.0	0.0	0.0	0.0
RDH14	57665	symbol	H. sapiens	57665	H. sapiens	0.0	0.0	0.0	0.0	0.0	0.0	0.0	0.0	0.0	0.0	0.0	0.0	0.0	0.0	0.0	0.0	0.0	0.0	0.0	0.0
NPAS2	4862	symbol	H. sapiens	4862	H. sapiens	0.0	0.0	0.0	0.0	0.0	0.0	0.0	0.0	0.0	0.0	0.0	0.0	0.0	0.0	0.0	0.0	0.0	0.0	0.0	0.0
MFAP3L	9848	symbol	H. sapiens	9848	H. sapiens	0.0	0.0	0.0	0.0	0.0	0.0	0.0	0.0	0.0	0.0	0.0	0.0	0.0	0.0	0.0	0.0	0.0	0.0	0.0	0.0
NUS1	116150	symbol	H. sapiens	116150	H. sapiens	0.0	0.0	0.0	0.0	0.0	0.0	0.0	0.0	0.0	0.0	0.0	0.0	0.0	0.0	0.0	0.0	0.0	0.0	0.0	0.0
ADAM28	10863	symbol	H. sapiens	10863	H. sapiens	0.0	0.0	0.0	0.0	0.0	0.0	0.0	0.0	0.0	0.0	0.0	0.0	0.0	0.0	0.0	0.0	0.0	0.0	0.0	0.0
ADAM12	8038	symbol	H. sapiens	8038	H. sapiens	0.0	0.0	0.0	0.0	0.0	0.0	0.0	0.0	0.0	0.0	0.0	0.0	0.0	0.0	0.0	0.0	0.0	0.0	0.0	0.0
ZCRB1	85437	symbol	H. sapiens	85437	H. sapiens	0.0	0.0	0.0	0.0	0.0	0.0	0.0	0.0	0.0	0.0	0.0	0.0	0.0	0.0	0.0	0.0	0.0	0.0	0.0	0.0
SIK3	23387	symbol	H. sapiens	23387	H. sapiens	0.0	0.0	0.0	0.0	0.0	0.0	0.0	0.0	0.0	0.0	0.0	0.0	0.0	0.0	0.0	0.0	0.0	0.0	0.0	0.0
LARP4B	23185	symbol	H. sapiens	23185	H. sapiens	0.0	0.0	0.0	0.0	0.0	0.0	0.0	0.0	0.0	0.0	0.0	0.0	0.0	0.0	0.0	0.0	0.0	0.0	0.0	0.0
IFNA2	3440	symbol	H. sapiens	3440	H. sapiens	0.0	0.0	0.0	0.0	0.0	0.0	0.0	0.0	0.0	0.0	0.0	0.0	0.0	0.0	0.0	0.0	0.0	0.0	0.0	0.0
WDFY3	23001	symbol	H. sapiens	23001	H. sapiens	0.0	0.0	0.0	0.0	0.0	0.0	0.0	0.0	0.0	0.0	0.0	0.0	0.0	0.0	0.0	0.0	0.0	0.0	0.0	0.0
CCDC50	152137	symbol	H. sapiens	152137	H. sapiens	0.0	0.0	0.0	0.0	0.0	0.0	0.0	0.0	0.0	0.0	0.0	0.0	0.0	0.0	0.0	0.0	0.0	0.0	0.0	0.0
UBE2H	7328	symbol	H. sapiens	7328	H. sapiens	0.0	0.0	0.0	0.0	0.0	0.0	0.0	0.0	0.0	0.0	0.0	0.0	0.0	0.0	0.0	0.0	0.0	0.0	0.0	0.0
SLC15A2	6565	symbol	H. sapiens	6565	H. sapiens	0.0	0.0	0.0	0.0	0.0	0.0	0.0	0.0	0.0	0.0	0.0	0.0	0.0	0.0	0.0	0.0	0.0	0.0	0.0	0.0
BCLAF1	9774	symbol	H. sapiens	9774	H. sapiens	0.0	0.0	0.0	0.0	0.0	0.0	0.0	0.0	0.0	0.0	0.0	0.0	0.0	0.0	0.0	0.0	0.0	0.0	0.0	0.0
AK9	221264	symbol	H. sapiens	221264	H. sapiens	0.0	0.0	0.0	0.0	0.0	0.0	0.0	0.0	0.0	0.0	0.0	0.0	0.0	0.0	0.0	0.0	0.0	0.0	0.0	0.0
TRPM3	80036	symbol	H. sapiens	80036	H. sapiens	0.0	0.0	0.0	0.0	0.0	0.0	0.0	0.0	0.0	0.0	0.0	0.0	0.0	0.0	0.0	0.0	0.0	0.0	0.0	0.0
TOR1AIP1	26092	symbol	H. sapiens	26092	H. sapiens	0.0	0.0	0.0	0.0	0.0	0.0	0.0	0.0	0.0	0.0	0.0	0.0	0.0	0.0	0.0	0.0	0.0	0.0	0.0	0.0
ZBTB40	9923	symbol	H. sapiens	9923	H. sapiens	0.0	0.0	0.0	0.0	0.0	0.0	0.0	0.0	0.0	0.0	0.0	0.0	0.0	0.0	0.0	0.0	0.0	0.0	0.0	0.0
DNAJC22	79962	symbol	H. sapiens	79962	H. sapiens	0.0	0.0	0.0	0.0	0.0	0.0	0.0	0.0	0.0	0.0	0.0	0.0	0.0	0.0	0.0	0.0	0.0	0.0	0.0	0.0
SCN1B	6324	symbol	H. sapiens	6324	H. sapiens	0.0	0.0	0.0	0.0	0.0	0.0	0.0	0.0	0.0	0.0	0.0	0.0	0.0	0.0	0.0	0.0	0.0	0.0	1.0	0.0
ARHGAP28	79822	symbol	H. sapiens	79822	H. sapiens	0.0	0.0	0.0	0.0	0.0	0.0	0.0	0.0	0.0	0.0	0.0	0.0	0.0	0.0	0.0	0.0	0.0	0.0	0.0	0.0
VAMP2	6844	symbol	H. sapiens	6844	H. sapiens	0.0	0.0	0.0	1.0	0.0	0.0	0.0	0.0	0.0	0.0	0.0	0.0	0.0	0.0	0.0	0.0	0.0	0.0	1.0	0.0
PEAR1	375033	symbol	H. sapiens	375033	H. sapiens	0.0	0.0	0.0	0.0	0.0	0.0	0.0	0.0	0.0	0.0	0.0	0.0	0.0	0.0	0.0	0.0	0.0	0.0	0.0	0.0
DDX58	23586	gene_synonym	H. sapiens	23586	H. sapiens	0.0	0.0	0.0	0.0	0.0	0.0	0.0	0.0	0.0	0.0	0.0	0.0	0.0	0.0	0.0	0.0	0.0	0.0	0.0	0.0
PMP2	5375	symbol	H. sapiens	5375	H. sapiens	0.0	0.0	0.0	0.0	0.0	1.0	0.0	0.0	0.0	0.0	0.0	0.0	0.0	0.0	0.0	0.0	0.0	0.0	0.0	0.0
HYDIN	54768	symbol	H. sapiens	54768	H. sapiens	0.0	0.0	0.0	0.0	0.0	0.0	0.0	0.0	0.0	0.0	0.0	0.0	0.0	0.0	0.0	0.0	0.0	0.0	0.0	0.0
RHBDD1	84236	symbol	H. sapiens	84236	H. sapiens	0.0	0.0	0.0	0.0	0.0	0.0	0.0	0.0	0.0	0.0	0.0	0.0	0.0	0.0	0.0	0.0	0.0	0.0	0.0	0.0
ZNF510	22869	symbol	H. sapiens	22869	H. sapiens	0.0	0.0	0.0	0.0	0.0	0.0	0.0	0.0	0.0	0.0	0.0	0.0	0.0	0.0	0.0	0.0	0.0	0.0	0.0	0.0
TENM1	10178	symbol	H. sapiens	10178	H. sapiens	0.0	0.0	0.0	0.0	0.0	0.0	0.0	0.0	0.0	0.0	0.0	0.0	0.0	0.0	0.0	0.0	0.0	0.0	0.0	0.0
ARHGAP23	57636	symbol	H. sapiens	57636	H. sapiens	0.0	0.0	0.0	0.0	0.0	0.0	0.0	0.0	0.0	0.0	0.0	0.0	0.0	0.0	0.0	0.0	0.0	0.0	0.0	0.0
SMAD9	4093	symbol	H. sapiens	4093	H. sapiens	1.0	0.0	0.0	0.0	0.0	0.0	0.0	0.0	0.0	0.0	0.0	0.0	0.0	0.0	0.0	0.0	1.0	0.0	0.0	0.0
NOC3L	64318	symbol	H. sapiens	64318	H. sapiens	0.0	0.0	0.0	0.0	0.0	0.0	0.0	0.0	0.0	0.0	0.0	0.0	0.0	0.0	0.0	0.0	0.0	0.0	0.0	0.0
CYBRD1	79901	symbol	H. sapiens	79901	H. sapiens	0.0	0.0	0.0	0.0	0.0	0.0	0.0	0.0	0.0	0.0	0.0	0.0	0.0	0.0	0.0	0.0	0.0	0.0	0.0	0.0
TMTC1	83857	symbol	H. sapiens	83857	H. sapiens	0.0	0.0	0.0	0.0	0.0	0.0	0.0	0.0	0.0	0.0	0.0	0.0	0.0	0.0	0.0	0.0	0.0	0.0	0.0	0.0
ADAMTS6	11174	symbol	H. sapiens	11174	H. sapiens	0.0	0.0	0.0	0.0	0.0	0.0	0.0	0.0	0.0	0.0	0.0	0.0	0.0	0.0	0.0	0.0	0.0	0.0	0.0	0.0
SCN1A	6323	symbol	H. sapiens	6323	H. sapiens	0.0	0.0	0.0	0.0	0.0	0.0	0.0	0.0	0.0	0.0	0.0	0.0	0.0	0.0	0.0	0.0	0.0	0.0	0.0	0.0
PDE12	201626	symbol	H. sapiens	201626	H. sapiens	0.0	0.0	0.0	0.0	0.0	0.0	0.0	0.0	0.0	0.0	0.0	0.0	0.0	0.0	0.0	0.0	0.0	0.0	0.0	0.0
NRP2	8828	symbol	H. sapiens	8828	H. sapiens	0.0	0.0	0.0	0.0	0.0	0.0	0.0	0.0	0.0	0.0	0.0	0.0	0.0	0.0	0.0	0.0	0.0	0.0	0.0	0.0
RBPJ	3516	symbol	H. sapiens	3516	H. sapiens	1.0	0.0	0.0	0.0	0.0	0.0	0.0	0.0	1.0	0.0	1.0	1.0	0.0	0.0	0.0	0.0	0.0	0.0	0.0	0.0
SPICE1	152185	symbol	H. sapiens	152185	H. sapiens	0.0	0.0	0.0	0.0	0.0	0.0	0.0	0.0	0.0	0.0	0.0	0.0	0.0	0.0	0.0	0.0	0.0	0.0	0.0	0.0
SLMAP	7871	symbol	H. sapiens	7871	H. sapiens	0.0	0.0	0.0	0.0	0.0	0.0	0.0	0.0	0.0	0.0	0.0	0.0	0.0	0.0	0.0	0.0	0.0	0.0	0.0	0.0
FABP7	2173	symbol	H. sapiens	2173	H. sapiens	0.0	0.0	0.0	0.0	0.0	0.0	0.0	0.0	0.0	0.0	0.0	0.0	0.0	0.0	0.0	0.0	0.0	0.0	0.0	0.0
LOXL2	4017	symbol	H. sapiens	4017	H. sapiens	0.0	0.0	0.0	0.0	0.0	0.0	0.0	0.0	0.0	0.0	0.0	0.0	0.0	0.0	0.0	0.0	0.0	0.0	0.0	0.0
REST	5978	symbol	H. sapiens	5978	H. sapiens	1.0	0.0	0.0	1.0	0.0	0.0	0.0	0.0	0.0	0.0	0.0	0.0	0.0	0.0	0.0	0.0	0.0	0.0	0.0	0.0
ATXN7	6314	symbol	H. sapiens	6314	H. sapiens	0.0	0.0	0.0	0.0	0.0	0.0	0.0	0.0	0.0	0.0	0.0	0.0	0.0	0.0	0.0	0.0	0.0	0.0	0.0	0.0
COMMD8	54951	symbol	H. sapiens	54951	H. sapiens	0.0	0.0	0.0	0.0	0.0	0.0	0.0	0.0	0.0	0.0	0.0	0.0	0.0	0.0	0.0	0.0	0.0	0.0	0.0	0.0
COL24A1	255631	symbol	H. sapiens	255631	H. sapiens	0.0	0.0	0.0	0.0	0.0	0.0	0.0	0.0	0.0	0.0	0.0	0.0	0.0	0.0	0.0	0.0	0.0	0.0	0.0	0.0
RAG2	5897	symbol	H. sapiens	5897	H. sapiens	0.0	0.0	0.0	0.0	0.0	0.0	0.0	0.0	0.0	0.0	0.0	0.0	0.0	0.0	0.0	0.0	0.0	0.0	0.0	0.0
CNTLN	54875	symbol	H. sapiens	54875	H. sapiens	0.0	0.0	0.0	0.0	0.0	0.0	0.0	0.0	0.0	0.0	0.0	0.0	0.0	0.0	0.0	0.0	0.0	0.0	0.0	0.0
USP42	84132	symbol	H. sapiens	84132	H. sapiens	0.0	0.0	0.0	0.0	0.0	0.0	0.0	0.0	0.0	0.0	0.0	0.0	0.0	0.0	0.0	0.0	0.0	0.0	0.0	0.0
PAK5	57144	symbol	H. sapiens	57144	H. sapiens	0.0	1.0	1.0	0.0	0.0	0.0	0.0	1.0	1.0	0.0	0.0	0.0	0.0	0.0	0.0	0.0	0.0	1.0	0.0	0.0
BLOC1S6	26258	symbol	H. sapiens	26258	H. sapiens	0.0	0.0	0.0	0.0	0.0	0.0	0.0	0.0	0.0	0.0	0.0	0.0	0.0	0.0	0.0	0.0	0.0	0.0	0.0	0.0
LATS1	9113	symbol	H. sapiens	9113	H. sapiens	1.0	1.0	0.0	0.0	0.0	0.0	0.0	0.0	0.0	0.0	0.0	0.0	0.0	0.0	0.0	0.0	0.0	1.0	0.0	0.0
ZNF585A	199704	symbol	H. sapiens	199704	H. sapiens	0.0	0.0	0.0	0.0	0.0	0.0	0.0	0.0	0.0	0.0	0.0	0.0	0.0	0.0	0.0	0.0	0.0	0.0	0.0	0.0
RAB38	23682	symbol	H. sapiens	23682	H. sapiens	0.0	0.0	0.0	0.0	0.0	0.0	0.0	0.0	0.0	0.0	0.0	0.0	0.0	0.0	0.0	0.0	0.0	0.0	0.0	0.0
EPHA4	2043	symbol	H. sapiens	2043	H. sapiens	0.0	0.0	0.0	0.0	0.0	0.0	0.0	0.0	0.0	0.0	0.0	0.0	0.0	0.0	0.0	0.0	0.0	0.0	0.0	0.0
H1F0	3005	gene_synonym	H. sapiens	3005	H. sapiens	0.0	0.0	0.0	0.0	0.0	0.0	0.0	0.0	0.0	0.0	0.0	0.0	0.0	0.0	0.0	0.0	0.0	0.0	0.0	0.0
SPTLC1	10558	symbol	H. sapiens	10558	H. sapiens	0.0	0.0	0.0	0.0	0.0	0.0	0.0	0.0	0.0	0.0	0.0	0.0	1.0	0.0	0.0	0.0	0.0	0.0	0.0	0.0
ANKRA2	57763	symbol	H. sapiens	57763	H. sapiens	0.0	0.0	0.0	0.0	0.0	0.0	0.0	0.0	0.0	0.0	0.0	0.0	0.0	0.0	0.0	0.0	0.0	0.0	0.0	0.0
ANKRD7	56311	symbol	H. sapiens	56311	H. sapiens	0.0	0.0	0.0	0.0	0.0	0.0	0.0	0.0	0.0	0.0	0.0	0.0	0.0	0.0	0.0	0.0	0.0	0.0	0.0	0.0
ACTN4	81	symbol	H. sapiens	81	H. sapiens	0.0	0.0	0.0	0.0	0.0	0.0	0.0	1.0	0.0	0.0	1.0	0.0	0.0	0.0	0.0	0.0	0.0	0.0	0.0	0.0
CYP4V2	285440	symbol	H. sapiens	285440	H. sapiens	0.0	0.0	0.0	0.0	0.0	0.0	0.0	0.0	0.0	0.0	0.0	0.0	0.0	0.0	0.0	0.0	0.0	0.0	0.0	0.0
UNC13B	10497	symbol	H. sapiens	10497	H. sapiens	0.0	0.0	0.0	0.0	0.0	0.0	0.0	0.0	0.0	0.0	0.0	0.0	0.0	0.0	0.0	0.0	0.0	0.0	0.0	0.0
DENND4A	10260	symbol	H. sapiens	10260	H. sapiens	0.0	0.0	0.0	0.0	0.0	0.0	0.0	0.0	0.0	0.0	0.0	0.0	0.0	0.0	0.0	0.0	0.0	0.0	0.0	0.0
PCDH7	5099	symbol	H. sapiens	5099	H. sapiens	0.0	0.0	0.0	0.0	0.0	0.0	0.0	0.0	0.0	0.0	0.0	0.0	0.0	0.0	0.0	0.0	0.0	0.0	0.0	0.0
MMP8	4317	symbol	H. sapiens	4317	H. sapiens	0.0	0.0	0.0	0.0	1.0	0.0	0.0	0.0	0.0	0.0	0.0	0.0	0.0	0.0	0.0	0.0	0.0	0.0	0.0	0.0
TSNAX	7257	symbol	H. sapiens	7257	H. sapiens	0.0	0.0	0.0	0.0	0.0	0.0	0.0	0.0	0.0	0.0	0.0	0.0	0.0	0.0	0.0	0.0	0.0	0.0	0.0	0.0
PRMT3	10196	symbol	H. sapiens	10196	H. sapiens	0.0	0.0	0.0	0.0	0.0	0.0	0.0	0.0	0.0	0.0	0.0	0.0	0.0	0.0	0.0	0.0	0.0	0.0	0.0	0.0
HMMR	3161	symbol	H. sapiens	3161	H. sapiens	0.0	0.0	0.0	0.0	0.0	0.0	0.0	0.0	0.0	0.0	0.0	0.0	0.0	0.0	0.0	0.0	0.0	0.0	0.0	0.0
EPHA3	2042	symbol	H. sapiens	2042	H. sapiens	0.0	0.0	0.0	0.0	0.0	0.0	0.0	0.0	0.0	0.0	0.0	0.0	0.0	0.0	0.0	0.0	0.0	0.0	0.0	0.0
RDX	5962	symbol	H. sapiens	5962	H. sapiens	1.0	0.0	0.0	0.0	0.0	0.0	0.0	1.0	0.0	0.0	0.0	0.0	0.0	0.0	0.0	0.0	0.0	0.0	0.0	0.0
TOR1AIP2	163590	symbol	H. sapiens	163590	H. sapiens	0.0	0.0	0.0	0.0	0.0	0.0	0.0	0.0	0.0	0.0	0.0	0.0	0.0	0.0	0.0	0.0	0.0	0.0	0.0	0.0
ACTR2	10097	symbol	H. sapiens	10097	H. sapiens	1.0	0.0	0.0	0.0	0.0	0.0	0.0	1.0	0.0	0.0	0.0	0.0	1.0	0.0	0.0	1.0	0.0	0.0	0.0	0.0
APELA	100506013	symbol	H. sapiens	100506013	H. sapiens	0.0	0.0	0.0	0.0	0.0	0.0	0.0	0.0	0.0	0.0	0.0	0.0	0.0	0.0	0.0	0.0	0.0	0.0	0.0	0.0
RAB3IP	117177	symbol	H. sapiens	117177	H. sapiens	0.0	0.0	0.0	0.0	0.0	0.0	0.0	0.0	0.0	0.0	0.0	0.0	0.0	0.0	0.0	0.0	0.0	0.0	0.0	0.0
NT5DC1	221294	symbol	H. sapiens	221294	H. sapiens	0.0	0.0	0.0	0.0	0.0	0.0	0.0	0.0	0.0	0.0	0.0	0.0	0.0	0.0	0.0	0.0	0.0	0.0	0.0	0.0
AMD1	262	symbol	H. sapiens	262	H. sapiens	0.0	0.0	0.0	0.0	0.0	0.0	0.0	0.0	0.0	0.0	0.0	0.0	0.0	0.0	0.0	0.0	0.0	0.0	0.0	0.0
TMEM168	64418	symbol	H. sapiens	64418	H. sapiens	0.0	0.0	0.0	0.0	0.0	0.0	0.0	0.0	0.0	0.0	0.0	0.0	0.0	0.0	0.0	0.0	0.0	0.0	0.0	0.0
HCFC1	3054	symbol	H. sapiens	3054	H. sapiens	0.0	1.0	0.0	0.0	0.0	0.0	0.0	0.0	0.0	0.0	0.0	0.0	0.0	0.0	0.0	0.0	0.0	0.0	0.0	0.0
BBX	56987	symbol	H. sapiens	56987	H. sapiens	0.0	0.0	0.0	0.0	0.0	0.0	0.0	0.0	0.0	0.0	0.0	0.0	0.0	0.0	0.0	0.0	0.0	0.0	0.0	0.0
PTGFR	5737	symbol	H. sapiens	5737	H. sapiens	0.0	0.0	0.0	0.0	0.0	0.0	0.0	0.0	0.0	0.0	0.0	0.0	0.0	0.0	0.0	0.0	0.0	0.0	0.0	0.0
GON4L	54856	symbol	H. sapiens	54856	H. sapiens	0.0	0.0	0.0	0.0	0.0	0.0	0.0	0.0	0.0	0.0	0.0	0.0	0.0	0.0	0.0	0.0	0.0	0.0	0.0	0.0
TRIM68	55128	symbol	H. sapiens	55128	H. sapiens	0.0	0.0	0.0	0.0	0.0	0.0	0.0	0.0	0.0	0.0	0.0	0.0	0.0	0.0	0.0	0.0	0.0	0.0	0.0	0.0
CXCL5	6374	symbol	H. sapiens	6374	H. sapiens	0.0	1.0	0.0	0.0	0.0	0.0	0.0	0.0	0.0	1.0	0.0	0.0	1.0	0.0	0.0	0.0	0.0	0.0	0.0	0.0
NEDD9	4739	symbol	H. sapiens	4739	H. sapiens	0.0	0.0	0.0	0.0	0.0	0.0	0.0	0.0	0.0	0.0	0.0	0.0	0.0	0.0	0.0	0.0	0.0	0.0	0.0	0.0
EIF2A	83939	symbol	H. sapiens	83939	H. sapiens	0.0	0.0	0.0	0.0	0.0	0.0	0.0	0.0	0.0	0.0	0.0	0.0	0.0	0.0	0.0	0.0	0.0	0.0	0.0	0.0
PTPRN2	5799	symbol	H. sapiens	5799	H. sapiens	0.0	0.0	0.0	0.0	0.0	0.0	0.0	0.0	0.0	0.0	0.0	0.0	0.0	0.0	0.0	0.0	0.0	0.0	0.0	0.0
PDS5B	23047	symbol	H. sapiens	23047	H. sapiens	0.0	0.0	0.0	0.0	0.0	0.0	0.0	0.0	0.0	0.0	0.0	0.0	0.0	0.0	0.0	0.0	0.0	0.0	0.0	0.0
ZNF592	9640	symbol	H. sapiens	9640	H. sapiens	0.0	0.0	0.0	0.0	0.0	0.0	0.0	0.0	0.0	0.0	0.0	0.0	0.0	0.0	0.0	0.0	0.0	0.0	0.0	0.0
ZCCHC24	219654	symbol	H. sapiens	219654	H. sapiens	0.0	0.0	0.0	0.0	0.0	0.0	0.0	0.0	0.0	0.0	0.0	0.0	0.0	0.0	0.0	0.0	0.0	0.0	0.0	0.0
DPY19L1	23333	symbol	H. sapiens	23333	H. sapiens	0.0	0.0	0.0	0.0	0.0	0.0	0.0	0.0	0.0	0.0	0.0	0.0	0.0	0.0	0.0	0.0	0.0	0.0	0.0	0.0
NDUFAF5	79133	symbol	H. sapiens	79133	H. sapiens	0.0	0.0	0.0	0.0	0.0	0.0	0.0	0.0	0.0	0.0	0.0	0.0	0.0	0.0	0.0	0.0	0.0	0.0	0.0	0.0
SPX	80763	symbol	H. sapiens	80763	H. sapiens	0.0	0.0	0.0	0.0	0.0	0.0	0.0	0.0	0.0	0.0	0.0	0.0	0.0	0.0	0.0	0.0	0.0	0.0	0.0	0.0
FKBP14	55033	symbol	H. sapiens	55033	H. sapiens	0.0	0.0	0.0	0.0	0.0	0.0	0.0	0.0	0.0	0.0	0.0	0.0	0.0	0.0	0.0	0.0	0.0	0.0	0.0	0.0
FAM83B	222584	symbol	H. sapiens	222584	H. sapiens	0.0	0.0	0.0	0.0	0.0	0.0	0.0	0.0	0.0	0.0	0.0	0.0	0.0	0.0	0.0	0.0	0.0	0.0	0.0	0.0
FOXG1	2290	symbol	H. sapiens	2290	H. sapiens	0.0	0.0	0.0	0.0	0.0	0.0	1.0	0.0	0.0	0.0	0.0	0.0	0.0	0.0	0.0	0.0	0.0	0.0	0.0	0.0
DYRK3	8444	symbol	H. sapiens	8444	H. sapiens	0.0	0.0	0.0	0.0	0.0	0.0	0.0	0.0	0.0	0.0	0.0	0.0	0.0	0.0	0.0	0.0	0.0	0.0	0.0	0.0
FGF18	8817	symbol	H. sapiens	8817	H. sapiens	1.0	1.0	1.0	0.0	0.0	0.0	0.0	1.0	1.0	0.0	1.0	0.0	0.0	0.0	0.0	0.0	0.0	0.0	0.0	0.0
ZWINT	11130	symbol	H. sapiens	11130	H. sapiens	0.0	0.0	0.0	0.0	0.0	0.0	0.0	0.0	0.0	0.0	0.0	0.0	0.0	0.0	0.0	0.0	0.0	0.0	0.0	0.0
ZBTB20	26137	symbol	H. sapiens	26137	H. sapiens	0.0	0.0	0.0	0.0	0.0	0.0	0.0	0.0	0.0	0.0	0.0	0.0	0.0	0.0	0.0	0.0	0.0	0.0	0.0	0.0
KIN	22944	symbol	H. sapiens	22944	H. sapiens	0.0	0.0	0.0	0.0	0.0	0.0	0.0	0.0	0.0	0.0	0.0	0.0	0.0	0.0	0.0	0.0	0.0	0.0	0.0	0.0
GK5	256356	symbol	H. sapiens	256356	H. sapiens	0.0	0.0	0.0	0.0	0.0	0.0	0.0	0.0	0.0	0.0	0.0	0.0	0.0	0.0	0.0	0.0	0.0	0.0	0.0	0.0
BHLHE40	8553	symbol	H. sapiens	8553	H. sapiens	0.0	0.0	0.0	1.0	0.0	1.0	0.0	0.0	0.0	0.0	0.0	0.0	0.0	0.0	0.0	0.0	0.0	0.0	0.0	0.0
C19orf66	55337	gene_synonym	H. sapiens	55337	H. sapiens	0.0	0.0	0.0	0.0	0.0	0.0	0.0	0.0	0.0	0.0	0.0	0.0	0.0	0.0	0.0	0.0	0.0	0.0	0.0	0.0
FUT11	170384	symbol	H. sapiens	170384	H. sapiens	0.0	0.0	0.0	0.0	0.0	0.0	0.0	0.0	0.0	0.0	0.0	0.0	0.0	0.0	0.0	0.0	0.0	0.0	0.0	0.0
FBXO42	54455	symbol	H. sapiens	54455	H. sapiens	0.0	0.0	0.0	0.0	0.0	0.0	0.0	0.0	0.0	0.0	0.0	0.0	0.0	0.0	0.0	0.0	0.0	0.0	0.0	0.0
HAO2	51179	symbol	H. sapiens	51179	H. sapiens	0.0	0.0	0.0	0.0	0.0	0.0	0.0	0.0	0.0	0.0	0.0	0.0	0.0	0.0	0.0	0.0	0.0	0.0	0.0	0.0
TMOD2	29767	symbol	H. sapiens	29767	H. sapiens	0.0	0.0	0.0	0.0	0.0	0.0	0.0	0.0	0.0	0.0	0.0	0.0	0.0	0.0	0.0	0.0	0.0	0.0	0.0	0.0
ANGEL2	90806	symbol	H. sapiens	90806	H. sapiens	0.0	0.0	0.0	0.0	0.0	0.0	0.0	0.0	0.0	0.0	0.0	0.0	0.0	0.0	0.0	0.0	0.0	0.0	0.0	0.0
GK	2710	symbol	H. sapiens	2710	H. sapiens	0.0	0.0	0.0	0.0	0.0	0.0	0.0	0.0	0.0	0.0	0.0	0.0	0.0	0.0	0.0	0.0	0.0	0.0	0.0	0.0
ENSA	2029	symbol	H. sapiens	2029	H. sapiens	0.0	0.0	0.0	0.0	0.0	0.0	0.0	0.0	0.0	0.0	0.0	0.0	0.0	0.0	0.0	0.0	0.0	0.0	0.0	0.0
MS4A4A	51338	symbol	H. sapiens	51338	H. sapiens	0.0	0.0	0.0	0.0	0.0	0.0	0.0	0.0	0.0	0.0	0.0	0.0	0.0	0.0	0.0	0.0	0.0	0.0	0.0	0.0
LRRC8B	23507	symbol	H. sapiens	23507	H. sapiens	0.0	0.0	0.0	0.0	0.0	0.0	0.0	0.0	0.0	0.0	0.0	0.0	0.0	0.0	0.0	0.0	0.0	0.0	0.0	0.0
TMEM100	55273	symbol	H. sapiens	55273	H. sapiens	0.0	0.0	0.0	0.0	0.0	0.0	0.0	0.0	0.0	0.0	0.0	0.0	0.0	0.0	0.0	0.0	0.0	0.0	0.0	0.0
SRPK2	6733	symbol	H. sapiens	6733	H. sapiens	0.0	0.0	0.0	0.0	0.0	0.0	0.0	0.0	0.0	0.0	0.0	0.0	0.0	0.0	0.0	0.0	0.0	0.0	0.0	0.0
ESCO2	157570	symbol	H. sapiens	157570	H. sapiens	0.0	0.0	0.0	0.0	0.0	0.0	0.0	0.0	0.0	0.0	0.0	0.0	0.0	0.0	0.0	0.0	0.0	0.0	0.0	0.0
ADAMTSL3	57188	symbol	H. sapiens	57188	H. sapiens	0.0	0.0	0.0	0.0	0.0	0.0	0.0	0.0	0.0	0.0	0.0	0.0	0.0	0.0	0.0	0.0	0.0	0.0	0.0	0.0
ZNF558	148156	symbol	H. sapiens	148156	H. sapiens	0.0	0.0	0.0	0.0	0.0	0.0	0.0	0.0	0.0	0.0	0.0	0.0	0.0	0.0	0.0	0.0	0.0	0.0	0.0	0.0
XKR9	389668	symbol	H. sapiens	389668	H. sapiens	0.0	0.0	0.0	0.0	0.0	0.0	0.0	0.0	0.0	0.0	0.0	0.0	0.0	0.0	0.0	0.0	0.0	0.0	0.0	0.0
GPR65	8477	symbol	H. sapiens	8477	H. sapiens	0.0	0.0	0.0	0.0	0.0	0.0	0.0	0.0	0.0	0.0	0.0	0.0	0.0	0.0	0.0	0.0	0.0	0.0	0.0	0.0
ABI1	10006	symbol	H. sapiens	10006	H. sapiens	0.0	0.0	0.0	0.0	0.0	0.0	0.0	0.0	0.0	0.0	0.0	0.0	0.0	0.0	0.0	0.0	0.0	0.0	0.0	0.0
BOD1L1	259282	symbol	H. sapiens	259282	H. sapiens	0.0	0.0	0.0	0.0	0.0	0.0	0.0	0.0	0.0	0.0	0.0	0.0	0.0	0.0	0.0	0.0	0.0	0.0	0.0	0.0
TRPC5OS	100329135	symbol	H. sapiens	100329135	H. sapiens	0.0	0.0	0.0	0.0	0.0	0.0	0.0	0.0	0.0	0.0	0.0	0.0	0.0	0.0	0.0	0.0	0.0	0.0	0.0	0.0
POMP	51371	symbol	H. sapiens	51371	H. sapiens	0.0	0.0	0.0	0.0	0.0	0.0	0.0	0.0	0.0	0.0	0.0	0.0	0.0	0.0	0.0	0.0	0.0	0.0	0.0	0.0
MED21	9412	symbol	H. sapiens	9412	H. sapiens	0.0	0.0	0.0	0.0	0.0	0.0	0.0	0.0	0.0	0.0	0.0	0.0	0.0	0.0	0.0	0.0	0.0	0.0	0.0	0.0
RBM41	55285	symbol	H. sapiens	55285	H. sapiens	0.0	0.0	0.0	0.0	0.0	0.0	0.0	0.0	0.0	0.0	0.0	0.0	0.0	0.0	0.0	0.0	0.0	0.0	0.0	0.0
KIAA2026	158358	symbol	H. sapiens	158358	H. sapiens	0.0	0.0	0.0	0.0	0.0	0.0	0.0	0.0	0.0	0.0	0.0	0.0	0.0	0.0	0.0	0.0	0.0	0.0	0.0	0.0
RAB12	201475	symbol	H. sapiens	201475	H. sapiens	0.0	0.0	0.0	0.0	0.0	0.0	0.0	0.0	0.0	0.0	0.0	0.0	0.0	0.0	0.0	0.0	0.0	0.0	0.0	0.0
NUAK1	9891	symbol	H. sapiens	9891	H. sapiens	0.0	0.0	0.0	0.0	0.0	0.0	0.0	0.0	0.0	0.0	0.0	0.0	0.0	0.0	0.0	0.0	0.0	0.0	0.0	0.0
ZNF516	9658	symbol	H. sapiens	9658	H. sapiens	0.0	0.0	0.0	0.0	0.0	0.0	0.0	0.0	0.0	0.0	0.0	0.0	0.0	0.0	0.0	0.0	0.0	0.0	0.0	0.0
ABCC5	10057	symbol	H. sapiens	10057	H. sapiens	0.0	0.0	0.0	0.0	0.0	0.0	0.0	0.0	0.0	0.0	0.0	0.0	0.0	0.0	0.0	0.0	0.0	0.0	0.0	0.0
ARAF	369	symbol	H. sapiens	369	H. sapiens	1.0	0.0	1.0	0.0	0.0	0.0	1.0	1.0	1.0	0.0	1.0	0.0	0.0	0.0	0.0	0.0	0.0	0.0	0.0	1.0
PEX13	5194	symbol	H. sapiens	5194	H. sapiens	0.0	0.0	0.0	0.0	0.0	0.0	0.0	0.0	0.0	0.0	0.0	0.0	0.0	0.0	0.0	0.0	0.0	0.0	0.0	0.0
STK4	6789	symbol	H. sapiens	6789	H. sapiens	1.0	0.0	1.0	0.0	0.0	0.0	1.0	0.0	1.0	0.0	0.0	0.0	0.0	0.0	0.0	0.0	0.0	0.0	0.0	0.0
ZNF621	285268	symbol	H. sapiens	285268	H. sapiens	0.0	0.0	0.0	0.0	0.0	0.0	0.0	0.0	0.0	0.0	0.0	0.0	0.0	0.0	0.0	0.0	0.0	0.0	0.0	0.0
DCAF12L1	139170	symbol	H. sapiens	139170	H. sapiens	0.0	0.0	0.0	0.0	0.0	0.0	0.0	0.0	0.0	0.0	0.0	0.0	0.0	0.0	0.0	0.0	0.0	0.0	0.0	0.0
TMEM236	653567	symbol	H. sapiens	653567	H. sapiens	0.0	0.0	0.0	0.0	0.0	0.0	0.0	0.0	0.0	0.0	0.0	0.0	0.0	0.0	0.0	0.0	0.0	0.0	0.0	0.0
MSX1	4487	symbol	H. sapiens	4487	H. sapiens	0.0	0.0	0.0	0.0	0.0	0.0	0.0	0.0	0.0	0.0	1.0	0.0	0.0	0.0	0.0	0.0	0.0	0.0	0.0	0.0
TOX	9760	symbol	H. sapiens	9760	H. sapiens	0.0	0.0	0.0	0.0	0.0	0.0	0.0	0.0	0.0	0.0	0.0	0.0	0.0	0.0	0.0	0.0	0.0	0.0	0.0	0.0
IFRD1	3475	symbol	H. sapiens	3475	H. sapiens	0.0	0.0	0.0	0.0	0.0	0.0	0.0	0.0	0.0	0.0	0.0	0.0	0.0	0.0	0.0	0.0	0.0	0.0	0.0	0.0
AMZ1	155185	symbol	H. sapiens	155185	H. sapiens	0.0	0.0	0.0	0.0	0.0	0.0	0.0	0.0	0.0	0.0	0.0	0.0	0.0	0.0	0.0	0.0	0.0	0.0	0.0	0.0
TBX3	6926	symbol	H. sapiens	6926	H. sapiens	0.0	0.0	0.0	0.0	0.0	0.0	0.0	0.0	0.0	0.0	0.0	0.0	0.0	0.0	0.0	0.0	0.0	0.0	0.0	0.0
TP53BP2	7159	symbol	H. sapiens	7159	H. sapiens	0.0	0.0	0.0	0.0	0.0	0.0	0.0	0.0	0.0	0.0	0.0	0.0	0.0	0.0	0.0	0.0	0.0	0.0	0.0	0.0
ZNF185	7739	symbol	H. sapiens	7739	H. sapiens	0.0	0.0	0.0	0.0	0.0	0.0	0.0	0.0	0.0	0.0	0.0	0.0	0.0	0.0	0.0	0.0	0.0	0.0	0.0	0.0
CCDC91	55297	symbol	H. sapiens	55297	H. sapiens	0.0	0.0	0.0	0.0	0.0	0.0	0.0	0.0	0.0	0.0	0.0	0.0	0.0	0.0	0.0	0.0	0.0	0.0	0.0	0.0
DIXDC1	85458	symbol	H. sapiens	85458	H. sapiens	0.0	0.0	0.0	0.0	0.0	0.0	0.0	0.0	0.0	0.0	0.0	0.0	0.0	0.0	0.0	0.0	0.0	0.0	0.0	0.0
HORMAD1	84072	symbol	H. sapiens	84072	H. sapiens	0.0	0.0	0.0	0.0	0.0	0.0	0.0	0.0	0.0	0.0	0.0	0.0	0.0	0.0	0.0	0.0	0.0	0.0	0.0	0.0
MYOZ2	51778	symbol	H. sapiens	51778	H. sapiens	0.0	0.0	0.0	0.0	0.0	0.0	0.0	0.0	0.0	0.0	0.0	0.0	0.0	0.0	0.0	0.0	0.0	0.0	0.0	0.0
RBM12	10137	symbol	H. sapiens	10137	H. sapiens	0.0	0.0	0.0	0.0	0.0	0.0	0.0	0.0	0.0	0.0	0.0	0.0	0.0	0.0	0.0	0.0	0.0	0.0	0.0	0.0
TEAD3	7005	symbol	H. sapiens	7005	H. sapiens	1.0	1.0	0.0	0.0	0.0	0.0	0.0	0.0	0.0	0.0	0.0	0.0	0.0	0.0	0.0	0.0	0.0	1.0	0.0	0.0
KLHL11	55175	symbol	H. sapiens	55175	H. sapiens	0.0	0.0	0.0	0.0	0.0	0.0	0.0	0.0	0.0	0.0	0.0	0.0	0.0	0.0	0.0	0.0	0.0	0.0	0.0	0.0
RICTOR	253260	symbol	H. sapiens	253260	H. sapiens	1.0	0.0	0.0	0.0	1.0	0.0	0.0	0.0	1.0	0.0	0.0	0.0	1.0	0.0	0.0	0.0	0.0	0.0	0.0	0.0
CLCN5	1184	symbol	H. sapiens	1184	H. sapiens	0.0	0.0	0.0	0.0	0.0	0.0	0.0	0.0	0.0	0.0	0.0	0.0	0.0	0.0	0.0	0.0	0.0	0.0	0.0	0.0
APBA1	320	symbol	H. sapiens	320	H. sapiens	0.0	0.0	0.0	0.0	0.0	0.0	0.0	0.0	0.0	0.0	0.0	0.0	0.0	0.0	0.0	0.0	0.0	0.0	0.0	0.0
RHOQ	23433	symbol	H. sapiens	23433	H. sapiens	0.0	0.0	0.0	0.0	0.0	0.0	0.0	0.0	0.0	0.0	0.0	0.0	0.0	0.0	0.0	0.0	0.0	0.0	0.0	0.0
TMEM106B	54664	symbol	H. sapiens	54664	H. sapiens	0.0	0.0	0.0	0.0	0.0	0.0	0.0	0.0	0.0	0.0	0.0	0.0	0.0	0.0	0.0	0.0	0.0	0.0	0.0	0.0
FNBP1L	54874	symbol	H. sapiens	54874	H. sapiens	0.0	0.0	0.0	0.0	0.0	0.0	0.0	0.0	0.0	0.0	0.0	0.0	0.0	0.0	0.0	0.0	0.0	0.0	0.0	0.0
MBNL1	4154	symbol	H. sapiens	4154	H. sapiens	0.0	0.0	0.0	0.0	0.0	0.0	0.0	0.0	0.0	0.0	0.0	0.0	0.0	0.0	0.0	0.0	0.0	0.0	0.0	0.0
HTR2A	3356	symbol	H. sapiens	3356	H. sapiens	0.0	0.0	1.0	1.0	0.0	0.0	0.0	0.0	0.0	0.0	0.0	0.0	0.0	0.0	0.0	0.0	0.0	0.0	0.0	0.0
RNF170	81790	symbol	H. sapiens	81790	H. sapiens	0.0	0.0	0.0	0.0	0.0	0.0	0.0	0.0	0.0	0.0	0.0	0.0	0.0	0.0	0.0	0.0	0.0	0.0	0.0	0.0
FRMD3	257019	symbol	H. sapiens	257019	H. sapiens	0.0	0.0	0.0	0.0	0.0	0.0	0.0	0.0	0.0	0.0	0.0	0.0	0.0	0.0	0.0	0.0	0.0	0.0	0.0	0.0
ZNF546	339327	symbol	H. sapiens	339327	H. sapiens	0.0	0.0	0.0	0.0	0.0	0.0	0.0	0.0	0.0	0.0	0.0	0.0	0.0	0.0	0.0	0.0	0.0	0.0	0.0	0.0
SYNJ2BP	55333	symbol	H. sapiens	55333	H. sapiens	0.0	0.0	0.0	0.0	0.0	0.0	0.0	0.0	0.0	0.0	0.0	0.0	0.0	0.0	0.0	0.0	0.0	0.0	0.0	0.0
C14orf132	56967	symbol	H. sapiens	56967	H. sapiens	0.0	0.0	0.0	0.0	0.0	0.0	0.0	0.0	0.0	0.0	0.0	0.0	0.0	0.0	0.0	0.0	0.0	0.0	0.0	0.0
BTBD7	55727	symbol	H. sapiens	55727	H. sapiens	0.0	0.0	0.0	0.0	0.0	0.0	0.0	0.0	0.0	0.0	0.0	0.0	0.0	0.0	0.0	0.0	0.0	0.0	0.0	0.0
FHAD1	114827	symbol	H. sapiens	114827	H. sapiens	0.0	0.0	0.0	0.0	0.0	0.0	0.0	0.0	0.0	0.0	0.0	0.0	0.0	0.0	0.0	0.0	0.0	0.0	0.0	0.0
NUMB	8650	symbol	H. sapiens	8650	H. sapiens	0.0	0.0	0.0	0.0	1.0	0.0	0.0	0.0	1.0	0.0	0.0	1.0	0.0	0.0	0.0	0.0	0.0	0.0	0.0	0.0
SPO11	23626	symbol	H. sapiens	23626	H. sapiens	0.0	0.0	0.0	0.0	0.0	0.0	0.0	0.0	0.0	0.0	0.0	0.0	0.0	0.0	0.0	0.0	0.0	0.0	0.0	0.0
C3orf33	285315	symbol	H. sapiens	285315	H. sapiens	0.0	0.0	0.0	0.0	0.0	0.0	0.0	0.0	0.0	0.0	0.0	0.0	0.0	0.0	0.0	0.0	0.0	0.0	0.0	0.0
RTL9	57529	symbol	H. sapiens	57529	H. sapiens	0.0	0.0	0.0	0.0	0.0	0.0	0.0	0.0	0.0	0.0	0.0	0.0	0.0	0.0	0.0	0.0	0.0	0.0	0.0	0.0
MIA2	4253	symbol	H. sapiens	4253	H. sapiens	0.0	0.0	0.0	0.0	0.0	0.0	0.0	0.0	0.0	0.0	0.0	0.0	0.0	0.0	0.0	0.0	0.0	0.0	0.0	0.0
IL20RA	53832	symbol	H. sapiens	53832	H. sapiens	0.0	0.0	0.0	0.0	0.0	0.0	0.0	0.0	0.0	0.0	0.0	0.0	0.0	0.0	0.0	0.0	0.0	0.0	0.0	0.0
SYBU	55638	symbol	H. sapiens	55638	H. sapiens	0.0	0.0	0.0	0.0	0.0	0.0	0.0	0.0	0.0	0.0	0.0	0.0	0.0	0.0	0.0	0.0	0.0	0.0	0.0	0.0
WSB1	26118	symbol	H. sapiens	26118	H. sapiens	0.0	0.0	0.0	0.0	0.0	0.0	0.0	0.0	0.0	0.0	0.0	0.0	0.0	0.0	0.0	0.0	0.0	0.0	0.0	0.0
ZNF699	374879	symbol	H. sapiens	374879	H. sapiens	0.0	0.0	0.0	0.0	0.0	0.0	0.0	0.0	0.0	0.0	0.0	0.0	0.0	0.0	0.0	0.0	0.0	0.0	0.0	0.0
SOX1	6656	symbol	H. sapiens	6656	H. sapiens	0.0	0.0	0.0	0.0	0.0	0.0	0.0	0.0	0.0	0.0	0.0	0.0	0.0	0.0	0.0	0.0	0.0	0.0	0.0	0.0
TMED4	222068	symbol	H. sapiens	222068	H. sapiens	0.0	0.0	0.0	0.0	0.0	0.0	0.0	0.0	0.0	0.0	0.0	0.0	0.0	0.0	0.0	0.0	0.0	0.0	0.0	0.0
SLC25A31	83447	symbol	H. sapiens	83447	H. sapiens	0.0	0.0	0.0	0.0	0.0	0.0	0.0	0.0	0.0	0.0	0.0	0.0	0.0	0.0	0.0	0.0	0.0	0.0	0.0	0.0
FOXD3	27022	symbol	H. sapiens	27022	H. sapiens	0.0	0.0	0.0	0.0	0.0	0.0	0.0	0.0	0.0	0.0	0.0	0.0	0.0	0.0	0.0	0.0	0.0	0.0	0.0	0.0
DOCK1	1793	symbol	H. sapiens	1793	H. sapiens	0.0	0.0	0.0	0.0	0.0	0.0	0.0	1.0	0.0	0.0	0.0	0.0	1.0	0.0	0.0	0.0	0.0	0.0	0.0	0.0
DSTYK	25778	symbol	H. sapiens	25778	H. sapiens	0.0	0.0	0.0	0.0	0.0	0.0	0.0	0.0	0.0	0.0	0.0	0.0	0.0	0.0	0.0	0.0	0.0	0.0	0.0	0.0
SCD5	79966	symbol	H. sapiens	79966	H. sapiens	0.0	0.0	0.0	0.0	0.0	0.0	0.0	0.0	0.0	0.0	0.0	0.0	0.0	0.0	0.0	0.0	0.0	0.0	0.0	0.0
SON	6651	symbol	H. sapiens	6651	H. sapiens	0.0	0.0	0.0	0.0	0.0	0.0	0.0	0.0	0.0	0.0	0.0	0.0	0.0	0.0	0.0	0.0	0.0	0.0	0.0	0.0
PRSS35	167681	symbol	H. sapiens	167681	H. sapiens	0.0	0.0	0.0	0.0	0.0	0.0	0.0	0.0	0.0	0.0	0.0	0.0	0.0	0.0	0.0	0.0	0.0	0.0	0.0	0.0
NPTX2	4885	symbol	H. sapiens	4885	H. sapiens	0.0	0.0	0.0	0.0	0.0	0.0	0.0	0.0	0.0	0.0	0.0	0.0	0.0	0.0	0.0	0.0	0.0	0.0	0.0	0.0
RORB	6096	symbol	H. sapiens	6096	H. sapiens	0.0	0.0	0.0	0.0	0.0	0.0	0.0	0.0	0.0	0.0	0.0	0.0	0.0	0.0	0.0	0.0	0.0	0.0	0.0	0.0
CTDSPL2	51496	symbol	H. sapiens	51496	H. sapiens	0.0	0.0	0.0	0.0	0.0	0.0	0.0	0.0	0.0	0.0	0.0	0.0	0.0	0.0	0.0	0.0	0.0	0.0	0.0	0.0
TMEM30A	55754	symbol	H. sapiens	55754	H. sapiens	0.0	0.0	0.0	0.0	0.0	0.0	0.0	0.0	0.0	0.0	0.0	0.0	0.0	0.0	0.0	0.0	0.0	0.0	0.0	0.0
TMEM132B	114795	symbol	H. sapiens	114795	H. sapiens	0.0	0.0	0.0	0.0	0.0	0.0	0.0	0.0	0.0	0.0	0.0	0.0	0.0	0.0	0.0	0.0	0.0	0.0	0.0	0.0
GABARAPL2	11345	symbol	H. sapiens	11345	H. sapiens	0.0	0.0	0.0	0.0	0.0	0.0	0.0	0.0	0.0	0.0	0.0	0.0	0.0	0.0	0.0	0.0	0.0	0.0	0.0	0.0
PCNX1	22990	symbol	H. sapiens	22990	H. sapiens	0.0	0.0	0.0	0.0	0.0	0.0	0.0	0.0	0.0	0.0	0.0	0.0	0.0	0.0	0.0	0.0	0.0	0.0	0.0	0.0
OSBPL3	26031	symbol	H. sapiens	26031	H. sapiens	0.0	0.0	0.0	0.0	0.0	0.0	0.0	0.0	0.0	0.0	0.0	0.0	0.0	0.0	0.0	0.0	0.0	0.0	0.0	0.0
TEX12	56158	symbol	H. sapiens	56158	H. sapiens	0.0	0.0	0.0	0.0	0.0	0.0	0.0	0.0	0.0	0.0	0.0	0.0	0.0	0.0	0.0	0.0	0.0	0.0	0.0	0.0
GFPT1	2673	symbol	H. sapiens	2673	H. sapiens	0.0	0.0	0.0	0.0	0.0	0.0	0.0	0.0	0.0	0.0	0.0	0.0	0.0	0.0	0.0	0.0	0.0	0.0	0.0	0.0
APAF1	317	symbol	H. sapiens	317	H. sapiens	1.0	0.0	0.0	0.0	0.0	0.0	0.0	0.0	1.0	1.0	1.0	0.0	1.0	0.0	0.0	0.0	0.0	0.0	0.0	0.0
NIP7	51388	symbol	H. sapiens	51388	H. sapiens	0.0	0.0	0.0	0.0	0.0	0.0	0.0	0.0	0.0	0.0	0.0	0.0	0.0	0.0	0.0	0.0	0.0	0.0	0.0	0.0
UFM1	51569	symbol	H. sapiens	51569	H. sapiens	0.0	0.0	0.0	0.0	0.0	0.0	0.0	0.0	0.0	0.0	0.0	0.0	0.0	0.0	0.0	0.0	0.0	0.0	0.0	0.0
MAD2L1BP	9587	symbol	H. sapiens	9587	H. sapiens	0.0	0.0	0.0	0.0	0.0	0.0	0.0	0.0	0.0	0.0	0.0	0.0	0.0	0.0	0.0	0.0	0.0	0.0	0.0	0.0
DAPP1	27071	symbol	H. sapiens	27071	H. sapiens	0.0	0.0	0.0	0.0	0.0	0.0	0.0	0.0	0.0	0.0	0.0	0.0	1.0	0.0	0.0	0.0	0.0	0.0	0.0	0.0
ZDHHC3	51304	symbol	H. sapiens	51304	H. sapiens	0.0	0.0	0.0	0.0	0.0	0.0	0.0	0.0	0.0	0.0	0.0	0.0	0.0	0.0	0.0	0.0	0.0	0.0	0.0	0.0
FAM131B	9715	symbol	H. sapiens	9715	H. sapiens	0.0	0.0	0.0	0.0	0.0	0.0	0.0	0.0	0.0	0.0	0.0	0.0	0.0	0.0	0.0	0.0	0.0	0.0	0.0	0.0
POLR3G	10622	symbol	H. sapiens	10622	H. sapiens	0.0	0.0	0.0	0.0	0.0	0.0	0.0	0.0	0.0	0.0	0.0	0.0	0.0	0.0	0.0	0.0	0.0	0.0	0.0	0.0
ME1	4199	symbol	H. sapiens	4199	H. sapiens	0.0	0.0	0.0	0.0	0.0	0.0	0.0	0.0	0.0	0.0	0.0	0.0	0.0	0.0	0.0	0.0	0.0	0.0	0.0	0.0
ZCCHC14	23174	symbol	H. sapiens	23174	H. sapiens	0.0	0.0	0.0	0.0	0.0	0.0	0.0	0.0	0.0	0.0	0.0	0.0	0.0	0.0	0.0	0.0	0.0	0.0	0.0	0.0
PRMT6	55170	symbol	H. sapiens	55170	H. sapiens	0.0	0.0	0.0	0.0	0.0	0.0	0.0	0.0	0.0	0.0	0.0	0.0	0.0	0.0	0.0	0.0	0.0	0.0	0.0	0.0
SPDYE1	285955	symbol	H. sapiens	285955	H. sapiens	0.0	0.0	0.0	0.0	0.0	0.0	0.0	0.0	0.0	0.0	0.0	0.0	0.0	0.0	0.0	0.0	0.0	0.0	0.0	0.0
DSG3	1830	symbol	H. sapiens	1830	H. sapiens	0.0	0.0	0.0	0.0	0.0	0.0	0.0	0.0	0.0	0.0	0.0	0.0	0.0	0.0	0.0	0.0	0.0	0.0	0.0	0.0
MYLIP	29116	symbol	H. sapiens	29116	H. sapiens	0.0	0.0	0.0	0.0	0.0	0.0	0.0	0.0	0.0	0.0	0.0	0.0	0.0	0.0	0.0	0.0	0.0	0.0	0.0	0.0
THAP1	55145	symbol	H. sapiens	55145	H. sapiens	0.0	0.0	0.0	0.0	0.0	0.0	0.0	0.0	0.0	0.0	0.0	0.0	0.0	0.0	0.0	0.0	0.0	0.0	0.0	0.0
PPM1H	57460	symbol	H. sapiens	57460	H. sapiens	0.0	0.0	0.0	0.0	0.0	0.0	0.0	0.0	0.0	0.0	0.0	0.0	0.0	0.0	0.0	0.0	0.0	0.0	0.0	0.0
CAPS2	84698	symbol	H. sapiens	84698	H. sapiens	0.0	0.0	0.0	0.0	0.0	0.0	0.0	0.0	0.0	0.0	0.0	0.0	0.0	0.0	0.0	0.0	0.0	0.0	0.0	0.0
BMPR1B	658	symbol	H. sapiens	658	H. sapiens	1.0	0.0	0.0	0.0	0.0	0.0	0.0	0.0	0.0	0.0	0.0	0.0	0.0	0.0	0.0	0.0	1.0	0.0	0.0	0.0
EPGN	255324	symbol	H. sapiens	255324	H. sapiens	0.0	0.0	0.0	0.0	0.0	0.0	0.0	0.0	0.0	0.0	0.0	0.0	0.0	0.0	0.0	0.0	0.0	0.0	0.0	0.0
C1orf21	81563	symbol	H. sapiens	81563	H. sapiens	0.0	0.0	0.0	0.0	0.0	0.0	0.0	0.0	0.0	0.0	0.0	0.0	0.0	0.0	0.0	0.0	0.0	0.0	0.0	0.0
THUMPD3	25917	symbol	H. sapiens	25917	H. sapiens	0.0	0.0	0.0	0.0	0.0	0.0	0.0	0.0	0.0	0.0	0.0	0.0	0.0	0.0	0.0	0.0	0.0	0.0	0.0	0.0
POU2F1	5451	symbol	H. sapiens	5451	H. sapiens	0.0	0.0	0.0	0.0	0.0	0.0	0.0	0.0	0.0	0.0	0.0	0.0	0.0	0.0	0.0	0.0	0.0	0.0	0.0	0.0
COPS2	9318	symbol	H. sapiens	9318	H. sapiens	0.0	0.0	0.0	0.0	0.0	0.0	0.0	0.0	0.0	0.0	0.0	0.0	0.0	0.0	0.0	0.0	0.0	0.0	0.0	0.0
TSHR	7253	symbol	H. sapiens	7253	H. sapiens	0.0	0.0	0.0	0.0	0.0	0.0	0.0	0.0	0.0	0.0	0.0	0.0	0.0	0.0	0.0	0.0	0.0	0.0	1.0	0.0
LRP1B	53353	symbol	H. sapiens	53353	H. sapiens	0.0	0.0	0.0	0.0	0.0	0.0	0.0	0.0	0.0	0.0	0.0	0.0	0.0	0.0	0.0	0.0	0.0	0.0	0.0	0.0
IRS2	8660	symbol	H. sapiens	8660	H. sapiens	1.0	0.0	1.0	0.0	0.0	1.0	1.0	0.0	0.0	0.0	1.0	0.0	1.0	1.0	0.0	0.0	0.0	0.0	1.0	0.0
TNFSF15	9966	symbol	H. sapiens	9966	H. sapiens	0.0	0.0	0.0	0.0	0.0	0.0	0.0	0.0	0.0	0.0	0.0	0.0	0.0	0.0	0.0	0.0	0.0	0.0	0.0	0.0
MID2	11043	symbol	H. sapiens	11043	H. sapiens	0.0	0.0	0.0	0.0	0.0	0.0	0.0	0.0	0.0	0.0	0.0	0.0	0.0	0.0	0.0	0.0	0.0	0.0	0.0	0.0
PARP15	165631	symbol	H. sapiens	165631	H. sapiens	0.0	0.0	0.0	0.0	0.0	0.0	0.0	0.0	0.0	0.0	0.0	0.0	0.0	0.0	0.0	0.0	0.0	0.0	0.0	0.0
STK32C	282974	symbol	H. sapiens	282974	H. sapiens	0.0	0.0	0.0	0.0	0.0	0.0	0.0	0.0	0.0	0.0	0.0	0.0	0.0	0.0	0.0	0.0	0.0	0.0	0.0	0.0
ESYT2	57488	symbol	H. sapiens	57488	H. sapiens	0.0	0.0	0.0	0.0	0.0	0.0	0.0	0.0	0.0	0.0	0.0	0.0	0.0	0.0	0.0	0.0	0.0	0.0	0.0	0.0
GOLGA3	2802	symbol	H. sapiens	2802	H. sapiens	0.0	0.0	0.0	0.0	0.0	0.0	0.0	0.0	0.0	0.0	0.0	0.0	0.0	0.0	0.0	0.0	0.0	0.0	0.0	0.0
TMEM241	85019	symbol	H. sapiens	85019	H. sapiens	0.0	0.0	0.0	0.0	0.0	0.0	0.0	0.0	0.0	0.0	0.0	0.0	0.0	0.0	0.0	0.0	0.0	0.0	0.0	0.0
ANKRD28	23243	symbol	H. sapiens	23243	H. sapiens	0.0	0.0	0.0	0.0	0.0	0.0	0.0	0.0	0.0	0.0	0.0	0.0	0.0	0.0	0.0	0.0	0.0	0.0	0.0	0.0
HOOK3	84376	symbol	H. sapiens	84376	H. sapiens	0.0	0.0	0.0	0.0	0.0	0.0	0.0	0.0	0.0	0.0	0.0	0.0	0.0	0.0	0.0	0.0	0.0	0.0	0.0	0.0
IFT81	28981	symbol	H. sapiens	28981	H. sapiens	0.0	0.0	0.0	0.0	0.0	0.0	0.0	0.0	0.0	0.0	0.0	0.0	0.0	0.0	0.0	0.0	0.0	0.0	0.0	0.0
POLR1B	84172	symbol	H. sapiens	84172	H. sapiens	0.0	0.0	0.0	0.0	0.0	0.0	0.0	0.0	0.0	0.0	0.0	0.0	0.0	0.0	0.0	0.0	0.0	0.0	0.0	0.0
PPM1A	5494	symbol	H. sapiens	5494	H. sapiens	0.0	0.0	0.0	0.0	0.0	0.0	0.0	0.0	0.0	0.0	0.0	0.0	0.0	0.0	0.0	0.0	0.0	0.0	0.0	0.0
OSTF1	26578	symbol	H. sapiens	26578	H. sapiens	0.0	0.0	0.0	0.0	0.0	0.0	0.0	0.0	0.0	0.0	0.0	0.0	0.0	0.0	0.0	0.0	0.0	0.0	0.0	0.0
KMT2C	58508	symbol	H. sapiens	58508	H. sapiens	0.0	1.0	0.0	0.0	0.0	0.0	0.0	0.0	0.0	0.0	0.0	0.0	0.0	0.0	0.0	0.0	0.0	0.0	0.0	0.0
CDH17	1015	symbol	H. sapiens	1015	H. sapiens	1.0	1.0	0.0	0.0	0.0	0.0	0.0	0.0	0.0	0.0	0.0	0.0	0.0	0.0	0.0	0.0	0.0	1.0	0.0	0.0
RAD51B	5890	symbol	H. sapiens	5890	H. sapiens	0.0	0.0	0.0	0.0	0.0	0.0	0.0	0.0	0.0	0.0	0.0	0.0	0.0	0.0	0.0	0.0	0.0	0.0	0.0	0.0
HYAL4	23553	symbol	H. sapiens	23553	H. sapiens	0.0	0.0	0.0	0.0	0.0	0.0	0.0	0.0	0.0	0.0	0.0	0.0	0.0	0.0	0.0	0.0	0.0	0.0	0.0	0.0
ZNF26	7574	symbol	H. sapiens	7574	H. sapiens	0.0	0.0	0.0	0.0	0.0	0.0	0.0	0.0	0.0	0.0	0.0	0.0	0.0	0.0	0.0	0.0	0.0	0.0	0.0	0.0
PDZD2	23037	symbol	H. sapiens	23037	H. sapiens	0.0	0.0	0.0	0.0	0.0	0.0	0.0	0.0	0.0	0.0	0.0	0.0	0.0	0.0	0.0	0.0	0.0	0.0	0.0	0.0
RAI1	10743	symbol	H. sapiens	10743	H. sapiens	0.0	0.0	0.0	0.0	0.0	0.0	0.0	0.0	0.0	0.0	0.0	0.0	0.0	0.0	0.0	0.0	0.0	0.0	0.0	0.0
DEDD	9191	symbol	H. sapiens	9191	H. sapiens	0.0	0.0	0.0	0.0	0.0	0.0	0.0	0.0	0.0	0.0	0.0	0.0	0.0	0.0	0.0	0.0	0.0	0.0	0.0	0.0
PLSCR1	5359	symbol	H. sapiens	5359	H. sapiens	0.0	0.0	0.0	0.0	0.0	0.0	0.0	0.0	0.0	0.0	0.0	0.0	0.0	0.0	0.0	0.0	0.0	0.0	0.0	0.0
LMAN1	3998	symbol	H. sapiens	3998	H. sapiens	0.0	0.0	0.0	0.0	0.0	0.0	0.0	0.0	0.0	0.0	0.0	0.0	0.0	0.0	0.0	0.0	0.0	0.0	0.0	0.0
CCDC18	343099	symbol	H. sapiens	343099	H. sapiens	0.0	0.0	0.0	0.0	0.0	0.0	0.0	0.0	0.0	0.0	0.0	0.0	0.0	0.0	0.0	0.0	0.0	0.0	0.0	0.0
SEC23B	10483	symbol	H. sapiens	10483	H. sapiens	0.0	0.0	0.0	0.0	0.0	0.0	0.0	0.0	0.0	0.0	0.0	0.0	0.0	0.0	0.0	0.0	0.0	0.0	0.0	0.0
RFWD3	55159	symbol	H. sapiens	55159	H. sapiens	0.0	0.0	0.0	0.0	0.0	0.0	0.0	0.0	0.0	0.0	0.0	0.0	0.0	0.0	0.0	0.0	0.0	0.0	0.0	0.0
FCRL1	115350	symbol	H. sapiens	115350	H. sapiens	0.0	0.0	0.0	0.0	0.0	0.0	0.0	0.0	0.0	0.0	0.0	0.0	0.0	0.0	0.0	0.0	0.0	0.0	0.0	0.0
UBE2E3	10477	symbol	H. sapiens	10477	H. sapiens	0.0	0.0	0.0	0.0	0.0	0.0	0.0	0.0	0.0	0.0	0.0	0.0	0.0	0.0	0.0	0.0	0.0	0.0	0.0	0.0
TMA16	55319	symbol	H. sapiens	55319	H. sapiens	0.0	0.0	0.0	0.0	0.0	0.0	0.0	0.0	0.0	0.0	0.0	0.0	0.0	0.0	0.0	0.0	0.0	0.0	0.0	0.0
PTPRC	5788	symbol	H. sapiens	5788	H. sapiens	0.0	0.0	0.0	0.0	0.0	0.0	0.0	1.0	1.0	0.0	0.0	0.0	1.0	0.0	0.0	0.0	0.0	0.0	0.0	0.0
SETBP1	26040	symbol	H. sapiens	26040	H. sapiens	0.0	0.0	0.0	0.0	0.0	0.0	0.0	0.0	0.0	0.0	0.0	0.0	0.0	0.0	0.0	0.0	0.0	0.0	0.0	0.0
SSX2IP	117178	symbol	H. sapiens	117178	H. sapiens	0.0	0.0	0.0	0.0	0.0	0.0	0.0	1.0	0.0	0.0	0.0	0.0	0.0	0.0	0.0	0.0	0.0	0.0	0.0	0.0
MED6	10001	symbol	H. sapiens	10001	H. sapiens	0.0	0.0	0.0	0.0	0.0	0.0	0.0	0.0	0.0	0.0	0.0	0.0	0.0	0.0	0.0	0.0	0.0	0.0	0.0	0.0
ACYP1	97	symbol	H. sapiens	97	H. sapiens	0.0	0.0	0.0	0.0	0.0	0.0	0.0	0.0	0.0	0.0	0.0	0.0	0.0	0.0	0.0	0.0	0.0	0.0	0.0	0.0
ARFGEF2	10564	symbol	H. sapiens	10564	H. sapiens	0.0	0.0	0.0	0.0	0.0	0.0	0.0	0.0	0.0	0.0	0.0	0.0	0.0	0.0	0.0	0.0	0.0	0.0	0.0	0.0
ZNF493	284443	symbol	H. sapiens	284443	H. sapiens	0.0	0.0	0.0	0.0	0.0	0.0	0.0	0.0	0.0	0.0	0.0	0.0	0.0	0.0	0.0	0.0	0.0	0.0	0.0	0.0
USP30	84749	symbol	H. sapiens	84749	H. sapiens	0.0	0.0	0.0	0.0	0.0	0.0	0.0	0.0	0.0	0.0	0.0	0.0	0.0	0.0	0.0	0.0	0.0	0.0	0.0	0.0
ACPP	55	gene_synonym	H. sapiens	55	H. sapiens	0.0	0.0	0.0	0.0	0.0	0.0	0.0	0.0	0.0	0.0	0.0	0.0	0.0	0.0	0.0	0.0	0.0	0.0	0.0	0.0
GTF3C4	9329	symbol	H. sapiens	9329	H. sapiens	0.0	0.0	0.0	0.0	0.0	0.0	0.0	0.0	0.0	0.0	0.0	0.0	0.0	0.0	0.0	0.0	0.0	0.0	0.0	0.0
ZDHHC15	158866	symbol	H. sapiens	158866	H. sapiens	0.0	0.0	0.0	0.0	0.0	0.0	0.0	0.0	0.0	0.0	0.0	0.0	0.0	0.0	0.0	0.0	0.0	0.0	0.0	0.0
ARHGEF38	54848	symbol	H. sapiens	54848	H. sapiens	0.0	0.0	0.0	0.0	0.0	0.0	0.0	0.0	0.0	0.0	0.0	0.0	0.0	0.0	0.0	0.0	0.0	0.0	0.0	0.0
NBPF1	55672	symbol	H. sapiens	55672	H. sapiens	0.0	0.0	0.0	0.0	0.0	0.0	0.0	0.0	0.0	0.0	0.0	0.0	0.0	0.0	0.0	0.0	0.0	0.0	0.0	0.0
COBLL1	22837	symbol	H. sapiens	22837	H. sapiens	0.0	0.0	0.0	0.0	0.0	0.0	0.0	0.0	0.0	0.0	0.0	0.0	0.0	0.0	0.0	0.0	0.0	0.0	0.0	0.0
NUP160	23279	symbol	H. sapiens	23279	H. sapiens	0.0	0.0	0.0	0.0	0.0	0.0	0.0	0.0	0.0	0.0	0.0	0.0	0.0	0.0	0.0	0.0	0.0	0.0	0.0	0.0
CHCHD3	54927	symbol	H. sapiens	54927	H. sapiens	0.0	0.0	0.0	0.0	0.0	0.0	0.0	0.0	0.0	0.0	0.0	0.0	0.0	0.0	0.0	0.0	0.0	0.0	0.0	0.0
ODR4	54953	symbol	H. sapiens	54953	H. sapiens	0.0	0.0	0.0	0.0	0.0	0.0	0.0	0.0	0.0	0.0	0.0	0.0	0.0	0.0	0.0	0.0	0.0	0.0	0.0	0.0
MTREX	23517	symbol	H. sapiens	23517	H. sapiens	0.0	0.0	0.0	0.0	0.0	0.0	0.0	0.0	0.0	0.0	0.0	0.0	0.0	0.0	0.0	0.0	0.0	0.0	0.0	0.0
MEX3B	84206	symbol	H. sapiens	84206	H. sapiens	0.0	0.0	0.0	0.0	0.0	0.0	0.0	0.0	0.0	0.0	0.0	0.0	0.0	0.0	0.0	0.0	0.0	0.0	0.0	0.0
ANKRD44	91526	symbol	H. sapiens	91526	H. sapiens	0.0	0.0	0.0	0.0	0.0	0.0	0.0	0.0	0.0	0.0	0.0	0.0	0.0	0.0	0.0	0.0	0.0	0.0	0.0	0.0
NBPF12	149013	symbol	H. sapiens	149013	H. sapiens	0.0	0.0	0.0	0.0	0.0	0.0	0.0	0.0	0.0	0.0	0.0	0.0	0.0	0.0	0.0	0.0	0.0	0.0	0.0	0.0
NR3C1	2908	symbol	H. sapiens	2908	H. sapiens	0.0	0.0	0.0	1.0	0.0	1.0	0.0	0.0	0.0	0.0	0.0	0.0	0.0	1.0	0.0	0.0	0.0	0.0	0.0	0.0
SLC4A8	9498	symbol	H. sapiens	9498	H. sapiens	0.0	0.0	0.0	0.0	0.0	0.0	0.0	0.0	0.0	0.0	0.0	0.0	0.0	0.0	0.0	0.0	0.0	0.0	0.0	0.0
SLC6A15	55117	symbol	H. sapiens	55117	H. sapiens	0.0	0.0	0.0	0.0	0.0	0.0	0.0	0.0	0.0	0.0	0.0	0.0	0.0	0.0	0.0	0.0	0.0	0.0	0.0	0.0
APOPT1	84334	gene_synonym	H. sapiens	84334	H. sapiens	0.0	0.0	0.0	0.0	0.0	0.0	0.0	0.0	0.0	0.0	0.0	0.0	0.0	0.0	0.0	0.0	0.0	0.0	0.0	0.0
RAD18	56852	symbol	H. sapiens	56852	H. sapiens	0.0	0.0	0.0	0.0	0.0	0.0	0.0	0.0	0.0	0.0	0.0	0.0	0.0	0.0	0.0	0.0	0.0	0.0	0.0	0.0
ACYP2	98	symbol	H. sapiens	98	H. sapiens	0.0	0.0	0.0	0.0	0.0	0.0	0.0	0.0	0.0	0.0	0.0	0.0	0.0	0.0	0.0	0.0	0.0	0.0	0.0	0.0
FMO5	2330	symbol	H. sapiens	2330	H. sapiens	0.0	0.0	0.0	0.0	0.0	0.0	0.0	0.0	0.0	0.0	0.0	0.0	0.0	0.0	0.0	0.0	0.0	0.0	0.0	0.0
CD109	135228	symbol	H. sapiens	135228	H. sapiens	0.0	0.0	0.0	0.0	0.0	0.0	0.0	0.0	0.0	0.0	0.0	0.0	0.0	0.0	0.0	0.0	0.0	0.0	0.0	0.0
RBM26	64062	symbol	H. sapiens	64062	H. sapiens	0.0	0.0	0.0	0.0	0.0	0.0	0.0	0.0	0.0	0.0	0.0	0.0	0.0	0.0	0.0	0.0	0.0	0.0	0.0	0.0
ATP5IF1	93974	symbol	H. sapiens	93974	H. sapiens	0.0	0.0	0.0	0.0	0.0	0.0	0.0	0.0	0.0	0.0	0.0	0.0	0.0	0.0	0.0	0.0	0.0	0.0	0.0	0.0
GFM2	84340	symbol	H. sapiens	84340	H. sapiens	0.0	0.0	0.0	0.0	0.0	0.0	0.0	0.0	0.0	0.0	0.0	0.0	0.0	0.0	0.0	0.0	0.0	0.0	0.0	0.0
RAVER2	55225	symbol	H. sapiens	55225	H. sapiens	0.0	0.0	0.0	0.0	0.0	0.0	0.0	0.0	0.0	0.0	0.0	0.0	0.0	0.0	0.0	0.0	0.0	0.0	0.0	0.0
IL18R1	8809	symbol	H. sapiens	8809	H. sapiens	0.0	0.0	0.0	0.0	1.0	0.0	0.0	0.0	0.0	1.0	0.0	0.0	0.0	0.0	0.0	0.0	0.0	0.0	0.0	0.0
NBPF3	84224	symbol	H. sapiens	84224	H. sapiens	0.0	0.0	0.0	0.0	0.0	0.0	0.0	0.0	0.0	0.0	0.0	0.0	0.0	0.0	0.0	0.0	0.0	0.0	0.0	0.0
ZNF678	339500	symbol	H. sapiens	339500	H. sapiens	0.0	0.0	0.0	0.0	0.0	0.0	0.0	0.0	0.0	0.0	0.0	0.0	0.0	0.0	0.0	0.0	0.0	0.0	0.0	0.0
MICU1	10367	symbol	H. sapiens	10367	H. sapiens	0.0	0.0	0.0	0.0	0.0	0.0	0.0	0.0	0.0	0.0	0.0	0.0	0.0	0.0	0.0	0.0	0.0	0.0	0.0	0.0
ANKRD12	23253	symbol	H. sapiens	23253	H. sapiens	0.0	0.0	0.0	0.0	0.0	0.0	0.0	0.0	0.0	0.0	0.0	0.0	0.0	0.0	0.0	0.0	0.0	0.0	0.0	0.0
CCL11	6356	symbol	H. sapiens	6356	H. sapiens	0.0	0.0	0.0	0.0	0.0	0.0	0.0	0.0	0.0	0.0	0.0	0.0	0.0	0.0	0.0	0.0	0.0	0.0	0.0	0.0
PABPC1	26986	symbol	H. sapiens	26986	H. sapiens	0.0	0.0	0.0	0.0	1.0	0.0	0.0	0.0	0.0	0.0	0.0	0.0	0.0	0.0	0.0	0.0	0.0	0.0	0.0	0.0
EPAS1	2034	symbol	H. sapiens	2034	H. sapiens	1.0	0.0	1.0	0.0	0.0	0.0	0.0	0.0	1.0	0.0	0.0	0.0	0.0	1.0	0.0	0.0	0.0	0.0	0.0	0.0
USP31	57478	symbol	H. sapiens	57478	H. sapiens	0.0	0.0	0.0	0.0	0.0	0.0	0.0	0.0	0.0	0.0	0.0	0.0	0.0	0.0	0.0	0.0	0.0	0.0	0.0	0.0
SFR1	119392	symbol	H. sapiens	119392	H. sapiens	0.0	0.0	0.0	0.0	0.0	0.0	0.0	0.0	0.0	0.0	0.0	0.0	0.0	0.0	0.0	0.0	0.0	0.0	0.0	0.0
TRA2A	29896	symbol	H. sapiens	29896	H. sapiens	0.0	0.0	0.0	0.0	0.0	0.0	0.0	0.0	0.0	0.0	0.0	0.0	0.0	0.0	0.0	0.0	0.0	0.0	0.0	0.0
GRAMD1C	54762	symbol	H. sapiens	54762	H. sapiens	0.0	0.0	0.0	0.0	0.0	0.0	0.0	0.0	0.0	0.0	0.0	0.0	0.0	0.0	0.0	0.0	0.0	0.0	0.0	0.0
GNG12	55970	symbol	H. sapiens	55970	H. sapiens	1.0	0.0	1.0	0.0	0.0	0.0	0.0	1.0	0.0	0.0	1.0	0.0	1.0	0.0	0.0	0.0	0.0	0.0	0.0	1.0
PAFAH2	5051	symbol	H. sapiens	5051	H. sapiens	0.0	0.0	0.0	0.0	0.0	0.0	0.0	0.0	0.0	0.0	0.0	0.0	0.0	0.0	0.0	0.0	0.0	0.0	0.0	0.0
UTP25	27042	symbol	H. sapiens	27042	H. sapiens	0.0	0.0	0.0	0.0	0.0	0.0	0.0	0.0	0.0	0.0	0.0	0.0	0.0	0.0	0.0	0.0	0.0	0.0	0.0	0.0
FAS	355	symbol	H. sapiens	355	H. sapiens	1.0	0.0	1.0	0.0	1.0	0.0	0.0	1.0	1.0	1.0	1.0	0.0	1.0	1.0	0.0	0.0	0.0	0.0	0.0	0.0
CSTF2	1478	symbol	H. sapiens	1478	H. sapiens	0.0	0.0	0.0	0.0	0.0	0.0	0.0	0.0	0.0	0.0	0.0	0.0	0.0	0.0	0.0	0.0	0.0	0.0	0.0	0.0
KIAA0895L	653319	gene_synonym	H. sapiens	653319	H. sapiens	0.0	0.0	0.0	0.0	0.0	0.0	0.0	0.0	0.0	0.0	0.0	0.0	0.0	0.0	0.0	0.0	0.0	0.0	0.0	0.0
FAM172A	83989	gene_synonym	H. sapiens	83989	H. sapiens	0.0	0.0	0.0	0.0	0.0	0.0	0.0	0.0	0.0	0.0	0.0	0.0	0.0	0.0	0.0	0.0	0.0	0.0	0.0	0.0
MTERF2	80298	symbol	H. sapiens	80298	H. sapiens	0.0	0.0	0.0	0.0	0.0	0.0	0.0	0.0	0.0	0.0	0.0	0.0	0.0	0.0	0.0	0.0	0.0	0.0	0.0	0.0
OR2C3	81472	symbol	H. sapiens	81472	H. sapiens	0.0	0.0	0.0	0.0	0.0	0.0	0.0	0.0	0.0	0.0	0.0	0.0	0.0	0.0	0.0	0.0	0.0	0.0	0.0	0.0
YAF2	10138	symbol	H. sapiens	10138	H. sapiens	0.0	0.0	0.0	0.0	0.0	0.0	0.0	0.0	0.0	0.0	0.0	0.0	0.0	0.0	0.0	0.0	0.0	0.0	0.0	0.0
ZNF595	152687	symbol	H. sapiens	152687	H. sapiens	0.0	0.0	0.0	0.0	0.0	0.0	0.0	0.0	0.0	0.0	0.0	0.0	0.0	0.0	0.0	0.0	0.0	0.0	0.0	0.0
PDC	5132	symbol	H. sapiens	5132	H. sapiens	0.0	0.0	0.0	0.0	0.0	0.0	0.0	0.0	0.0	0.0	0.0	0.0	0.0	0.0	0.0	0.0	0.0	0.0	0.0	0.0
CALD1	800	symbol	H. sapiens	800	H. sapiens	0.0	0.0	0.0	0.0	0.0	0.0	0.0	0.0	0.0	0.0	0.0	0.0	0.0	0.0	0.0	0.0	0.0	0.0	0.0	0.0
FCAMR	83953	symbol	H. sapiens	83953	H. sapiens	0.0	0.0	0.0	0.0	0.0	0.0	0.0	0.0	0.0	0.0	0.0	0.0	0.0	0.0	0.0	0.0	0.0	0.0	0.0	0.0
GULP1	51454	symbol	H. sapiens	51454	H. sapiens	0.0	0.0	0.0	0.0	0.0	0.0	0.0	0.0	0.0	0.0	0.0	0.0	0.0	0.0	0.0	0.0	0.0	0.0	0.0	0.0
NMT1	4836	symbol	H. sapiens	4836	H. sapiens	0.0	0.0	0.0	0.0	0.0	0.0	0.0	0.0	0.0	0.0	0.0	0.0	0.0	0.0	0.0	0.0	0.0	0.0	0.0	0.0
CETN1	1068	symbol	H. sapiens	1068	H. sapiens	0.0	0.0	0.0	0.0	0.0	0.0	0.0	0.0	0.0	0.0	0.0	0.0	0.0	0.0	0.0	0.0	0.0	0.0	0.0	0.0
GCNA	93953	symbol	H. sapiens	93953	H. sapiens	0.0	0.0	0.0	0.0	0.0	0.0	0.0	0.0	0.0	0.0	0.0	0.0	0.0	0.0	0.0	0.0	0.0	0.0	0.0	0.0
FAM241A	132720	symbol	H. sapiens	132720	H. sapiens	0.0	0.0	0.0	0.0	0.0	0.0	0.0	0.0	0.0	0.0	0.0	0.0	0.0	0.0	0.0	0.0	0.0	0.0	0.0	0.0
FOXN3	1112	symbol	H. sapiens	1112	H. sapiens	0.0	0.0	0.0	0.0	0.0	0.0	0.0	0.0	0.0	0.0	0.0	0.0	0.0	0.0	0.0	0.0	0.0	0.0	0.0	0.0
CBL	867	symbol	H. sapiens	867	H. sapiens	1.0	0.0	0.0	0.0	1.0	0.0	0.0	1.0	1.0	0.0	0.0	0.0	1.0	0.0	0.0	1.0	0.0	0.0	0.0	0.0
FAM169A	26049	symbol	H. sapiens	26049	H. sapiens	0.0	0.0	0.0	0.0	0.0	0.0	0.0	0.0	0.0	0.0	0.0	0.0	0.0	0.0	0.0	0.0	0.0	0.0	0.0	0.0
IDS	3423	symbol	H. sapiens	3423	H. sapiens	0.0	0.0	0.0	0.0	0.0	0.0	0.0	0.0	0.0	0.0	0.0	0.0	0.0	0.0	0.0	0.0	0.0	0.0	0.0	0.0
THAP6	152815	symbol	H. sapiens	152815	H. sapiens	0.0	0.0	0.0	0.0	0.0	0.0	0.0	0.0	0.0	0.0	0.0	0.0	0.0	0.0	0.0	0.0	0.0	0.0	0.0	0.0
NOTCH2	4853	symbol	H. sapiens	4853	H. sapiens	1.0	0.0	0.0	0.0	0.0	0.0	0.0	0.0	1.0	0.0	1.0	1.0	0.0	0.0	0.0	0.0	0.0	0.0	0.0	0.0
CLEC2D	29121	symbol	H. sapiens	29121	H. sapiens	0.0	0.0	0.0	0.0	0.0	0.0	0.0	0.0	0.0	0.0	0.0	0.0	0.0	0.0	0.0	0.0	0.0	0.0	0.0	0.0
ZMYM1	79830	symbol	H. sapiens	79830	H. sapiens	0.0	0.0	0.0	0.0	0.0	0.0	0.0	0.0	0.0	0.0	0.0	0.0	0.0	0.0	0.0	0.0	0.0	0.0	0.0	0.0
KIF2A	3796	symbol	H. sapiens	3796	H. sapiens	0.0	0.0	0.0	0.0	0.0	0.0	0.0	0.0	0.0	0.0	0.0	0.0	0.0	0.0	0.0	0.0	0.0	0.0	0.0	0.0
ARMCX5	64860	symbol	H. sapiens	64860	H. sapiens	0.0	0.0	0.0	0.0	0.0	0.0	0.0	0.0	0.0	0.0	0.0	0.0	0.0	0.0	0.0	0.0	0.0	0.0	0.0	0.0
PRKAB2	5565	symbol	H. sapiens	5565	H. sapiens	0.0	1.0	0.0	0.0	0.0	0.0	1.0	1.0	0.0	0.0	0.0	0.0	0.0	0.0	0.0	0.0	0.0	1.0	0.0	0.0
PPP1R3F	89801	symbol	H. sapiens	89801	H. sapiens	0.0	0.0	0.0	0.0	0.0	0.0	0.0	0.0	0.0	0.0	0.0	0.0	0.0	0.0	0.0	0.0	0.0	0.0	0.0	0.0
RNF213	57674	symbol	H. sapiens	57674	H. sapiens	0.0	0.0	0.0	0.0	0.0	0.0	0.0	0.0	0.0	0.0	0.0	0.0	0.0	0.0	0.0	0.0	0.0	0.0	0.0	0.0
DESI1	27351	symbol	H. sapiens	27351	H. sapiens	0.0	0.0	0.0	0.0	0.0	0.0	0.0	0.0	0.0	0.0	0.0	0.0	0.0	0.0	0.0	0.0	0.0	0.0	0.0	0.0
SPRY2	10253	symbol	H. sapiens	10253	H. sapiens	0.0	0.0	0.0	0.0	0.0	0.0	0.0	0.0	1.0	0.0	0.0	0.0	1.0	0.0	0.0	0.0	0.0	0.0	0.0	0.0

## Sheet: Enrichment
GroupID	Category	Term	Description	LogP	Log(q-value)	Genes	Symbols	InTerm_InList
1_Member	KEGG Pathway	hsa04150	mTOR signaling pathway	-17.2749	-15.7419	207,387,1977,2932,3479,4040,4893,5295,5562,5579,6654,7473,7474,7476,7478,7855,7976,9706,27330,51384,58528,64798,81029,253260	AKT1,RHOA,EIF4E,GSK3B,IGF1,LRP6,NRAS,PIK3R1,PRKAA1,PRKCB,SOS1,WNT3,WNT5A,WNT7A,WNT8A,FZD5,FZD3,ULK2,RPS6KA6,WNT16,RRAGD,DEPTOR,WNT5B,RICTOR	24/156
1_Summary	KEGG Pathway	hsa05200	Pathways in cancer	-60.3486	-57.2716	207,317,324,330,355,369,387,595,650,808,817,840,867,998,1021,1163,1282,1285,1387,1647,2033,2034,2099,2250,2252,2263,2783,2932,2938,2939,3082,3280,3320,3479,3558,3575,3600,3673,3717,4040,4087,4089,4233,4853,4893,5295,5337,5567,5579,5733,5743,5879,5898,5900,6093,6654,6667,6774,6789,6921,7039,7157,7296,7422,7423,7424,7473,7474,7476,7478,7855,7976,8030,8648,8772,8817,9134,29119,51384,51426,54205,5597…	AKT1,APAF1,APC,BIRC3,FAS,ARAF,RHOA,CCND1,BMP2,CALM3,CAMK2D,CASP7,CBL,CDC42,CDK6,CKS1B,COL4A1,COL4A3,CREBBP,GADD45A,EP300,EPAS1,ESR1,FGF5,FGF7,FGFR2,GNB2,GSK3B,GSTA1,GSTA2,HGF,HES1,HSP90AA1,IGF1,IL2,IL7R,IL15,ITGA2,JAK2,LRP6,SMAD2,SMAD4,MET,NOTCH2,NRAS,PIK3R1,PLD1,PRKACB,PRKCB,PTGER3,PTGS2,RAC1,RALA,RALGDS,ROCK1,SOS1,SP1,STAT3,STK4,ELOC,TGFA,TP53,TXNRD1,VEGFA,VEGFB,VEGFC,WNT3,WNT5A,WNT7A,WNT8A,FZD…	142/-
1_Member	KEGG Pathway	hsa05200	Pathways in cancer	-60.3486	-57.2716	207,317,324,330,355,369,387,595,650,808,817,840,867,998,1021,1163,1282,1285,1387,1647,2033,2034,2099,2250,2252,2263,2783,2932,2938,2939,3082,3280,3320,3479,3558,3575,3600,3673,3717,4040,4087,4089,4233,4853,4893,5295,5337,5567,5579,5733,5743,5879,5898,5900,6093,6654,6667,6774,6789,6921,7039,7157,7296,7422,7423,7424,7473,7474,7476,7478,7855,7976,8030,8648,8772,8817,9134,29119,51384,51426,54205,5597…	AKT1,APAF1,APC,BIRC3,FAS,ARAF,RHOA,CCND1,BMP2,CALM3,CAMK2D,CASP7,CBL,CDC42,CDK6,CKS1B,COL4A1,COL4A3,CREBBP,GADD45A,EP300,EPAS1,ESR1,FGF5,FGF7,FGFR2,GNB2,GSK3B,GSTA1,GSTA2,HGF,HES1,HSP90AA1,IGF1,IL2,IL7R,IL15,ITGA2,JAK2,LRP6,SMAD2,SMAD4,MET,NOTCH2,NRAS,PIK3R1,PLD1,PRKACB,PRKCB,PTGER3,PTGS2,RAC1,RALA,RALGDS,ROCK1,SOS1,SP1,STAT3,STK4,ELOC,TGFA,TP53,TXNRD1,VEGFA,VEGFB,VEGFC,WNT3,WNT5A,WNT7A,WNT8A,FZD…	83/531
1_Member	KEGG Pathway	hsa05205	Proteoglycans in cancer	-26.5725	-24.2737	207,355,369,387,595,817,858,867,998,2066,2099,3082,3479,3673,4087,4233,4893,5295,5567,5579,5879,5962,6093,6654,6774,7157,7422,7473,7474,7476,7478,7855,7976,51384,81029	AKT1,FAS,ARAF,RHOA,CCND1,CAMK2D,CAV2,CBL,CDC42,ERBB4,ESR1,HGF,IGF1,ITGA2,SMAD2,MET,NRAS,PIK3R1,PRKACB,PRKCB,RAC1,RDX,ROCK1,SOS1,STAT3,TP53,VEGFA,WNT3,WNT5A,WNT7A,WNT8A,FZD5,FZD3,WNT16,WNT5B	35/205
1_Member	KEGG Pathway	hsa05226	Gastric cancer	-26.3356	-24.1037	207,324,369,595,1015,1647,2250,2252,2263,2932,3082,4040,4087,4089,4233,4893,5295,6654,7157,7473,7474,7476,7478,7855,7976,8817,9134,29119,51384,51426,81029	AKT1,APC,ARAF,CCND1,CDH17,GADD45A,FGF5,FGF7,FGFR2,GSK3B,HGF,LRP6,SMAD2,SMAD4,MET,NRAS,PIK3R1,SOS1,TP53,WNT3,WNT5A,WNT7A,WNT8A,FZD5,FZD3,FGF18,CCNE2,CTNNA3,WNT16,POLK,WNT5B	31/149
1_Member	KEGG Pathway	hsa05225	Hepatocellular carcinoma	-25.889	-23.7662	207,324,369,595,1021,1647,2932,2938,2939,3082,4040,4087,4089,4233,4893,5295,5579,6605,6654,7039,7157,7296,7473,7474,7476,7478,7855,7976,8289,51384,51426,81029	AKT1,APC,ARAF,CCND1,CDK6,GADD45A,GSK3B,GSTA1,GSTA2,HGF,LRP6,SMAD2,SMAD4,MET,NRAS,PIK3R1,PRKCB,SMARCE1,SOS1,TGFA,TP53,TXNRD1,WNT3,WNT5A,WNT7A,WNT8A,FZD5,FZD3,ARID1A,WNT16,POLK,WNT5B	32/168
1_Member	KEGG Pathway	hsa05224	Breast cancer	-25.2353	-23.1583	207,324,369,595,1021,1647,2099,2250,2252,2932,3280,3479,4040,4853,4893,5295,6654,6667,7157,7473,7474,7476,7478,7855,7976,8648,8817,51384,51426,81029	AKT1,APC,ARAF,CCND1,CDK6,GADD45A,ESR1,FGF5,FGF7,GSK3B,HES1,IGF1,LRP6,NOTCH2,NRAS,PIK3R1,SOS1,SP1,TP53,WNT3,WNT5A,WNT7A,WNT8A,FZD5,FZD3,NCOA1,FGF18,WNT16,POLK,WNT5B	30/147
1_Member	KEGG Pathway	hsa04550	Signaling pathways regulating pluripotency of stem cells	-24.3254	-22.3624	93,207,324,658,659,2263,2932,3479,3625,3717,4087,4089,4093,4617,4893,5295,5978,6774,7473,7474,7476,7478,7855,7976,7994,51384,55183,81029,84333	ACVR2B,AKT1,APC,BMPR1B,BMPR2,FGFR2,GSK3B,IGF1,INHBB,JAK2,SMAD2,SMAD4,SMAD9,MYF5,NRAS,PIK3R1,REST,STAT3,WNT3,WNT5A,WNT7A,WNT8A,FZD5,FZD3,KAT6A,WNT16,RIF1,WNT5B,PCGF5	29/143
1_Member	KEGG Pathway	hsa05165	Human papillomavirus infection	-20.4268	-18.6922	207,324,355,472,595,998,1021,1282,1285,1387,2033,2932,3280,3516,3673,4853,4893,5295,5567,5743,6654,7157,7337,7422,7473,7474,7476,7478,7855,7976,8772,9134,9223,9586,51384,81029	AKT1,APC,FAS,ATM,CCND1,CDC42,CDK6,COL4A1,COL4A3,CREBBP,EP300,GSK3B,HES1,RBPJ,ITGA2,NOTCH2,NRAS,PIK3R1,PRKACB,PTGS2,SOS1,TP53,UBE3A,VEGFA,WNT3,WNT5A,WNT7A,WNT8A,FZD5,FZD3,FADD,CCNE2,MAGI1,CREB5,WNT16,WNT5B	36/331
1_Member	KEGG Pathway	hsa04390	Hippo signaling pathway	-18.3458	-16.7312	324,330,595,650,658,659,2932,4087,4089,5054,7005,7161,7473,7474,7476,7478,7855,7976,9113,25937,29119,51384,81029,92597,166824	APC,BIRC3,CCND1,BMP2,BMPR1B,BMPR2,GSK3B,SMAD2,SMAD4,SERPINE1,TEAD3,TP73,WNT3,WNT5A,WNT7A,WNT8A,FZD5,FZD3,LATS1,WWTR1,CTNNA3,WNT16,WNT5B,MOB1B,RASSF6	25/157
1_Member	KEGG Pathway	hsa04310	Wnt signaling pathway	-16.1509	-14.7981	324,387,595,817,1387,2033,2932,4040,4089,5567,5579,5879,7091,7157,7473,7474,7476,7478,7855,7976,23411,27123,51384,81029	APC,RHOA,CCND1,CAMK2D,CREBBP,EP300,GSK3B,LRP6,SMAD4,PRKACB,PRKCB,RAC1,TLE4,TP53,WNT3,WNT5A,WNT7A,WNT8A,FZD5,FZD3,SIRT1,DKK2,WNT16,WNT5B	24/174
1_Member	KEGG Pathway	hsa04934	Cushing syndrome	-14.0447	-12.8412	196,324,595,817,1021,1386,2932,5567,5908,6667,7473,7474,7476,7478,7855,7976,8622,9134,9586,51384,81029	AHR,APC,CCND1,CAMK2D,CDK6,ATF2,GSK3B,PRKACB,RAP1B,SP1,WNT3,WNT5A,WNT7A,WNT8A,FZD5,FZD3,PDE8B,CCNE2,CREB5,WNT16,WNT5B	21/155
1_Member	KEGG Pathway	hsa05010	Alzheimer disease	-13.1889	-12.031	102,207,317,324,355,369,808,840,2932,4023,4040,4893,5295,5743,6622,7473,7474,7476,7478,7855,7976,8660,8772,9706,27123,51107,51384,54205,81029,83464	ADAM10,AKT1,APAF1,APC,FAS,ARAF,CALM3,CASP7,GSK3B,LPL,LRP6,NRAS,PIK3R1,PTGS2,SNCA,WNT3,WNT5A,WNT7A,WNT8A,FZD5,FZD3,IRS2,FADD,ULK2,DKK2,APH1A,WNT16,CYCS,WNT5B,APH1B	30/384
1_Member	KEGG Pathway	hsa05217	Basal cell carcinoma	-12.6247	-11.5254	324,650,1647,2932,7157,7473,7474,7476,7478,7855,7976,51384,51426,81029	APC,BMP2,GADD45A,GSK3B,TP53,WNT3,WNT5A,WNT7A,WNT8A,FZD5,FZD3,WNT16,POLK,WNT5B	14/63
1_Member	KEGG Pathway	hsa04916	Melanogenesis	-11.9175	-10.8819	808,817,1387,2033,2932,4893,5567,5579,7473,7474,7476,7478,7855,7976,51384,81029	CALM3,CAMK2D,CREBBP,EP300,GSK3B,NRAS,PRKACB,PRKCB,WNT3,WNT5A,WNT7A,WNT8A,FZD5,FZD3,WNT16,WNT5B	16/101
3_Summary	KEGG Pathway	hsa04014	Ras signaling pathway	-29.0171	-26.4172	207,284,387,627,808,998,2114,2250,2252,2263,2321,2783,3082,3479,4233,4763,4893,4915,5062,5295,5321,5337,5567,5579,5879,5898,5900,5908,5923,6654,6789,7039,7422,7423,7424,8817,55970,57144,283455,355,369,1386,1647,1848,2066,5608,6416,7157,7786,10746,27330,595,1021,1282,1285,1977,2932,3320,3558,3575,3673,3717,5294,5562,5618,9134,9223,9586,200186,2034,5286,6514,8660,10891,5580,7408,817,3356,3358,4638,…	AKT1,ANGPT1,RHOA,BDNF,CALM3,CDC42,ETS2,FGF5,FGF7,FGFR2,FLT1,GNB2,HGF,IGF1,MET,NF1,NRAS,NTRK2,PAK2,PIK3R1,PLA2G4A,PLD1,PRKACB,PRKCB,RAC1,RALA,RALGDS,RAP1B,RASGRF1,SOS1,STK4,TGFA,VEGFA,VEGFB,VEGFC,FGF18,GNG12,PAK5,KSR2,FAS,ARAF,ATF2,GADD45A,DUSP6,ERBB4,MAP2K6,MAP2K4,TP53,MAP3K12,MAP3K2,RPS6KA6,CCND1,CDK6,COL4A1,COL4A3,EIF4E,GSK3B,HSP90AA1,IL2,IL7R,ITGA2,JAK2,PIK3CG,PRKAA1,PRLR,CCNE2,MAGI1,CREB5,CRT…	83/-
3_Member	KEGG Pathway	hsa04014	Ras signaling pathway	-29.0171	-26.4172	207,284,387,627,808,998,2114,2250,2252,2263,2321,2783,3082,3479,4233,4763,4893,4915,5062,5295,5321,5337,5567,5579,5879,5898,5900,5908,5923,6654,6789,7039,7422,7423,7424,8817,55970,57144,283455	AKT1,ANGPT1,RHOA,BDNF,CALM3,CDC42,ETS2,FGF5,FGF7,FGFR2,FLT1,GNB2,HGF,IGF1,MET,NF1,NRAS,NTRK2,PAK2,PIK3R1,PLA2G4A,PLD1,PRKACB,PRKCB,RAC1,RALA,RALGDS,RAP1B,RASGRF1,SOS1,STK4,TGFA,VEGFA,VEGFB,VEGFC,FGF18,GNG12,PAK5,KSR2	39/236
3_Member	KEGG Pathway	hsa04010	MAPK signaling pathway	-27.0679	-24.593	207,284,355,369,627,998,1386,1647,1848,2066,2250,2252,2263,2321,3082,3479,4233,4763,4893,4915,5062,5321,5567,5579,5608,5879,5908,5923,6416,6654,6789,7039,7157,7422,7423,7424,7786,8817,10746,27330,55970	AKT1,ANGPT1,FAS,ARAF,BDNF,CDC42,ATF2,GADD45A,DUSP6,ERBB4,FGF5,FGF7,FGFR2,FLT1,HGF,IGF1,MET,NF1,NRAS,NTRK2,PAK2,PLA2G4A,PRKACB,PRKCB,MAP2K6,RAC1,RAP1B,RASGRF1,MAP2K4,SOS1,STK4,TGFA,TP53,VEGFA,VEGFB,VEGFC,MAP3K12,FGF18,MAP3K2,RPS6KA6,GNG12	41/301
3_Member	KEGG Pathway	hsa04151	PI3K-Akt signaling pathway	-26.0563	-23.8823	207,284,595,627,1021,1282,1285,1386,1977,2066,2250,2252,2263,2321,2783,2932,3082,3320,3479,3558,3575,3673,3717,4233,4893,4915,5294,5295,5562,5618,5879,6654,7039,7157,7422,7423,7424,8817,9134,9223,9586,55970,200186	AKT1,ANGPT1,CCND1,BDNF,CDK6,COL4A1,COL4A3,ATF2,EIF4E,ERBB4,FGF5,FGF7,FGFR2,FLT1,GNB2,GSK3B,HGF,HSP90AA1,IGF1,IL2,IL7R,ITGA2,JAK2,MET,NRAS,NTRK2,PIK3CG,PIK3R1,PRKAA1,PRLR,RAC1,SOS1,TGFA,TP53,VEGFA,VEGFB,VEGFC,FGF18,CCNE2,MAGI1,CREB5,GNG12,CRTC2	43/359
3_Member	KEGG Pathway	hsa04015	Rap1 signaling pathway	-16.2696	-14.9086	207,284,387,808,998,2250,2252,2263,2321,3082,3479,4233,4893,5295,5579,5608,5879,5898,5900,5908,7408,7422,7423,7424,8817,9223	AKT1,ANGPT1,RHOA,CALM3,CDC42,FGF5,FGF7,FGFR2,FLT1,HGF,IGF1,MET,NRAS,PIK3R1,PRKCB,MAP2K6,RAC1,RALA,RALGDS,RAP1B,VASP,VEGFA,VEGFB,VEGFC,FGF18,MAGI1	26/210
3_Member	KEGG Pathway	hsa04020	Calcium signaling pathway	-10.7246	-9.76814	808,817,2066,2250,2252,2263,2321,3082,3356,3358,4233,4638,4915,5350,5567,5579,5733,7039,7422,7423,7424,8817	CALM3,CAMK2D,ERBB4,FGF5,FGF7,FGFR2,FLT1,HGF,HTR2A,HTR2C,MET,MYLK,NTRK2,PLN,PRKACB,PRKCB,PTGER3,TGFA,VEGFA,VEGFB,VEGFC,FGF18	22/253
3_Member	KEGG Pathway	hsa04926	Relaxin signaling pathway	-10.2522	-9.33049	207,1282,1285,1386,2783,4087,4893,5295,5567,6416,6654,7422,7423,7424,9586,55970	AKT1,COL4A1,COL4A3,ATF2,GNB2,SMAD2,NRAS,PIK3R1,PRKACB,MAP2K4,SOS1,VEGFA,VEGFB,VEGFC,CREB5,GNG12	16/129
7_Member	KEGG Pathway	hsa04068	FoxO signaling pathway	-17.9094	-16.3238	207,369,472,595,1387,1647,2033,2290,3479,3575,3586,4089,4893,5295,5562,5565,6654,6774,6789,8660,9456,23411,85417	AKT1,ARAF,ATM,CCND1,CREBBP,GADD45A,EP300,FOXG1,IGF1,IL7R,IL10,SMAD4,NRAS,PIK3R1,PRKAA1,PRKAB2,SOS1,STAT3,STK4,IRS2,HOMER1,SIRT1,CCNB3	23/131
8_Summary	KEGG Pathway	hsa04510	Focal adhesion	-22.0666	-20.22	81,87,207,330,387,595,858,998,1282,1285,1793,2321,2932,3082,3479,3673,4233,4638,5062,5295,5579,5879,5908,5923,6093,6654,7408,7422,7423,7424,57144,324,2250,2252,2263,4893,5286,5294,5962,8817,10092,10163,55970,369,10096,10097,3558,3586,5608,6347,6416,27330,840,3320,3840,5788,5898,6990,8772,54205,79659,257397,1387,2033,4089,29119,117178,867,5562,5565,5567,9223,54566,355,4644,4690	ACTN4,ACTN1,AKT1,BIRC3,RHOA,CCND1,CAV2,CDC42,COL4A1,COL4A3,DOCK1,FLT1,GSK3B,HGF,IGF1,ITGA2,MET,MYLK,PAK2,PIK3R1,PRKCB,RAC1,RAP1B,RASGRF1,ROCK1,SOS1,VASP,VEGFA,VEGFB,VEGFC,PAK5,APC,FGF5,FGF7,FGFR2,NRAS,PIK3C2A,PIK3CG,RDX,FGF18,ARPC5,WASF2,GNG12,ARAF,ACTR3,ACTR2,IL2,IL10,MAP2K6,CCL2,MAP2K4,RPS6KA6,CASP7,HSP90AA1,KPNA4,PTPRC,RALA,DYNLT3,FADD,CYCS,DYNC2H1,TAB3,CREBBP,EP300,SMAD4,CTNNA3,SSX2IP,CBL,PRK…	76/-
8_Member	KEGG Pathway	hsa04510	Focal adhesion	-22.0666	-20.22	81,87,207,330,387,595,858,998,1282,1285,1793,2321,2932,3082,3479,3673,4233,4638,5062,5295,5579,5879,5908,5923,6093,6654,7408,7422,7423,7424,57144	ACTN4,ACTN1,AKT1,BIRC3,RHOA,CCND1,CAV2,CDC42,COL4A1,COL4A3,DOCK1,FLT1,GSK3B,HGF,IGF1,ITGA2,MET,MYLK,PAK2,PIK3R1,PRKCB,RAC1,RAP1B,RASGRF1,ROCK1,SOS1,VASP,VEGFA,VEGFB,VEGFC,PAK5	31/203
8_Member	KEGG Pathway	hsa04810	Regulation of actin cytoskeleton	-16.3275	-14.9407	81,87,207,324,369,387,998,1793,2250,2252,2263,3673,4638,4893,5062,5295,5879,5962,6093,6654,8817,10092,10096,10097,10163,55970,57144	ACTN4,ACTN1,AKT1,APC,ARAF,RHOA,CDC42,DOCK1,FGF5,FGF7,FGFR2,ITGA2,MYLK,NRAS,PAK2,PIK3R1,RAC1,RDX,ROCK1,SOS1,FGF18,ARPC5,ACTR3,ACTR2,WASF2,GNG12,PAK5	27/229
8_Member	KEGG Pathway	hsa05135	Yersinia infection	-11.8911	-10.8594	207,387,998,1793,2932,3558,3586,5295,5608,5879,6093,6347,6416,10092,10096,10097,10163,27330	AKT1,RHOA,CDC42,DOCK1,GSK3B,IL2,IL10,PIK3R1,MAP2K6,RAC1,ROCK1,CCL2,MAP2K4,ARPC5,ACTR3,ACTR2,WASF2,RPS6KA6	18/137
8_Member	KEGG Pathway	hsa05132	Salmonella infection	-10.8609	-9.89781	207,330,387,840,998,3320,3840,5286,5294,5608,5788,5879,5898,6416,6990,8772,10092,10096,10097,54205,79659,257397	AKT1,BIRC3,RHOA,CASP7,CDC42,HSP90AA1,KPNA4,PIK3C2A,PIK3CG,MAP2K6,PTPRC,RAC1,RALA,MAP2K4,DYNLT3,FADD,ARPC5,ACTR3,ACTR2,CYCS,DYNC2H1,TAB3	22/249
8_Member	KEGG Pathway	hsa04520	Adherens junction	-10.1952	-9.28257	81,87,387,998,1387,2033,4089,4233,5879,5908,6093,10163,29119,117178	ACTN4,ACTN1,RHOA,CDC42,CREBBP,EP300,SMAD4,MET,RAC1,RAP1B,ROCK1,WASF2,CTNNA3,SSX2IP	14/93
8_Member	KEGG Pathway	hsa05100	Bacterial invasion of epithelial cells	-10.1586	-9.24888	387,858,867,998,1793,4233,5295,5879,10092,10096,10097,10163,29119	RHOA,CAV2,CBL,CDC42,DOCK1,MET,PIK3R1,RAC1,ARPC5,ACTR3,ACTR2,WASF2,CTNNA3	13/77
8_Member	KEGG Pathway	hsa04530	Tight junction	-9.3609	-8.51942	81,87,387,595,998,5562,5565,5567,5879,5962,6093,7408,9223,10092,10096,10097,54566	ACTN4,ACTN1,RHOA,CCND1,CDC42,PRKAA1,PRKAB2,PRKACB,RAC1,RDX,ROCK1,VASP,MAGI1,ARPC5,ACTR3,ACTR2,EPB41L4B	17/170
8_Member	KEGG Pathway	hsa05130	Pathogenic Escherichia coli infection	-7.51379	-6.84162	355,387,840,998,4644,4690,5062,5879,6093,8772,10092,10096,10097,10163,54205,257397	FAS,RHOA,CASP7,CDC42,MYO5A,NCK1,PAK2,RAC1,ROCK1,FADD,ARPC5,ACTR3,ACTR2,WASF2,CYCS,TAB3	16/198
9_Member	KEGG Pathway	hsa01521	EGFR tyrosine kinase inhibitor resistance	-17.621	-16.0492	207,369,1977,2263,2932,3082,3084,3479,3717,4233,4763,4893,5295,5579,6654,6774,7039,7422,9542	AKT1,ARAF,EIF4E,FGFR2,GSK3B,HGF,NRG1,IGF1,JAK2,MET,NF1,NRAS,PIK3R1,PRKCB,SOS1,STAT3,TGFA,VEGFA,NRG2	19/79
9_Member	KEGG Pathway	hsa05211	Renal cell carcinoma	-17.4166	-15.8711	207,369,998,1387,2033,2034,3082,4233,4893,5062,5295,5879,5908,6654,6921,7039,7422,57144	AKT1,ARAF,CDC42,CREBBP,EP300,EPAS1,HGF,MET,NRAS,PAK2,PIK3R1,RAC1,RAP1B,SOS1,ELOC,TGFA,VEGFA,PAK5	18/69
9_Member	KEGG Pathway	hsa05210	Colorectal cancer	-16.8699	-15.3839	207,324,369,387,595,1647,2932,4087,4089,4893,5295,5879,5898,5900,6654,7039,7157,51426,54205	AKT1,APC,ARAF,RHOA,CCND1,GADD45A,GSK3B,SMAD2,SMAD4,NRAS,PIK3R1,RAC1,RALA,RALGDS,SOS1,TGFA,TP53,POLK,CYCS	19/86
9_Member	KEGG Pathway	hsa05212	Pancreatic cancer	-16.5948	-15.171	207,369,595,998,1021,1647,4087,4089,5295,5337,5879,5898,5900,6774,7039,7157,7422,51426	AKT1,ARAF,CCND1,CDC42,CDK6,GADD45A,SMAD2,SMAD4,PIK3R1,PLD1,RAC1,RALA,RALGDS,STAT3,TGFA,TP53,VEGFA,POLK	18/76
9_Member	KEGG Pathway	hsa04012	ErbB signaling pathway	-14.3826	-13.1252	207,369,817,867,2066,2932,3084,4690,4893,5062,5295,5579,6416,6654,7039,9542,57144	AKT1,ARAF,CAMK2D,CBL,ERBB4,GSK3B,NRG1,NCK1,NRAS,PAK2,PIK3R1,PRKCB,MAP2K4,SOS1,TGFA,NRG2,PAK5	17/85
9_Member	KEGG Pathway	hsa05223	Non-small cell lung cancer	-14.3429	-13.0919	207,369,595,1021,1647,3082,4233,4893,5295,5579,6654,6774,6789,7039,7157,51426	AKT1,ARAF,CCND1,CDK6,GADD45A,HGF,MET,NRAS,PIK3R1,PRKCB,SOS1,STAT3,STK4,TGFA,TP53,POLK	16/72
9_Member	KEGG Pathway	hsa05215	Prostate cancer	-13.3775	-12.1982	207,369,595,1387,2033,2119,2263,2932,3320,3479,4893,5295,6654,7039,7157,9134,9586	AKT1,ARAF,CCND1,CREBBP,EP300,ETV5,FGFR2,GSK3B,HSP90AA1,IGF1,NRAS,PIK3R1,SOS1,TGFA,TP53,CCNE2,CREB5	17/97
9_Member	KEGG Pathway	hsa05218	Melanoma	-13.0396	-11.892	207,369,595,1021,1647,2250,2252,3082,3479,4233,4893,5295,7157,8817,51426	AKT1,ARAF,CCND1,CDK6,GADD45A,FGF5,FGF7,HGF,IGF1,MET,NRAS,PIK3R1,TP53,FGF18,POLK	15/72
9_Member	KEGG Pathway	hsa05214	Glioma	-12.7614	-11.6434	207,369,595,808,817,1021,1647,3479,4893,5295,5579,6654,7039,7157,51426	AKT1,ARAF,CCND1,CALM3,CAMK2D,CDK6,GADD45A,IGF1,NRAS,PIK3R1,PRKCB,SOS1,TGFA,TP53,POLK	15/75
9_Member	KEGG Pathway	hsa05222	Small cell lung cancer	-12.5718	-11.4816	207,317,330,595,1021,1163,1282,1285,1647,3673,5295,5743,7157,9134,51426,54205	AKT1,APAF1,BIRC3,CCND1,CDK6,CKS1B,COL4A1,COL4A3,GADD45A,ITGA2,PIK3R1,PTGS2,TP53,CCNE2,POLK,CYCS	16/92
9_Member	KEGG Pathway	hsa05213	Endometrial cancer	-10.5134	-9.56349	207,324,369,595,1647,2932,4893,5295,6654,7157,29119,51426	AKT1,APC,ARAF,CCND1,GADD45A,GSK3B,NRAS,PIK3R1,SOS1,TP53,CTNNA3,POLK	12/58
9_Member	KEGG Pathway	hsa05169	Epstein-Barr virus infection	-9.9281	-9.03578	207,317,355,595,1021,1647,3280,3516,5295,5608,5879,6416,6774,7128,7157,8772,9134,51426,54205	AKT1,APAF1,FAS,CCND1,CDK6,GADD45A,HES1,RBPJ,PIK3R1,MAP2K6,RAC1,MAP2K4,STAT3,TNFAIP3,TP53,FADD,CCNE2,POLK,CYCS	19/202
9_Member	KEGG Pathway	hsa05220	Chronic myeloid leukemia	-9.07264	-8.26549	207,369,595,867,1021,1647,4089,4893,5295,6654,7157,51426	AKT1,ARAF,CCND1,CBL,CDK6,GADD45A,SMAD4,NRAS,PIK3R1,SOS1,TP53,POLK	12/76
9_Member	KEGG Pathway	hsa05160	Hepatitis C	-8.92692	-8.13095	207,317,355,369,595,1021,2932,4893,5295,6654,6774,7157,8554,8772,8837,54205	AKT1,APAF1,FAS,ARAF,CCND1,CDK6,GSK3B,NRAS,PIK3R1,SOS1,STAT3,TP53,PIAS1,FADD,CFLAR,CYCS	16/158
9_Member	KEGG Pathway	hsa05162	Measles	-8.83578	-8.05103	207,317,355,595,1021,2932,3558,5295,6774,7128,7157,7161,8772,9134,54205	AKT1,APAF1,FAS,CCND1,CDK6,GSK3B,IL2,PIK3R1,STAT3,TNFAIP3,TP53,TP73,FADD,CCNE2,CYCS	15/138
9_Member	KEGG Pathway	hsa04660	T cell receptor signaling pathway	-7.67773	-6.99867	207,387,998,2932,3558,3586,4690,4893,5062,5295,5788,6654,57144	AKT1,RHOA,CDC42,GSK3B,IL2,IL10,NCK1,NRAS,PAK2,PIK3R1,PTPRC,SOS1,PAK5	13/121
10_Summary	KEGG Pathway	hsa04668	TNF signaling pathway	-18.0849	-16.485	207,330,355,840,1051,1386,3600,4323,5295,5608,5743,6347,6374,6401,6416,7128,7424,8772,8809,8837,9586,257397,317,1387,3320,4893,5879,6654,55312,283455,10746,57162	AKT1,BIRC3,FAS,CASP7,CEBPB,ATF2,IL15,MMP14,PIK3R1,MAP2K6,PTGS2,CCL2,CXCL5,SELE,MAP2K4,TNFAIP3,VEGFC,FADD,IL18R1,CFLAR,CREB5,TAB3,APAF1,CREBBP,HSP90AA1,NRAS,RAC1,SOS1,RFK,KSR2,MAP3K2,PELI1	32/-
10_Member	KEGG Pathway	hsa04668	TNF signaling pathway	-18.0849	-16.485	207,330,355,840,1051,1386,3600,4323,5295,5608,5743,6347,6374,6401,6416,7128,7424,8772,8809,8837,9586,257397	AKT1,BIRC3,FAS,CASP7,CEBPB,ATF2,IL15,MMP14,PIK3R1,MAP2K6,PTGS2,CCL2,CXCL5,SELE,MAP2K4,TNFAIP3,VEGFC,FADD,IL18R1,CFLAR,CREB5,TAB3	22/114
11_Summary	KEGG Pathway	hsa05163	Human cytomegalovirus infection	-17.5406	-15.9821	207,355,387,595,808,1021,1386,2783,2932,4893,5295,5567,5579,5608,5733,5743,5879,6093,6347,6654,6667,6774,7157,7422,8772,9586,54205,55970,196,2099,2250,2252,2938,2939,3320,3717,3837,3840,4853,8817,27330,1387,2033,5294,6416,476,5350,5469,8648,8850,9611,23439,317,369,4089,9134,4087,3479,3486,8660,472,996,2114,3558,3600,4487,8829,200186,81,87,983,998,3516,7337,9734,3760,4988,5580,7039	AKT1,FAS,RHOA,CCND1,CALM3,CDK6,ATF2,GNB2,GSK3B,NRAS,PIK3R1,PRKACB,PRKCB,MAP2K6,PTGER3,PTGS2,RAC1,ROCK1,CCL2,SOS1,SP1,STAT3,TP53,VEGFA,FADD,CREB5,CYCS,GNG12,AHR,ESR1,FGF5,FGF7,GSTA1,GSTA2,HSP90AA1,JAK2,KPNB1,KPNA4,NOTCH2,FGF18,RPS6KA6,CREBBP,EP300,PIK3CG,MAP2K4,ATP1A1,PLN,MED1,NCOA1,KAT2B,NCOR1,ATP1B4,APAF1,ARAF,SMAD4,CCNE2,SMAD2,IGF1,IGFBP3,IRS2,ATM,CDC27,ETS2,IL2,IL15,MSX1,NRP1,CRTC2,ACTN4,ACTN1…	79/-
11_Member	KEGG Pathway	hsa05163	Human cytomegalovirus infection	-17.5406	-15.9821	207,355,387,595,808,1021,1386,2783,2932,4893,5295,5567,5579,5608,5733,5743,5879,6093,6347,6654,6667,6774,7157,7422,8772,9586,54205,55970	AKT1,FAS,RHOA,CCND1,CALM3,CDK6,ATF2,GNB2,GSK3B,NRAS,PIK3R1,PRKACB,PRKCB,MAP2K6,PTGER3,PTGS2,RAC1,ROCK1,CCL2,SOS1,SP1,STAT3,TP53,VEGFA,FADD,CREB5,CYCS,GNG12	28/225
11_Member	KEGG Pathway	hsa05207	Chemical carcinogenesis - receptor activation	-14.1731	-12.9412	196,207,595,1386,2099,2250,2252,2938,2939,3320,3717,3837,3840,4853,4893,5295,5567,5579,6654,6774,7422,8817,9586,27330	AHR,AKT1,CCND1,ATF2,ESR1,FGF5,FGF7,GSTA1,GSTA2,HSP90AA1,JAK2,KPNB1,KPNA4,NOTCH2,NRAS,PIK3R1,PRKACB,PRKCB,SOS1,STAT3,VEGFA,FGF18,CREB5,RPS6KA6	24/212
11_Member	KEGG Pathway	hsa05167	Kaposi sarcoma-associated herpesvirus infection	-14.0432	-12.8412	207,355,595,808,1021,1387,2033,2783,2932,3717,4893,5294,5295,5608,5743,5879,6416,6774,7157,7422,8772,54205,55970	AKT1,FAS,CCND1,CALM3,CDK6,CREBBP,EP300,GNB2,GSK3B,JAK2,NRAS,PIK3CG,PIK3R1,MAP2K6,PTGS2,RAC1,MAP2K4,STAT3,TP53,VEGFA,FADD,CYCS,GNG12	23/194
11_Member	KEGG Pathway	hsa04919	Thyroid hormone signaling pathway	-13.9656	-12.7694	207,476,595,1387,2033,2099,2932,4853,4893,5295,5350,5469,5567,5579,7157,8648,8850,9611,23439	AKT1,ATP1A1,CCND1,CREBBP,EP300,ESR1,GSK3B,NOTCH2,NRAS,PIK3R1,PLN,MED1,PRKACB,PRKCB,TP53,NCOA1,KAT2B,NCOR1,ATP1B4	19/121
11_Member	KEGG Pathway	hsa05161	Hepatitis B	-13.6538	-12.4632	207,317,355,369,1386,1387,2033,3717,4089,4893,5295,5579,5608,6416,6654,6774,7157,8772,9134,9586,54205	AKT1,APAF1,FAS,ARAF,ATF2,CREBBP,EP300,JAK2,SMAD4,NRAS,PIK3R1,PRKCB,MAP2K6,MAP2K4,SOS1,STAT3,TP53,FADD,CCNE2,CREB5,CYCS	21/162
11_Member	KEGG Pathway	hsa04935	Growth hormone synthesis, secretion and action	-12.9061	-11.7736	207,1386,1387,2033,2932,3479,3486,3717,4893,5295,5567,5579,5608,6416,6654,6774,8660,9586	AKT1,ATF2,CREBBP,EP300,GSK3B,IGF1,IGFBP3,JAK2,NRAS,PIK3R1,PRKACB,PRKCB,MAP2K6,MAP2K4,SOS1,STAT3,IRS2,CREB5	18/120
11_Member	KEGG Pathway	hsa05166	Human T-cell leukemia virus 1 infection	-12.7784	-11.6557	207,472,595,996,1386,1387,2033,2114,3558,3600,4087,4089,4487,4893,5295,5567,6416,7157,8829,8850,9134,9586,200186	AKT1,ATM,CCND1,CDC27,ATF2,CREBBP,EP300,ETS2,IL2,IL15,SMAD2,SMAD4,MSX1,NRAS,PIK3R1,PRKACB,MAP2K4,TP53,NRP1,KAT2B,CCNE2,CREB5,CRTC2	23/222
11_Member	KEGG Pathway	hsa05203	Viral carcinogenesis	-12.6048	-11.5101	81,87,387,595,983,998,1021,1386,1387,2033,3516,4893,5295,5567,5879,6774,7157,7337,8850,9134,9586,9734	ACTN4,ACTN1,RHOA,CCND1,CDK1,CDC42,CDK6,ATF2,CREBBP,EP300,RBPJ,NRAS,PIK3R1,PRKACB,RAC1,STAT3,TP53,UBE3A,KAT2B,CCNE2,CREB5,HDAC9	22/204
11_Member	KEGG Pathway	hsa01522	Endocrine resistance	-9.88099	-8.99151	207,369,595,2099,3479,4853,4893,5295,5469,5567,6654,6667,7157,9611	AKT1,ARAF,CCND1,ESR1,IGF1,NOTCH2,NRAS,PIK3R1,MED1,PRKACB,SOS1,SP1,TP53,NCOR1	14/98
11_Member	KEGG Pathway	hsa04915	Estrogen signaling pathway	-9.85368	-8.9698	207,808,1386,2099,3320,3760,4893,4988,5295,5567,5580,6654,6667,7039,8648,9586	AKT1,CALM3,ATF2,ESR1,HSP90AA1,KCNJ3,NRAS,OPRM1,PIK3R1,PRKACB,PRKCD,SOS1,SP1,TGFA,NCOA1,CREB5	16/137
11_Member	KEGG Pathway	hsa05164	Influenza A	-5.14964	-4.69485	207,317,355,1021,1387,2033,3717,5295,5579,6347,8772,54205	AKT1,APAF1,FAS,CDK6,CREBBP,EP300,JAK2,PIK3R1,PRKCB,CCL2,FADD,CYCS	12/171
12_Member	KEGG Pathway	hsa04330	Notch signaling pathway	-10.1515	-9.2448	1387,2033,3280,3516,4853,6310,7091,8650,8850,9253,51107,83464	CREBBP,EP300,HES1,RBPJ,NOTCH2,ATXN1,TLE4,NUMB,KAT2B,NUMBL,APH1A,APH1B	12/62
13_Summary	KEGG Pathway	hsa04933	AGE-RAGE signaling pathway in diabetic complications	-16.8161	-15.3411	207,595,998,1282,1285,3717,4087,4089,4893,5054,5295,5579,5580,5879,6347,6401,6774,7422,7423,7424,330,387,650,1386,2932,3558,4209,5743,6093,6654,6667,1977,2099,3840,3953,5562,8648,3625,4323,5321,54205,858,867,2354,4690,5337,5898,5900,10253,10746,253260,324,627,1808,4915,5923,8660,840,1051,7157,5294,5608,5788,27071,1793,7408,8613,10092,10096,10097,10163,639,1387,6416,2783,5567,5908,6374,55970,56477…	AKT1,CCND1,CDC42,COL4A1,COL4A3,JAK2,SMAD2,SMAD4,NRAS,SERPINE1,PIK3R1,PRKCB,PRKCD,RAC1,CCL2,SELE,STAT3,VEGFA,VEGFB,VEGFC,BIRC3,RHOA,BMP2,ATF2,GSK3B,IL2,MEF2D,PTGS2,ROCK1,SOS1,SP1,EIF4E,ESR1,KPNA4,LEPR,PRKAA1,NCOA1,INHBB,MMP14,PLA2G4A,CYCS,CAV2,CBL,FOSB,NCK1,PLD1,RALA,RALGDS,SPRY2,MAP3K2,RICTOR,APC,BDNF,DPYSL2,NTRK2,RASGRF1,IRS2,CASP7,CEBPB,TP53,PIK3CG,MAP2K6,PTPRC,DAPP1,DOCK1,VASP,PLPP3,ARPC5,ACTR…	97/-
13_Member	KEGG Pathway	hsa04933	AGE-RAGE signaling pathway in diabetic complications	-16.8161	-15.3411	207,595,998,1282,1285,3717,4087,4089,4893,5054,5295,5579,5580,5879,6347,6401,6774,7422,7423,7424	AKT1,CCND1,CDC42,COL4A1,COL4A3,JAK2,SMAD2,SMAD4,NRAS,SERPINE1,PIK3R1,PRKCB,PRKCD,RAC1,CCL2,SELE,STAT3,VEGFA,VEGFB,VEGFC	20/100
13_Member	KEGG Pathway	hsa04666	Fc gamma R-mediated phagocytosis	-12.1995	-11.1353	207,998,1793,5295,5321,5337,5579,5580,5788,5879,7408,8613,10092,10096,10097,10163	AKT1,CDC42,DOCK1,PIK3R1,PLA2G4A,PLD1,PRKCB,PRKCD,PTPRC,RAC1,VASP,PLPP3,ARPC5,ACTR3,ACTR2,WASF2	16/97
13_Member	KEGG Pathway	hsa04062	Chemokine signaling pathway	-12.1791	-11.1233	207,387,998,2783,2932,3717,4893,5294,5295,5567,5579,5580,5879,5908,6093,6347,6374,6654,6774,55970,56477	AKT1,RHOA,CDC42,GNB2,GSK3B,JAK2,NRAS,PIK3CG,PIK3R1,PRKACB,PRKCB,PRKCD,RAC1,RAP1B,ROCK1,CCL2,CXCL5,SOS1,STAT3,GNG12,CCL28	21/192
13_Member	KEGG Pathway	hsa05417	Lipid and atherosclerosis	-12.1385	-11.0909	207,317,355,387,808,817,840,998,2932,3320,3717,4893,5295,5608,5879,5908,6347,6401,6416,6774,7157,54205	AKT1,APAF1,FAS,RHOA,CALM3,CAMK2D,CASP7,CDC42,GSK3B,HSP90AA1,JAK2,NRAS,PIK3R1,MAP2K6,RAC1,RAP1B,CCL2,SELE,MAP2K4,STAT3,TP53,CYCS	22/215
13_Member	KEGG Pathway	hsa04722	Neurotrophin signaling pathway	-11.8673	-10.8395	207,387,627,808,817,998,2932,4893,4915,5295,5580,5879,5908,6654,7157,7161,27330	AKT1,RHOA,BDNF,CALM3,CAMK2D,CDC42,GSK3B,NRAS,NTRK2,PIK3R1,PRKCD,RAC1,RAP1B,SOS1,TP53,TP73,RPS6KA6	17/119
13_Member	KEGG Pathway	hsa05231	Choline metabolism in cancer	-8.81033	-8.03206	207,1607,4893,5295,5321,5337,5579,5879,5900,6654,6667,8613,10163	AKT1,DGKB,NRAS,PIK3R1,PLA2G4A,PLD1,PRKCB,RAC1,RALGDS,SOS1,SP1,PLPP3,WASF2	13/98
13_Member	KEGG Pathway	hsa04071	Sphingolipid signaling pathway	-8.64487	-7.88384	207,387,4893,5295,5337,5579,5879,6093,7157,9517,10558,81537,204219,253782	AKT1,RHOA,NRAS,PIK3R1,PLD1,PRKCB,RAC1,ROCK1,TP53,SPTLC2,SPTLC1,SGPP1,CERS3,CERS6	14/121
13_Member	KEGG Pathway	hsa04370	VEGF signaling pathway	-6.81631	-6.21787	207,998,4893,5295,5321,5579,5743,5879,7422	AKT1,CDC42,NRAS,PIK3R1,PLA2G4A,PRKCB,PTGS2,RAC1,VEGFA	9/59
17_Summary	KEGG Pathway	hsa04350	TGF-beta signaling pathway	-16.123	-14.7784	93,387,650,658,659,1387,2033,3077,3625,4052,4087,4089,4091,4093,4756,5308,6093,6667,7027,9611,5054,6774,23090,472,2551	ACVR2B,RHOA,BMP2,BMPR1B,BMPR2,CREBBP,EP300,HFE,INHBB,LTBP1,SMAD2,SMAD4,SMAD6,SMAD9,NEO1,PITX2,ROCK1,SP1,TFDP1,NCOR1,SERPINE1,STAT3,ZNF423,ATM,GABPA	25/-
17_Member	KEGG Pathway	hsa04350	TGF-beta signaling pathway	-16.123	-14.7784	93,387,650,658,659,1387,2033,3077,3625,4052,4087,4089,4091,4093,4756,5308,6093,6667,7027,9611	ACVR2B,RHOA,BMP2,BMPR1B,BMPR2,CREBBP,EP300,HFE,INHBB,LTBP1,SMAD2,SMAD4,SMAD6,SMAD9,NEO1,PITX2,ROCK1,SP1,TFDP1,NCOR1	20/108
19_Summary	KEGG Pathway	hsa04024	cAMP signaling pathway	-15.527	-14.2134	116,207,387,476,627,808,817,1387,2033,3351,5139,5142,5143,5144,5295,5337,5350,5567,5733,5879,5908,6093,7253,9586,10846,23439,1386,2977,4209,4638,5294,5592,5997,7408,8660,5579,6514,6616,6844,27445,6324	ADCYAP1,AKT1,RHOA,ATP1A1,BDNF,CALM3,CAMK2D,CREBBP,EP300,HTR1B,PDE3A,PDE4B,PDE4C,PDE4D,PIK3R1,PLD1,PLN,PRKACB,PTGER3,RAC1,RAP1B,ROCK1,TSHR,CREB5,PDE10A,ATP1B4,ATF2,GUCY1A2,MEF2D,MYLK,PIK3CG,PRKG1,RGS2,VASP,IRS2,PRKCB,SLC2A2,SNAP25,VAMP2,PCLO,SCN1B	41/-
19_Member	KEGG Pathway	hsa04024	cAMP signaling pathway	-15.527	-14.2134	116,207,387,476,627,808,817,1387,2033,3351,5139,5142,5143,5144,5295,5337,5350,5567,5733,5879,5908,6093,7253,9586,10846,23439	ADCYAP1,AKT1,RHOA,ATP1A1,BDNF,CALM3,CAMK2D,CREBBP,EP300,HTR1B,PDE3A,PDE4B,PDE4C,PDE4D,PIK3R1,PLD1,PLN,PRKACB,PTGER3,RAC1,RAP1B,ROCK1,TSHR,CREB5,PDE10A,ATP1B4	26/225
19_Member	KEGG Pathway	hsa04022	cGMP-PKG signaling pathway	-10.4186	-9.48152	207,387,476,808,1386,2977,4209,4638,5139,5294,5350,5592,5997,6093,7408,8660,9586,23439	AKT1,RHOA,ATP1A1,CALM3,ATF2,GUCY1A2,MEF2D,MYLK,PDE3A,PIK3CG,PLN,PRKG1,RGS2,ROCK1,VASP,IRS2,CREB5,ATP1B4	18/167
19_Member	KEGG Pathway	hsa04911	Insulin secretion	-8.43578	-7.69523	116,476,817,1386,5567,5579,6514,6616,6844,9586,23439,27445	ADCYAP1,ATP1A1,CAMK2D,ATF2,PRKACB,PRKCB,SLC2A2,SNAP25,VAMP2,CREB5,ATP1B4,PCLO	12/86
19_Member	KEGG Pathway	hsa04261	Adrenergic signaling in cardiomyocytes	-4.8414	-4.4108	207,476,808,817,1386,5294,5350,5567,6324,9586,23439	AKT1,ATP1A1,CALM3,CAMK2D,ATF2,PIK3CG,PLN,PRKACB,SCN1B,CREB5,ATP1B4	11/154
20_Summary	KEGG Pathway	hsa05032	Morphine addiction	-15.1034	-13.8046	2554,2557,2561,2565,2566,2783,3760,4988,5139,5142,5143,5144,5567,5579,8622,10846,27115,55970,369,387,1386,2625,4040,4209,4323,4325,4929,5337,6667,9586,4893,5577,5580,9472,808,817,2114,2551,3486,5997	GABRA1,GABRA4,GABRB2,GABRG1,GABRG2,GNB2,KCNJ3,OPRM1,PDE3A,PDE4B,PDE4C,PDE4D,PRKACB,PRKCB,PDE8B,PDE10A,PDE7B,GNG12,ARAF,RHOA,ATF2,GATA3,LRP6,MEF2D,MMP14,MMP16,NR4A2,PLD1,SP1,CREB5,NRAS,PRKAR2B,PRKCD,AKAP6,CALM3,CAMK2D,ETS2,GABPA,IGFBP3,RGS2	40/-
20_Member	KEGG Pathway	hsa05032	Morphine addiction	-15.1034	-13.8046	2554,2557,2561,2565,2566,2783,3760,4988,5139,5142,5143,5144,5567,5579,8622,10846,27115,55970	GABRA1,GABRA4,GABRB2,GABRG1,GABRG2,GNB2,KCNJ3,OPRM1,PDE3A,PDE4B,PDE4C,PDE4D,PRKACB,PRKCB,PDE8B,PDE10A,PDE7B,GNG12	18/91
20_Member	KEGG Pathway	hsa04928	Parathyroid hormone synthesis, secretion and action	-12.7153	-11.6068	369,387,1386,2625,4040,4209,4323,4325,4929,5142,5143,5144,5337,5567,5579,6667,9586	ARAF,RHOA,ATF2,GATA3,LRP6,MEF2D,MMP14,MMP16,NR4A2,PDE4B,PDE4C,PDE4D,PLD1,PRKACB,PRKCB,SP1,CREB5	17/106
1_Member	WikiPathways	WP4262	Breast cancer pathway	-24.5135	-22.5157	207,324,369,472,595,1021,1647,2099,2250,2252,2932,3280,3479,4040,4853,4893,5295,6654,6667,7157,7473,7474,7476,7855,7976,8648,8817,51384,51426,81029	AKT1,APC,ARAF,ATM,CCND1,CDK6,GADD45A,ESR1,FGF5,FGF7,GSK3B,HES1,IGF1,LRP6,NOTCH2,NRAS,PIK3R1,SOS1,SP1,TP53,WNT3,WNT5A,WNT7A,FZD5,FZD3,NCOA1,FGF18,WNT16,POLK,WNT5B	30/155
1_Member	WikiPathways	WP3931	Embryonic stem cell pluripotency pathways	-21.6357	-19.8597	207,324,369,658,659,2250,2252,2263,2932,4040,4089,4091,4093,5608,6654,6774,7473,7474,7476,7855,7976,8817,10097,51384,81029	AKT1,APC,ARAF,BMPR1B,BMPR2,FGF5,FGF7,FGFR2,GSK3B,LRP6,SMAD4,SMAD6,SMAD9,MAP2K6,SOS1,STAT3,WNT3,WNT5A,WNT7A,FZD5,FZD3,FGF18,ACTR2,WNT16,WNT5B	25/117
1_Member	WikiPathways	WP4787	Osteoblast differentiation and related diseases	-21.4412	-19.6864	650,658,659,2250,2252,2263,3516,4040,4089,4093,4853,5286,5294,5295,5579,5580,7473,7474,7476,7478,7855,7976,8817,51384,81029	BMP2,BMPR1B,BMPR2,FGF5,FGF7,FGFR2,RBPJ,LRP6,SMAD4,SMAD9,NOTCH2,PIK3C2A,PIK3CG,PIK3R1,PRKCB,PRKCD,WNT3,WNT5A,WNT7A,WNT8A,FZD5,FZD3,FGF18,WNT16,WNT5B	25/119
1_Member	WikiPathways	WP4239	Epithelial to mesenchymal transition in colorectal cancer	-19.1476	-17.4686	207,1282,1285,2305,2932,3516,4040,4087,4089,4209,4853,5295,5608,5629,6416,6654,6678,7157,7473,7474,7476,7478,7855,7976,51384,81029	AKT1,COL4A1,COL4A3,FOXM1,GSK3B,RBPJ,LRP6,SMAD2,SMAD4,MEF2D,NOTCH2,PIK3R1,MAP2K6,PROX1,MAP2K4,SOS1,SPARC,TP53,WNT3,WNT5A,WNT7A,WNT8A,FZD5,FZD3,WNT16,WNT5B	26/162
1_Member	WikiPathways	WP710	DNA damage response (only ATM dependent)	-17.1013	-15.5925	207,324,387,472,595,998,2932,4089,4893,5286,5294,5295,5879,6654,7157,7161,7473,7474,7476,51384,81029	AKT1,APC,RHOA,ATM,CCND1,CDC42,GSK3B,SMAD4,NRAS,PIK3C2A,PIK3CG,PIK3R1,RAC1,SOS1,TP53,TP73,WNT3,WNT5A,WNT7A,WNT16,WNT5B	21/111
1_Member	WikiPathways	WP5124	Alzheimer's disease	-16.7018	-15.2583	102,207,317,324,355,369,808,840,2932,4023,4040,4893,5295,5743,6622,7473,7474,7476,7855,7976,8660,8772,9706,27123,51107,51384,54205,81029,83464	ADAM10,AKT1,APAF1,APC,FAS,ARAF,CALM3,CASP7,GSK3B,LPL,LRP6,NRAS,PIK3R1,PTGS2,SNCA,WNT3,WNT5A,WNT7A,FZD5,FZD3,IRS2,FADD,ULK2,DKK2,APH1A,WNT16,CYCS,WNT5B,APH1B	29/263
1_Member	WikiPathways	WP399	Wnt signaling pathway and pluripotency	-14.1839	-12.9458	324,387,595,1387,2033,2932,4040,5579,5580,6416,7157,7473,7474,7476,7855,7976,51384,81029	APC,RHOA,CCND1,CREBBP,EP300,GSK3B,LRP6,PRKCB,PRKCD,MAP2K4,TP53,WNT3,WNT5A,WNT7A,FZD5,FZD3,WNT16,WNT5B	18/102
1_Member	WikiPathways	WP2059	Alzheimer's disease and miRNA effects	-14.1461	-12.9212	102,207,317,324,355,369,808,840,2932,4023,4040,4893,5295,5743,6622,7473,7474,7476,7855,7976,8660,8772,9706,27123,51107,51384,54205,81029,83464	ADAM10,AKT1,APAF1,APC,FAS,ARAF,CALM3,CASP7,GSK3B,LPL,LRP6,NRAS,PIK3R1,PTGS2,SNCA,WNT3,WNT5A,WNT7A,FZD5,FZD3,IRS2,FADD,ULK2,DKK2,APH1A,WNT16,CYCS,WNT5B,APH1B	29/328
1_Member	WikiPathways	WP428	Wnt signaling	-11.0251	-10.0485	324,387,595,817,2932,4040,5579,5879,7473,7474,7476,7855,7976,27123,51384,81029	APC,RHOA,CCND1,CAMK2D,GSK3B,LRP6,PRKCB,RAC1,WNT3,WNT5A,WNT7A,FZD5,FZD3,DKK2,WNT16,WNT5B	16/115
1_Member	WikiPathways	WP4258	lncRNA in canonical Wnt signaling and colorectal cancer	-8.7548	-7.97882	324,595,1021,2932,4040,7473,7474,7476,7855,7976,27123,51384,81029	APC,CCND1,CDK6,GSK3B,LRP6,WNT3,WNT5A,WNT7A,FZD5,FZD3,DKK2,WNT16,WNT5B	13/99
1_Member	WikiPathways	WP4150	Wnt signaling in kidney disease	-8.70004	-7.93053	387,4040,7473,7474,7476,7855,7976,51384,81029	RHOA,LRP6,WNT3,WNT5A,WNT7A,FZD5,FZD3,WNT16,WNT5B	9/37
1_Member	WikiPathways	WP4336	ncRNAs involved in Wnt signaling in hepatocellular carcinoma	-8.20494	-7.48967	324,595,2932,4040,7473,7474,7476,7855,7976,27123,51384,81029	APC,CCND1,GSK3B,LRP6,WNT3,WNT5A,WNT7A,FZD5,FZD3,DKK2,WNT16,WNT5B	12/90
2_Summary	WikiPathways	WP5087	Pleural mesothelioma	-49.9756	-47.1996	207,284,324,472,595,627,1005,1015,1282,1285,1386,2250,2252,2263,2305,2321,2551,2932,3054,3082,3479,3586,3673,4040,4209,4233,4323,4915,5062,5294,5562,5565,5608,6347,6374,6401,6416,6654,6667,6678,7005,7039,7157,7422,7423,7424,7473,7474,7476,7855,7976,8817,9113,9706,10746,10891,23012,25937,27123,28513,29119,51384,54205,57144,58508,64798,81029,92597,166824	AKT1,ANGPT1,APC,ATM,CCND1,BDNF,CDH7,CDH17,COL4A1,COL4A3,ATF2,FGF5,FGF7,FGFR2,FOXM1,FLT1,GABPA,GSK3B,HCFC1,HGF,IGF1,IL10,ITGA2,LRP6,MEF2D,MET,MMP14,NTRK2,PAK2,PIK3CG,PRKAA1,PRKAB2,MAP2K6,CCL2,CXCL5,SELE,MAP2K4,SOS1,SP1,SPARC,TEAD3,TGFA,TP53,VEGFA,VEGFB,VEGFC,WNT3,WNT5A,WNT7A,FZD5,FZD3,FGF18,LATS1,ULK2,MAP3K2,PPARGC1A,STK38L,WWTR1,DKK2,CDH19,CTNNA3,WNT16,CYCS,PAK5,KMT2C,DEPTOR,WNT5B,MOB1B,RASSF6	69/-
2_Member	WikiPathways	WP5087	Pleural mesothelioma	-49.9756	-47.1996	207,284,324,472,595,627,1005,1015,1282,1285,1386,2250,2252,2263,2305,2321,2551,2932,3054,3082,3479,3586,3673,4040,4209,4233,4323,4915,5062,5294,5562,5565,5608,6347,6374,6401,6416,6654,6667,6678,7005,7039,7157,7422,7423,7424,7473,7474,7476,7855,7976,8817,9113,9706,10746,10891,23012,25937,27123,28513,29119,51384,54205,57144,58508,64798,81029,92597,166824	AKT1,ANGPT1,APC,ATM,CCND1,BDNF,CDH7,CDH17,COL4A1,COL4A3,ATF2,FGF5,FGF7,FGFR2,FOXM1,FLT1,GABPA,GSK3B,HCFC1,HGF,IGF1,IL10,ITGA2,LRP6,MEF2D,MET,MMP14,NTRK2,PAK2,PIK3CG,PRKAA1,PRKAB2,MAP2K6,CCL2,CXCL5,SELE,MAP2K4,SOS1,SP1,SPARC,TEAD3,TGFA,TP53,VEGFA,VEGFB,VEGFC,WNT3,WNT5A,WNT7A,FZD5,FZD3,FGF18,LATS1,ULK2,MAP3K2,PPARGC1A,STK38L,WWTR1,DKK2,CDH19,CTNNA3,WNT16,CYCS,PAK5,KMT2C,DEPTOR,WNT5B,MOB1B,RASSF6	69/440
3_Member	WikiPathways	WP4172	PI3K-Akt signaling pathway	-24.0024	-22.1015	207,284,595,627,1021,1282,1285,1386,1977,2250,2252,2263,2321,2783,2932,3082,3320,3479,3558,3575,3673,3717,4233,4893,4915,5294,5295,5562,5618,5879,6654,7039,7157,7422,7423,7424,8817,9134,9586,55970	AKT1,ANGPT1,CCND1,BDNF,CDK6,COL4A1,COL4A3,ATF2,EIF4E,FGF5,FGF7,FGFR2,FLT1,GNB2,GSK3B,HGF,HSP90AA1,IGF1,IL2,IL7R,ITGA2,JAK2,MET,NRAS,NTRK2,PIK3CG,PIK3R1,PRKAA1,PRLR,RAC1,SOS1,TGFA,TP53,VEGFA,VEGFB,VEGFC,FGF18,CCNE2,CREB5,GNG12	40/339
3_Member	WikiPathways	WP3932	Focal adhesion: PI3K-Akt-mTOR-signaling pathway	-21.7834	-19.9852	207,284,1282,1386,1977,2034,2252,2263,2321,2783,2932,3082,3320,3479,3558,3575,3673,3717,4233,4893,5286,5294,5295,5562,5618,6514,6654,7422,7423,7424,8660,8817,9586,10891,55970,200186	AKT1,ANGPT1,COL4A1,ATF2,EIF4E,EPAS1,FGF7,FGFR2,FLT1,GNB2,GSK3B,HGF,HSP90AA1,IGF1,IL2,IL7R,ITGA2,JAK2,MET,NRAS,PIK3C2A,PIK3CG,PIK3R1,PRKAA1,PRLR,SLC2A2,SOS1,VEGFA,VEGFB,VEGFC,IRS2,FGF18,CREB5,PPARGC1A,GNG12,CRTC2	36/302
3_Member	WikiPathways	WP4223	Ras signaling	-19.9337	-18.2369	207,387,808,998,2114,2263,2321,2783,4233,4763,4893,4915,5062,5295,5321,5337,5567,5579,5879,5898,5900,5908,5923,6654,6789,55970,57144,283455	AKT1,RHOA,CALM3,CDC42,ETS2,FGFR2,FLT1,GNB2,MET,NF1,NRAS,NTRK2,PAK2,PIK3R1,PLA2G4A,PLD1,PRKACB,PRKCB,RAC1,RALA,RALGDS,RAP1B,RASGRF1,SOS1,STK4,GNG12,PAK5,KSR2	28/184
3_Member	WikiPathways	WP382	MAPK signaling pathway	-18.455	-16.8093	207,355,369,627,998,1386,1647,1848,2250,2252,2263,4763,4893,4915,5062,5321,5567,5580,5608,5879,5908,5923,6416,6654,6789,7157,7786,8817,10746,55970	AKT1,FAS,ARAF,BDNF,CDC42,ATF2,GADD45A,DUSP6,FGF5,FGF7,FGFR2,NF1,NRAS,NTRK2,PAK2,PLA2G4A,PRKACB,PRKCD,MAP2K6,RAC1,RAP1B,RASGRF1,MAP2K4,SOS1,STK4,TP53,MAP3K12,FGF18,MAP3K2,GNG12	30/247
4_Summary	WikiPathways	WP706	Sudden infant death syndrome (SIDS) susceptibility pathways	-26.5957	-24.2737	116,429,627,1051,1387,2019,2033,2305,2554,2625,2908,3280,3356,3586,4133,4204,4760,4821,4915,5567,5577,5978,6095,6616,6667,6670,6844,7161,7422,8553,9734,10891	ADCYAP1,ASCL1,BDNF,CEBPB,CREBBP,EN1,EP300,FOXM1,GABRA1,GATA3,NR3C1,HES1,HTR2A,IL10,MAP2,MECP2,NEUROD1,NKX2-2,NTRK2,PRKACB,PRKAR2B,REST,RORA,SNAP25,SP1,SP3,VAMP2,TP73,VEGFA,BHLHE40,HDAC9,PPARGC1A	32/-
4_Member	WikiPathways	WP706	Sudden infant death syndrome (SIDS) susceptibility pathways	-26.5957	-24.2737	116,429,627,1051,1387,2019,2033,2305,2554,2625,2908,3280,3356,3586,4133,4204,4760,4821,4915,5567,5577,5978,6095,6616,6667,6670,6844,7161,7422,8553,9734,10891	ADCYAP1,ASCL1,BDNF,CEBPB,CREBBP,EN1,EP300,FOXM1,GABRA1,GATA3,NR3C1,HES1,HTR2A,IL10,MAP2,MECP2,NEUROD1,NKX2-2,NTRK2,PRKACB,PRKAR2B,REST,RORA,SNAP25,SP1,SP3,VAMP2,TP73,VEGFA,BHLHE40,HDAC9,PPARGC1A	32/160
5_Summary	WikiPathways	WP3888	VEGFA-VEGFR2 signaling	-24.6849	-22.6493	102,207,355,387,595,650,867,998,1386,1387,1977,2321,2932,3320,3486,4323,4690,4929,4952,5062,5295,5321,5562,5579,5580,5592,5608,5743,5879,5908,6093,6347,6401,6416,6774,6921,7422,8013,8650,8772,9578,9734,26986,54205,253260,330,1051,3586,4317,5337,6667,7128,7157,8809,8837	ADAM10,AKT1,FAS,RHOA,CCND1,BMP2,CBL,CDC42,ATF2,CREBBP,EIF4E,FLT1,GSK3B,HSP90AA1,IGFBP3,MMP14,NCK1,NR4A2,OCRL,PAK2,PIK3R1,PLA2G4A,PRKAA1,PRKCB,PRKCD,PRKG1,MAP2K6,PTGS2,RAC1,RAP1B,ROCK1,CCL2,SELE,MAP2K4,STAT3,ELOC,VEGFA,NR4A3,NUMB,FADD,CDC42BPB,HDAC9,PABPC1,CYCS,RICTOR,BIRC3,CEBPB,IL10,MMP8,PLD1,SP1,TNFAIP3,TP53,IL18R1,CFLAR	55/-
5_Member	WikiPathways	WP3888	VEGFA-VEGFR2 signaling	-24.6849	-22.6493	102,207,355,387,595,650,867,998,1386,1387,1977,2321,2932,3320,3486,4323,4690,4929,4952,5062,5295,5321,5562,5579,5580,5592,5608,5743,5879,5908,6093,6347,6401,6416,6774,6921,7422,8013,8650,8772,9578,9734,26986,54205,253260	ADAM10,AKT1,FAS,RHOA,CCND1,BMP2,CBL,CDC42,ATF2,CREBBP,EIF4E,FLT1,GSK3B,HSP90AA1,IGFBP3,MMP14,NCK1,NR4A2,OCRL,PAK2,PIK3R1,PLA2G4A,PRKAA1,PRKCB,PRKCD,PRKG1,MAP2K6,PTGS2,RAC1,RAP1B,ROCK1,CCL2,SELE,MAP2K4,STAT3,ELOC,VEGFA,NR4A3,NUMB,FADD,CDC42BPB,HDAC9,PABPC1,CYCS,RICTOR	45/432
5_Member	WikiPathways	WP4754	IL-18 signaling pathway	-10.9039	-9.93748	330,355,650,1051,2932,3586,4317,4323,5295,5337,5562,5579,5580,5743,6347,6667,7128,7157,7422,8772,8809,8837,54205	BIRC3,FAS,BMP2,CEBPB,GSK3B,IL10,MMP8,MMP14,PIK3R1,PLD1,PRKAA1,PRKCB,PRKCD,PTGS2,CCL2,SP1,TNFAIP3,TP53,VEGFA,FADD,IL18R1,CFLAR,CYCS	23/273
6_Summary	WikiPathways	WP2882	Nuclear receptors meta-pathway	-24.2406	-22.3097	196,330,595,983,1836,1962,2033,2099,2908,2938,2939,3082,3084,3280,3320,3558,5142,5166,5375,5743,5997,6347,6514,6667,6774,7039,7128,7296,8553,8648,8660,8850,10891,23054,23657,51426,54566,80315,84002	AHR,BIRC3,CCND1,CDK1,SLC26A2,EHHADH,EP300,ESR1,NR3C1,GSTA1,GSTA2,HGF,NRG1,HES1,HSP90AA1,IL2,PDE4B,PDK4,PMP2,PTGS2,RGS2,CCL2,SLC2A2,SP1,STAT3,TGFA,TNFAIP3,TXNRD1,BHLHE40,NCOA1,IRS2,KAT2B,PPARGC1A,NCOA6,SLC7A11,POLK,EPB41L4B,CPEB4,B3GNT5	39/-
6_Member	WikiPathways	WP2882	Nuclear receptors meta-pathway	-24.2406	-22.3097	196,330,595,983,1836,1962,2033,2099,2908,2938,2939,3082,3084,3280,3320,3558,5142,5166,5375,5743,5997,6347,6514,6667,6774,7039,7128,7296,8553,8648,8660,8850,10891,23054,23657,51426,54566,80315,84002	AHR,BIRC3,CCND1,CDK1,SLC26A2,EHHADH,EP300,ESR1,NR3C1,GSTA1,GSTA2,HGF,NRG1,HES1,HSP90AA1,IL2,PDE4B,PDK4,PMP2,PTGS2,RGS2,CCL2,SLC2A2,SP1,STAT3,TGFA,TNFAIP3,TXNRD1,BHLHE40,NCOA1,IRS2,KAT2B,PPARGC1A,NCOA6,SLC7A11,POLK,EPB41L4B,CPEB4,B3GNT5	39/314
6_Member	WikiPathways	WP2880	Glucocorticoid receptor pathway	-11.9508	-10.9112	330,1836,2908,3320,5142,5375,5743,5997,6347,7128,8553,54566,80315,84002	BIRC3,SLC26A2,NR3C1,HSP90AA1,PDE4B,PMP2,PTGS2,RGS2,CCL2,TNFAIP3,BHLHE40,EPB41L4B,CPEB4,B3GNT5	14/70
7_Summary	WikiPathways	WP138	Androgen receptor signaling pathway	-23.1619	-21.289	207,387,595,998,1387,2033,2119,2932,4089,5295,5879,6047,6093,6605,6667,6774,7337,8554,8648,8850,9604,9611,23411,29893,369,472,1647,2290,3479,3575,3586,4893,5562,5565,6654,6789,8660,9456,85417	AKT1,RHOA,CCND1,CDC42,CREBBP,EP300,ETV5,GSK3B,SMAD4,PIK3R1,RAC1,RNF4,ROCK1,SMARCE1,SP1,STAT3,UBE3A,PIAS1,NCOA1,KAT2B,RNF14,NCOR1,SIRT1,PSMC3IP,ARAF,ATM,GADD45A,FOXG1,IGF1,IL7R,IL10,NRAS,PRKAA1,PRKAB2,SOS1,STK4,IRS2,HOMER1,CCNB3	39/-
7_Member	WikiPathways	WP138	Androgen receptor signaling pathway	-23.1619	-21.289	207,387,595,998,1387,2033,2119,2932,4089,5295,5879,6047,6093,6605,6667,6774,7337,8554,8648,8850,9604,9611,23411,29893	AKT1,RHOA,CCND1,CDC42,CREBBP,EP300,ETV5,GSK3B,SMAD4,PIK3R1,RAC1,RNF4,ROCK1,SMARCE1,SP1,STAT3,UBE3A,PIAS1,NCOA1,KAT2B,RNF14,NCOR1,SIRT1,PSMC3IP	24/91
8_Member	WikiPathways	WP306	Focal adhesion	-20.0874	-18.3721	81,87,207,330,387,595,858,998,1282,1793,2321,2932,3082,3479,3673,4233,4638,5062,5295,5579,5879,5908,5923,6093,6654,7408,7422,7423,7424	ACTN4,ACTN1,AKT1,BIRC3,RHOA,CCND1,CAV2,CDC42,COL4A1,DOCK1,FLT1,GSK3B,HGF,IGF1,ITGA2,MET,MYLK,PAK2,PIK3R1,PRKCB,RAC1,RAP1B,RASGRF1,ROCK1,SOS1,VASP,VEGFA,VEGFB,VEGFC	29/199
8_Member	WikiPathways	WP51	Regulation of actin cytoskeleton	-16.5452	-15.1309	87,324,387,998,1793,2250,2252,2263,4638,4893,5062,5286,5294,5295,5879,5962,6093,6654,8817,10092,10163,55970,57144	ACTN1,APC,RHOA,CDC42,DOCK1,FGF5,FGF7,FGFR2,MYLK,NRAS,PAK2,PIK3C2A,PIK3CG,PIK3R1,RAC1,RDX,ROCK1,SOS1,FGF18,ARPC5,WASF2,GNG12,PAK5	23/150
8_Member	WikiPathways	WP185	Integrin-mediated cell adhesion	-8.59209	-7.83937	207,369,858,998,1793,3673,5062,5608,5879,5908,6093,6654,7408	AKT1,ARAF,CAV2,CDC42,DOCK1,ITGA2,PAK2,MAP2K6,RAC1,RAP1B,ROCK1,SOS1,VASP	13/102
9_Summary	WikiPathways	WP4263	Pancreatic adenocarcinoma pathway	-21.9951	-20.1733	207,369,387,595,998,1021,1647,1848,4087,4089,5062,5295,5337,5580,5879,5898,5900,6774,7039,7157,7422,51426,57144,472,867,2033,2263,4233,4763,4893,5286,5294,5579,5608,6416,10253,1977,2932,3082,3084,3479,3717,6654,9542,1387,2034,5908,6921,324,54205,817,2066,4690,4853,5562,8650,8772,114788,253260,116328,6789,5743,808,80243,2119,3320,9134,9586,2250,2252,8817,317,330,1163,1282,1285,3673,29119,355,3280,…	AKT1,ARAF,RHOA,CCND1,CDC42,CDK6,GADD45A,DUSP6,SMAD2,SMAD4,PAK2,PIK3R1,PLD1,PRKCD,RAC1,RALA,RALGDS,STAT3,TGFA,TP53,VEGFA,POLK,PAK5,ATM,CBL,EP300,FGFR2,MET,NF1,NRAS,PIK3C2A,PIK3CG,PRKCB,MAP2K6,MAP2K4,SPRY2,EIF4E,GSK3B,HGF,NRG1,IGF1,JAK2,SOS1,NRG2,CREBBP,EPAS1,RAP1B,ELOC,APC,CYCS,CAMK2D,ERBB4,NCK1,NOTCH2,PRKAA1,NUMB,FADD,CSMD3,RICTOR,C8orf34,STK4,PTGS2,CALM3,PREX2,ETV5,HSP90AA1,CCNE2,CREB5,FGF5,FGF7…	88/-
9_Member	WikiPathways	WP4263	Pancreatic adenocarcinoma pathway	-21.9951	-20.1733	207,369,387,595,998,1021,1647,1848,4087,4089,5062,5295,5337,5580,5879,5898,5900,6774,7039,7157,7422,51426,57144	AKT1,ARAF,RHOA,CCND1,CDC42,CDK6,GADD45A,DUSP6,SMAD2,SMAD4,PAK2,PIK3R1,PLD1,PRKCD,RAC1,RALA,RALGDS,STAT3,TGFA,TP53,VEGFA,POLK,PAK5	23/89
9_Member	WikiPathways	WP2261	Glioblastoma signaling pathways	-18.536	-16.8739	207,369,472,595,867,1021,2033,2263,4233,4763,4893,5286,5294,5295,5579,5580,5608,6416,7157,10253	AKT1,ARAF,ATM,CCND1,CBL,CDK6,EP300,FGFR2,MET,NF1,NRAS,PIK3C2A,PIK3CG,PIK3R1,PRKCB,PRKCD,MAP2K6,MAP2K4,TP53,SPRY2	20/83
9_Member	WikiPathways	WP4806	EGFR tyrosine kinase inhibitor resistance	-18.4235	-16.7937	207,369,595,1977,2263,2932,3082,3084,3479,3717,4233,4763,4893,5295,5579,6654,6774,7039,7422,9542	AKT1,ARAF,CCND1,EIF4E,FGFR2,GSK3B,HGF,NRG1,IGF1,JAK2,MET,NF1,NRAS,PIK3R1,PRKCB,SOS1,STAT3,TGFA,VEGFA,NRG2	20/84
9_Member	WikiPathways	WP673	ErbB signaling pathway	-16.2818	-14.9124	207,369,595,817,867,2066,2932,3084,4690,4893,5062,5295,5579,6416,6654,7039,7157,9542,57144	AKT1,ARAF,CCND1,CAMK2D,CBL,ERBB4,GSK3B,NRG1,NCK1,NRAS,PAK2,PIK3R1,PRKCB,MAP2K4,SOS1,TGFA,TP53,NRG2,PAK5	19/92
9_Member	WikiPathways	WP4674	Head and neck squamous cell carcinoma	-15.4638	-14.1577	207,595,1021,1977,2263,4089,4853,4893,5294,5295,5562,7157,7422,8650,8772,114788,253260	AKT1,CCND1,CDK6,EIF4E,FGFR2,SMAD4,NOTCH2,NRAS,PIK3CG,PIK3R1,PRKAA1,TP53,VEGFA,NUMB,FADD,CSMD3,RICTOR	17/74
9_Member	WikiPathways	WP4205	MET in type 1 papillary renal cell carcinoma	-14.428	-13.1639	207,369,867,998,3082,4233,4893,5062,5295,5879,5908,6654,6774,57144,116328	AKT1,ARAF,CBL,CDC42,HGF,MET,NRAS,PAK2,PIK3R1,RAC1,RAP1B,SOS1,STAT3,PAK5,C8orf34	15/59
9_Member	WikiPathways	WP4216	Chromosomal and microsatellite instability in colorectal cancer	-14.2411	-12.9966	207,324,369,387,595,1647,2932,4087,4089,5743,5879,5898,5900,7157,51426,54205	AKT1,APC,ARAF,RHOA,CCND1,GADD45A,GSK3B,SMAD2,SMAD4,PTGS2,RAC1,RALA,RALGDS,TP53,POLK,CYCS	16/73
9_Member	WikiPathways	WP4685	Melanoma	-13.4327	-12.2478	207,369,595,808,1021,1647,2066,4763,4893,5295,5879,6654,7157,51426,80243	AKT1,ARAF,CCND1,CALM3,CDK6,GADD45A,ERBB4,NF1,NRAS,PIK3R1,RAC1,SOS1,TP53,POLK,PREX2	15/68
9_Member	WikiPathways	WP4255	Non-small cell lung cancer	-13.0396	-11.892	207,369,595,1021,1647,4893,5295,5579,6654,6774,6789,7039,7157,51426,54205	AKT1,ARAF,CCND1,CDK6,GADD45A,NRAS,PIK3R1,PRKCB,SOS1,STAT3,STK4,TGFA,TP53,POLK,CYCS	15/72
9_Member	WikiPathways	WP4658	Small cell lung cancer	-12.2721	-11.1994	207,317,330,595,1021,1163,1282,1285,1647,3673,5295,5743,7157,9134,51426,54205	AKT1,APAF1,BIRC3,CCND1,CDK6,CKS1B,COL4A1,COL4A3,GADD45A,ITGA2,PIK3R1,PTGS2,TP53,CCNE2,POLK,CYCS	16/96
9_Member	WikiPathways	WP4155	Endometrial cancer	-11.3243	-10.3301	207,324,369,595,1647,2263,2932,4893,5295,6654,7157,29119,51426	AKT1,APC,ARAF,CCND1,GADD45A,FGFR2,GSK3B,NRAS,PIK3R1,SOS1,TP53,CTNNA3,POLK	13/63
9_Member	WikiPathways	WP4630	Measles virus infection	-7.06889	-6.44367	317,355,595,1021,3558,5295,6774,7128,7157,7161,8772,9134,54205	APAF1,FAS,CCND1,CDK6,IL2,PIK3R1,STAT3,TNFAIP3,TP53,TP73,FADD,CCNE2,CYCS	13/136
10_Member	WikiPathways	WP231	TNF-alpha signaling pathway	-16.2818	-14.9124	207,317,330,840,1387,3320,4893,5608,5879,6347,6401,6416,6654,7128,8772,8837,55312,257397,283455	AKT1,APAF1,BIRC3,CASP7,CREBBP,HSP90AA1,NRAS,MAP2K6,RAC1,CCL2,SELE,MAP2K4,SOS1,TNFAIP3,FADD,CFLAR,RFK,TAB3,KSR2	19/92
10_Member	WikiPathways	WP195	IL-1 signaling pathway	-7.09024	-6.46039	207,1386,5295,5608,6347,6416,10746,57162,257397	AKT1,ATF2,PIK3R1,MAP2K6,CCL2,MAP2K4,MAP3K2,PELI1,TAB3	9/55
11_Member	WikiPathways	WP4666	Hepatitis B infection	-13.213	-12.0498	207,317,355,369,1386,1387,2033,3717,4087,4089,4893,5295,5579,5608,6416,6654,6774,8772,9586,54205	AKT1,APAF1,FAS,ARAF,ATF2,CREBBP,EP300,JAK2,SMAD2,SMAD4,NRAS,PIK3R1,PRKCB,MAP2K6,MAP2K4,SOS1,STAT3,FADD,CREB5,CYCS	20/151
12_Summary	WikiPathways	WP61	Notch signaling pathway	-17.021	-15.5238	207,595,2033,2273,2625,2932,3280,3516,3717,4853,5295,6774,8650,9253,9611,51107,83464,1387,6310,7091,8850,5629	AKT1,CCND1,EP300,FHL1,GATA3,GSK3B,HES1,RBPJ,JAK2,NOTCH2,PIK3R1,STAT3,NUMB,NUMBL,NCOR1,APH1A,APH1B,CREBBP,ATXN1,TLE4,KAT2B,PROX1	22/-
12_Member	WikiPathways	WP61	Notch signaling pathway	-17.021	-15.5238	207,595,2033,2273,2625,2932,3280,3516,3717,4853,5295,6774,8650,9253,9611,51107,83464	AKT1,CCND1,EP300,FHL1,GATA3,GSK3B,HES1,RBPJ,JAK2,NOTCH2,PIK3R1,STAT3,NUMB,NUMBL,NCOR1,APH1A,APH1B	17/61
12_Member	WikiPathways	WP268	Notch signaling	-7.89126	-7.19986	1387,3280,3516,4853,8650,8850,9253,51107,83464	CREBBP,HES1,RBPJ,NOTCH2,NUMB,KAT2B,NUMBL,APH1A,APH1B	9/45
12_Member	WikiPathways	WP4147	PTF1A related regulatory pathway	-4.90207	-4.46554	3280,3516,5629,8850	HES1,RBPJ,PROX1,KAT2B	4/11
13_Member	WikiPathways	WP4659	Gastrin signaling pathway	-16.7686	-15.3044	207,330,387,595,650,998,1386,2932,3558,3717,4209,5054,5295,5580,5743,5879,6093,6654,6667,6774,7422	AKT1,BIRC3,RHOA,CCND1,BMP2,CDC42,ATF2,GSK3B,IL2,JAK2,MEF2D,SERPINE1,PIK3R1,PRKCD,PTGS2,RAC1,ROCK1,SOS1,SP1,STAT3,VEGFA	21/115
13_Member	WikiPathways	WP2034	Leptin signaling pathway	-16.5948	-15.171	207,387,595,998,1977,2099,2932,3717,3840,3953,5295,5562,5879,6093,6654,6667,6774,8648	AKT1,RHOA,CCND1,CDC42,EIF4E,ESR1,GSK3B,JAK2,KPNA4,LEPR,PIK3R1,PRKAA1,RAC1,ROCK1,SOS1,SP1,STAT3,NCOA1	18/76
13_Member	WikiPathways	WP2324	AGE/RAGE pathway	-14.9912	-13.6995	207,387,998,1386,3625,3717,4087,4323,5321,5579,5580,5879,6093,6667,6774,54205	AKT1,RHOA,CDC42,ATF2,INHBB,JAK2,SMAD2,MMP14,PLA2G4A,PRKCB,PRKCD,RAC1,ROCK1,SP1,STAT3,CYCS	16/66
13_Member	WikiPathways	WP437	EGF/EGFR signaling pathway	-14.7075	-13.4229	207,858,867,998,2354,3717,4209,4690,5295,5337,5579,5580,5879,5898,5900,6093,6654,6667,6774,10253,10746,253260	AKT1,CAV2,CBL,CDC42,FOSB,JAK2,MEF2D,NCK1,PIK3R1,PLD1,PRKCB,PRKCD,RAC1,RALA,RALGDS,ROCK1,SOS1,SP1,STAT3,SPRY2,MAP3K2,RICTOR	22/162
13_Member	WikiPathways	WP2380	Brain-derived neurotrophic factor (BDNF) signaling pathway	-12.5518	-11.466	207,324,627,650,998,1808,1977,2932,3717,4690,4915,5295,5562,5580,5879,5923,6774,8660,10746	AKT1,APC,BDNF,BMP2,CDC42,DPYSL2,EIF4E,GSK3B,JAK2,NCK1,NTRK2,PIK3R1,PRKAA1,PRKCD,RAC1,RASGRF1,STAT3,IRS2,MAP3K2	19/144
13_Member	WikiPathways	WP2374	Oncostatin M signaling pathway	-12.4234	-11.3421	207,840,1051,3717,5054,5295,5579,5580,6347,6654,6774,7157,7422,253260	AKT1,CASP7,CEBPB,JAK2,SERPINE1,PIK3R1,PRKCB,PRKCD,CCL2,SOS1,STAT3,TP53,VEGFA,RICTOR	14/65
13_Member	WikiPathways	WP23	B cell receptor signaling pathway	-12.1995	-11.1353	207,867,998,1386,2932,4209,4690,5294,5295,5579,5580,5608,5788,5879,6654,27071	AKT1,CBL,CDC42,ATF2,GSK3B,MEF2D,NCK1,PIK3CG,PIK3R1,PRKCB,PRKCD,MAP2K6,PTPRC,RAC1,SOS1,DAPP1	16/97
13_Member	WikiPathways	WP364	IL6 signaling pathway	-12.1939	-11.1339	207,639,1387,2932,3717,5295,5580,5879,6416,6654,6774,8648	AKT1,PRDM1,CREBBP,GSK3B,JAK2,PIK3R1,PRKCD,RAC1,MAP2K4,SOS1,STAT3,NCOA1	12/43
13_Member	WikiPathways	WP3929	Chemokine signaling pathway	-11.4291	-10.4276	207,998,2783,2932,3717,4893,5294,5295,5567,5579,5580,5879,5908,6093,6374,6654,6774,55970,56477	AKT1,CDC42,GNB2,GSK3B,JAK2,NRAS,PIK3CG,PIK3R1,PRKACB,PRKCB,PRKCD,RAC1,RAP1B,ROCK1,CXCL5,SOS1,STAT3,GNG12,CCL28	19/166
13_Member	WikiPathways	WP2038	Microtubule cytoskeleton regulation	-10.4199	-9.48152	207,324,983,998,1808,2932,4139,5879,6093,6774,90102	AKT1,APC,CDK1,CDC42,DPYSL2,GSK3B,MARK1,RAC1,ROCK1,STAT3,PHLDB2	11/46
13_Member	WikiPathways	WP3646	Hepatitis C and hepatocellular carcinoma	-9.42788	-8.57619	207,330,595,840,4089,5743,5879,6654,6774,7157,7422	AKT1,BIRC3,CCND1,CASP7,SMAD4,PTGS2,RAC1,SOS1,STAT3,TP53,VEGFA	11/56
13_Member	WikiPathways	WP3303	RAC1/PAK1/p38/MMP2 pathway	-7.35247	-6.69871	207,284,840,4690,4893,5295,5879,6654,6774,7157	AKT1,ANGPT1,CASP7,NCK1,NRAS,PIK3R1,RAC1,SOS1,STAT3,TP53	10/68
13_Member	WikiPathways	WP2526	PDGF pathway	-7.07602	-6.44926	387,998,5295,5321,5879,6416,6654,6774	RHOA,CDC42,PIK3R1,PLA2G4A,RAC1,MAP2K4,SOS1,STAT3	8/40
13_Member	WikiPathways	WP244	Alpha 6 beta 4 signaling pathway	-6.4448	-5.88101	207,387,5295,5580,5879,6654,8660	AKT1,RHOA,PIK3R1,PRKCD,RAC1,SOS1,IRS2	7/33
14_Summary	WikiPathways	WP236	Adipogenesis	-16.7237	-15.2699	196,355,650,1051,1647,2034,2625,2908,3479,4023,4209,5054,5618,6095,6667,6774,8648,8660,9611,10891,25937,81029	AHR,FAS,BMP2,CEBPB,GADD45A,EPAS1,GATA3,NR3C1,IGF1,LPL,MEF2D,SERPINE1,PRLR,RORA,SP1,STAT3,NCOA1,IRS2,NCOR1,PPARGC1A,WWTR1,WNT5B	22/-
14_Member	WikiPathways	WP236	Adipogenesis	-16.7237	-15.2699	196,355,650,1051,1647,2034,2625,2908,3479,4023,4209,5054,5618,6095,6667,6774,8648,8660,9611,10891,25937,81029	AHR,FAS,BMP2,CEBPB,GADD45A,EPAS1,GATA3,NR3C1,IGF1,LPL,MEF2D,SERPINE1,PRLR,RORA,SP1,STAT3,NCOA1,IRS2,NCOR1,PPARGC1A,WWTR1,WNT5B	22/131
15_Summary	WikiPathways	WP1544	MicroRNAs in cardiomyocyte hypertrophy	-16.4617	-15.0568	207,387,817,2263,2932,3084,3479,4040,4638,5294,5295,5579,5592,5608,5879,6093,6416,6774,7474,9734	AKT1,RHOA,CAMK2D,FGFR2,GSK3B,NRG1,IGF1,LRP6,MYLK,PIK3CG,PIK3R1,PRKCB,PRKG1,MAP2K6,RAC1,ROCK1,MAP2K4,STAT3,WNT5A,HDAC9	20/-
15_Member	WikiPathways	WP1544	MicroRNAs in cardiomyocyte hypertrophy	-16.4617	-15.0568	207,387,817,2263,2932,3084,3479,4040,4638,5294,5295,5579,5592,5608,5879,6093,6416,6774,7474,9734	AKT1,RHOA,CAMK2D,FGFR2,GSK3B,NRG1,IGF1,LRP6,MYLK,PIK3CG,PIK3R1,PRKCB,PRKG1,MAP2K6,RAC1,ROCK1,MAP2K4,STAT3,WNT5A,HDAC9	20/104
15_Member	WikiPathways	WP2795	Cardiac hypertrophic response	-9.51729	-8.66039	207,817,2263,2932,3084,3479,5592,5608,5879,6416,9734	AKT1,CAMK2D,FGFR2,GSK3B,NRG1,IGF1,PRKG1,MAP2K6,RAC1,MAP2K4,HDAC9	11/55
16_Summary	WikiPathways	WP3680	Physico-chemical features and toxicity-associated pathways	-16.3785	-14.9828	207,324,387,867,2066,2932,4638,4690,5294,6416,6654,7039,7855,7976,10096,10097,51384	AKT1,APC,RHOA,CBL,ERBB4,GSK3B,MYLK,NCK1,PIK3CG,MAP2K4,SOS1,TGFA,FZD5,FZD3,ACTR3,ACTR2,WNT16	17/-
16_Member	WikiPathways	WP3680	Physico-chemical features and toxicity-associated pathways	-16.3785	-14.9828	207,324,387,867,2066,2932,4638,4690,5294,6416,6654,7039,7855,7976,10096,10097,51384	AKT1,APC,RHOA,CBL,ERBB4,GSK3B,MYLK,NCK1,PIK3CG,MAP2K4,SOS1,TGFA,FZD5,FZD3,ACTR3,ACTR2,WNT16	17/66
17_Member	WikiPathways	WP560	TGF-beta receptor signaling	-8.27806	-7.55131	1387,2033,4052,4087,4089,4091,4093,5054,6774,23090	CREBBP,EP300,LTBP1,SMAD2,SMAD4,SMAD6,SMAD9,SERPINE1,STAT3,ZNF423	10/55
17_Member	WikiPathways	WP4816	TGF-beta receptor signaling in skeletal dysplasias	-7.96812	-7.26769	1387,2033,4052,4087,4089,4091,4093,5054,6774,23090	CREBBP,EP300,LTBP1,SMAD2,SMAD4,SMAD6,SMAD9,SERPINE1,STAT3,ZNF423	10/59
17_Member	WikiPathways	WP3657	Hematopoietic stem cell gene regulation by GABP alpha/beta complex	-5.00852	-4.566	472,1387,2033,2551,4089	ATM,CREBBP,EP300,GABPA,SMAD4	5/21
18_Summary	WikiPathways	WP4540	Hippo signaling regulation pathways	-15.7376	-14.4088	387,998,1005,1015,2263,2321,4087,4233,4915,5562,5565,5567,5577,5579,5580,5879,7005,9113,28513,595,2305,3673,4893,5062,57144	RHOA,CDC42,CDH7,CDH17,FGFR2,FLT1,SMAD2,MET,NTRK2,PRKAA1,PRKAB2,PRKACB,PRKAR2B,PRKCB,PRKCD,RAC1,TEAD3,LATS1,CDH19,CCND1,FOXM1,ITGA2,NRAS,PAK2,PAK5	25/-
18_Member	WikiPathways	WP4540	Hippo signaling regulation pathways	-15.7376	-14.4088	387,998,1005,1015,2263,2321,4087,4233,4915,5562,5565,5567,5577,5579,5580,5879,7005,9113,28513	RHOA,CDC42,CDH7,CDH17,FGFR2,FLT1,SMAD2,MET,NTRK2,PRKAA1,PRKAB2,PRKACB,PRKAR2B,PRKCB,PRKCD,RAC1,TEAD3,LATS1,CDH19	19/98
18_Member	WikiPathways	WP4541	Hippo-Merlin signaling dysregulation	-11.7465	-10.7302	595,1005,1015,2263,2305,2321,3673,4233,4893,4915,5062,5567,5577,7005,9113,28513,57144	CCND1,CDH7,CDH17,FGFR2,FOXM1,FLT1,ITGA2,MET,NRAS,NTRK2,PAK2,PRKACB,PRKAR2B,TEAD3,LATS1,CDH19,PAK5	17/121
20_Member	WikiPathways	WP35	G protein signaling pathways	-11.4706	-10.4618	387,2783,3760,4893,5142,5143,5144,5567,5577,5579,5580,8622,9472,27115,55970	RHOA,GNB2,KCNJ3,NRAS,PDE4B,PDE4C,PDE4D,PRKACB,PRKAR2B,PRKCB,PRKCD,PDE8B,AKAP6,PDE7B,GNG12	15/91
20_Member	WikiPathways	WP289	Myometrial relaxation and contraction pathways	-9.00867	-8.20583	808,817,1386,2114,2551,2783,3486,5142,5144,5567,5577,5579,5580,5997,6667,55970	CALM3,CAMK2D,ATF2,ETS2,GABPA,GNB2,IGFBP3,PDE4B,PDE4D,PRKACB,PRKAR2B,PRKCB,PRKCD,RGS2,SP1,GNG12	16/156

## Sheet: summary for our study miR-374a
Total Results	162
KEGG Pathways	82
Wiki Pathways	80
Pathways we chose for our study are 14 and given below
13_Member	WikiPathways	WP437	EGF/EGFR signaling pathway	AKT1,CAV2,CBL,CDC42,FOSB,JAK2,MEF2D,NCK1,PIK3R1,PLD1,PRKCB,PRKCD,RAC1,RALA,RALGDS,ROCK1,SOS1,SP1,STAT3,SPRY2,MAP3K2,RICTOR	22/162
9_Member	KEGG Pathway	hsa01521	EGFR tyrosine kinase inhibitor resistance	AKT1,ARAF,EIF4E,FGFR2,GSK3B,HGF,NRG1,IGF1,JAK2,MET,NF1,NRAS,PIK3R1,PRKCB,SOS1,STAT3,TGFA,VEGFA,NRG2	19/79
9_Member	WikiPathways	WP4806	EGFR tyrosine kinase inhibitor resistance	AKT1,ARAF,CCND1,EIF4E,FGFR2,GSK3B,HGF,NRG1,IGF1,JAK2,MET,NF1,NRAS,PIK3R1,PRKCB,SOS1,STAT3,TGFA,VEGFA,NRG2	20/84
9_Member	WikiPathways	WP2261	Glioblastoma signaling pathways	AKT1,ARAF,ATM,CCND1,CBL,CDK6,EP300,FGFR2,MET,NF1,NRAS,PIK3C2A,PIK3CG,PIK3R1,PRKCB,PRKCD,MAP2K6,MAP2K4,TP53,SPRY2	20/83
9_Member	KEGG Pathway	hsa05214	Glioma	AKT1,ARAF,CCND1,CALM3,CAMK2D,CDK6,GADD45A,IGF1,NRAS,PIK3R1,PRKCB,SOS1,TGFA,TP53,POLK	15/75
3_Member	KEGG Pathway	hsa04010	MAPK signaling pathway	AKT1,ANGPT1,FAS,ARAF,BDNF,CDC42,ATF2,GADD45A,DUSP6,ERBB4,FGF5,FGF7,FGFR2,FLT1,HGF,IGF1,MET,NF1,NRAS,NTRK2,PAK2,PLA2G4A,PRKACB,PRKCB,MAP2K6,RAC1,RAP1B,RASGRF1,MAP2K4,SOS1,STK4,TGFA,TP53,VEGFA,VEGFB,VEGFC,MAP3K12,FGF18,MAP3K2,RPS6KA6,GNG12	41/301
3_Member	WikiPathways	WP382	MAPK signaling pathway	AKT1,FAS,ARAF,BDNF,CDC42,ATF2,GADD45A,DUSP6,FGF5,FGF7,FGFR2,NF1,NRAS,NTRK2,PAK2,PLA2G4A,PRKACB,PRKCD,MAP2K6,RAC1,RAP1B,RASGRF1,MAP2K4,SOS1,STK4,TP53,MAP3K12,FGF18,MAP3K2,GNG12	30/247
15_Summary	WikiPathways	WP1544	MicroRNAs in cardiomyocyte hypertrophy	AKT1,RHOA,CAMK2D,FGFR2,GSK3B,NRG1,IGF1,LRP6,MYLK,PIK3CG,PIK3R1,PRKCB,PRKG1,MAP2K6,RAC1,ROCK1,MAP2K4,STAT3,WNT5A,HDAC9	20/-
1_Member	KEGG Pathway	hsa04150	mTOR signaling pathway	AKT1,RHOA,EIF4E,GSK3B,IGF1,LRP6,NRAS,PIK3R1,PRKAA1,PRKCB,SOS1,WNT3,WNT5A,WNT7A,WNT8A,FZD5,FZD3,ULK2,RPS6KA6,WNT16,RRAGD,DEPTOR,WNT5B,RICTOR	24/156
1_Summary	KEGG Pathway	hsa05200	Pathways in cancer	AKT1,APAF1,APC,BIRC3,FAS,ARAF,RHOA,CCND1,BMP2,CALM3,CAMK2D,CASP7,CBL,CDC42,CDK6,CKS1B,COL4A1,COL4A3,CREBBP,GADD45A,EP300,EPAS1,ESR1,FGF5,FGF7,FGFR2,GNB2,GSK3B,GSTA1,GSTA2,HGF,HES1,HSP90AA1,IGF1,IL2,IL7R,IL15,ITGA2,JAK2,LRP6,SMAD2,SMAD4,MET,NOTCH2,NRAS,PIK3R1,PLD1,PRKACB,PRKCB,PTGER3,PTGS2,RAC1,RALA,RALGDS,ROCK1,SOS1,SP1,STAT3,STK4,ELOC,TGFA,TP53,TXNRD1,VEGFA,VEGFB,VEGFC,WNT3,WNT5A,WNT7A,WNT8A,FZD…	142/-
3_Member	KEGG Pathway	hsa04151	PI3K-Akt signaling pathway	AKT1,ANGPT1,CCND1,BDNF,CDK6,COL4A1,COL4A3,ATF2,EIF4E,ERBB4,FGF5,FGF7,FGFR2,FLT1,GNB2,GSK3B,HGF,HSP90AA1,IGF1,IL2,IL7R,ITGA2,JAK2,MET,NRAS,NTRK2,PIK3CG,PIK3R1,PRKAA1,PRLR,RAC1,SOS1,TGFA,TP53,VEGFA,VEGFB,VEGFC,FGF18,CCNE2,MAGI1,CREB5,GNG12,CRTC2	43/359
3_Member	WikiPathways	WP4172	PI3K-Akt signaling pathway	AKT1,ANGPT1,CCND1,BDNF,CDK6,COL4A1,COL4A3,ATF2,EIF4E,FGF5,FGF7,FGFR2,FLT1,GNB2,GSK3B,HGF,HSP90AA1,IGF1,IL2,IL7R,ITGA2,JAK2,MET,NRAS,NTRK2,PIK3CG,PIK3R1,PRKAA1,PRLR,RAC1,SOS1,TGFA,TP53,VEGFA,VEGFB,VEGFC,FGF18,CCNE2,CREB5,GNG12	40/339
3_Member	WikiPathways	WP4223	Ras signaling	AKT1,RHOA,CALM3,CDC42,ETS2,FGFR2,FLT1,GNB2,MET,NF1,NRAS,NTRK2,PAK2,PIK3R1,PLA2G4A,PLD1,PRKACB,PRKCB,RAC1,RALA,RALGDS,RAP1B,RASGRF1,SOS1,STK4,GNG12,PAK5,KSR2	28/184
3_Member	KEGG Pathway	hsa04014	Ras signaling pathway	AKT1,ANGPT1,RHOA,BDNF,CALM3,CDC42,ETS2,FGF5,FGF7,FGFR2,FLT1,GNB2,HGF,IGF1,MET,NF1,NRAS,NTRK2,PAK2,PIK3R1,PLA2G4A,PLD1,PRKACB,PRKCB,RAC1,RALA,RALGDS,RAP1B,RASGRF1,SOS1,STK4,TGFA,VEGFA,VEGFB,VEGFC,FGF18,GNG12,PAK5,KSR2	39/236
