# Supplementary material for: Autophagy-associated biomarkers ULK2, UVRAG, and miRNAs miR-21, miR-126, and miR-374: Prognostic significance in glioma patients
Source: PLoS One. 2024 Sep 30;19(9):e0311308. doi: 10.1371/journal.pone.0311308 (PMC11441661; doi:10.1371/journal.pone.0311308)
Supplement: S2 File — (XLSX) [file pone.0311308.s005.xlsx]

## Sheet: Annotation
MyList	Gene ID	Type	Tax ID	Homologene Gene ID	Homologene Gene Tax ID	hsa04010 MAPK signaling pathway	WP4659 Gastrin signaling pathway	WP23 B cell receptor signaling path	WP236 Adipogenesis	WP4549 Fragile X syndrome	hsa05135 Yersinia infection	WP5124 Alzheimer's disease	hsa04723 Retrograde endocannabinoid sig	WP481 Insulin signaling	WP4746 Thyroid hormones production an	hsa04072 Phospholipase D signaling path	WP2795 Cardiac hypertrophic response	WP5180 DYRK1A involvement regarding c	WP3584 MECP2 and associated Rett synd	WP5222 2q13 copy number variation syn	WP2038 Microtubule cytoskeleton regul	WP422 MAPK cascade	WP2880 Glucocorticoid receptor pathwa	WP3646 Hepatitis C and hepatocellular	WP5205 Clock-controlled autophagy in
CAMSAP1	157922	symbol	H. sapiens	157922	H. sapiens	0.0	0.0	0.0	0.0	0.0	0.0	0.0	0.0	0.0	0.0	0.0	0.0	0.0	0.0	0.0	0.0	0.0	0.0	0.0	0.0
PTPN9	5780	symbol	H. sapiens	5780	H. sapiens	0.0	0.0	0.0	0.0	0.0	0.0	0.0	0.0	0.0	0.0	0.0	0.0	0.0	0.0	0.0	0.0	0.0	0.0	0.0	0.0
SLC7A5	8140	symbol	H. sapiens	8140	H. sapiens	0.0	0.0	0.0	0.0	0.0	0.0	0.0	0.0	0.0	0.0	0.0	0.0	0.0	0.0	0.0	0.0	0.0	0.0	0.0	0.0
PIK3R2	5296	symbol	H. sapiens	5296	H. sapiens	1.0	1.0	1.0	0.0	0.0	1.0	1.0	1.0	1.0	0.0	1.0	1.0	0.0	0.0	0.0	0.0	0.0	0.0	0.0	0.0
ADAM9	8754	symbol	H. sapiens	8754	H. sapiens	0.0	0.0	0.0	0.0	0.0	0.0	0.0	0.0	0.0	0.0	0.0	0.0	0.0	0.0	0.0	0.0	0.0	0.0	0.0	0.0
PMM1	5372	symbol	H. sapiens	5372	H. sapiens	0.0	0.0	0.0	0.0	0.0	0.0	0.0	0.0	0.0	0.0	0.0	0.0	0.0	0.0	0.0	0.0	0.0	0.0	0.0	0.0
IRS1	3667	symbol	H. sapiens	3667	H. sapiens	1.0	1.0	1.0	1.0	1.0	0.0	1.0	0.0	1.0	0.0	1.0	0.0	0.0	0.0	0.0	0.0	0.0	0.0	0.0	0.0
SPRED1	161742	symbol	H. sapiens	161742	H. sapiens	0.0	1.0	0.0	0.0	0.0	0.0	0.0	0.0	0.0	0.0	0.0	0.0	0.0	0.0	0.0	1.0	0.0	0.0	0.0	0.0
CRK	1398	symbol	H. sapiens	1398	H. sapiens	1.0	1.0	1.0	0.0	0.0	1.0	1.0	0.0	1.0	0.0	0.0	0.0	0.0	0.0	0.0	0.0	0.0	0.0	0.0	0.0
RGS3	5998	symbol	H. sapiens	5998	H. sapiens	0.0	0.0	0.0	0.0	0.0	0.0	0.0	0.0	0.0	0.0	0.0	0.0	0.0	0.0	0.0	0.0	0.0	0.0	0.0	0.0
RNF165	494470	gene_synonym	H. sapiens	494470	H. sapiens	0.0	0.0	0.0	0.0	0.0	0.0	0.0	0.0	0.0	0.0	0.0	0.0	0.0	0.0	0.0	0.0	0.0	0.0	0.0	0.0
SLC15A4	121260	symbol	H. sapiens	121260	H. sapiens	0.0	0.0	0.0	0.0	0.0	0.0	0.0	0.0	0.0	0.0	0.0	0.0	0.0	0.0	0.0	0.0	0.0	0.0	0.0	0.0
KANK2	25959	symbol	H. sapiens	25959	H. sapiens	0.0	0.0	0.0	0.0	0.0	0.0	0.0	0.0	0.0	0.0	0.0	0.0	0.0	0.0	0.0	0.0	0.0	0.0	0.0	0.0
TSC1	7248	symbol	H. sapiens	7248	H. sapiens	1.0	1.0	0.0	0.0	1.0	0.0	1.0	0.0	1.0	1.0	1.0	0.0	1.0	0.0	0.0	0.0	0.0	0.0	0.0	0.0
KCNAB3	9196	symbol	H. sapiens	9196	H. sapiens	0.0	0.0	0.0	0.0	0.0	0.0	0.0	0.0	0.0	0.0	0.0	0.0	0.0	0.0	0.0	0.0	0.0	0.0	0.0	0.0
DIP2C	22982	symbol	H. sapiens	22982	H. sapiens	0.0	0.0	0.0	0.0	0.0	0.0	0.0	0.0	0.0	0.0	0.0	0.0	0.0	0.0	0.0	0.0	0.0	0.0	0.0	0.0
ITGA6	3655	symbol	H. sapiens	3655	H. sapiens	1.0	1.0	1.0	0.0	0.0	0.0	1.0	0.0	0.0	0.0	0.0	0.0	0.0	0.0	0.0	0.0	0.0	0.0	0.0	0.0
PLXNB2	23654	symbol	H. sapiens	23654	H. sapiens	0.0	0.0	0.0	0.0	0.0	0.0	0.0	0.0	0.0	0.0	0.0	0.0	0.0	0.0	0.0	0.0	0.0	0.0	0.0	0.0
LARP6	55323	symbol	H. sapiens	55323	H. sapiens	0.0	0.0	0.0	0.0	0.0	0.0	0.0	0.0	0.0	0.0	0.0	0.0	0.0	0.0	0.0	0.0	0.0	0.0	0.0	0.0
HSPB8	26353	symbol	H. sapiens	26353	H. sapiens	0.0	0.0	0.0	0.0	0.0	0.0	0.0	0.0	0.0	0.0	0.0	0.0	0.0	0.0	0.0	0.0	0.0	0.0	0.0	0.0
PDE7B	27115	symbol	H. sapiens	27115	H. sapiens	0.0	0.0	0.0	0.0	1.0	0.0	0.0	1.0	0.0	0.0	0.0	0.0	0.0	0.0	0.0	0.0	0.0	0.0	0.0	0.0
FBXO6	26270	symbol	H. sapiens	26270	H. sapiens	0.0	0.0	0.0	0.0	0.0	0.0	0.0	0.0	0.0	0.0	0.0	0.0	0.0	0.0	0.0	0.0	0.0	0.0	0.0	0.0
TRMT9B	57604	symbol	H. sapiens	57604	H. sapiens	0.0	0.0	0.0	0.0	0.0	0.0	0.0	0.0	0.0	0.0	0.0	0.0	0.0	0.0	0.0	0.0	0.0	0.0	0.0	0.0
TNFAIP8L3	388121	symbol	H. sapiens	388121	H. sapiens	0.0	0.0	0.0	0.0	0.0	0.0	0.0	0.0	0.0	0.0	0.0	0.0	0.0	0.0	0.0	0.0	0.0	0.0	0.0	0.0
HOXB6	3216	symbol	H. sapiens	3216	H. sapiens	0.0	0.0	0.0	0.0	0.0	0.0	0.0	0.0	0.0	0.0	0.0	0.0	0.0	0.0	0.0	0.0	0.0	0.0	0.0	0.0
GNE	10020	symbol	H. sapiens	10020	H. sapiens	0.0	0.0	0.0	0.0	0.0	0.0	0.0	0.0	0.0	0.0	0.0	0.0	0.0	0.0	0.0	0.0	0.0	0.0	0.0	0.0
NAT1	9	symbol	H. sapiens	9	H. sapiens	0.0	0.0	0.0	0.0	0.0	0.0	0.0	0.0	0.0	0.0	0.0	0.0	0.0	0.0	0.0	0.0	0.0	0.0	0.0	0.0
CASP9	842	symbol	H. sapiens	842	H. sapiens	1.0	1.0	0.0	0.0	0.0	1.0	1.0	0.0	0.0	1.0	1.0	0.0	1.0	0.0	0.0	0.0	0.0	0.0	1.0	0.0
TRIM8	81603	symbol	H. sapiens	81603	H. sapiens	0.0	0.0	0.0	0.0	0.0	0.0	0.0	0.0	0.0	0.0	0.0	0.0	0.0	0.0	0.0	0.0	0.0	0.0	0.0	0.0
TMEM182	130827	symbol	H. sapiens	130827	H. sapiens	0.0	0.0	0.0	0.0	0.0	0.0	0.0	0.0	0.0	0.0	0.0	0.0	0.0	0.0	0.0	0.0	0.0	0.0	0.0	0.0
MR1	3140	symbol	H. sapiens	3140	H. sapiens	0.0	0.0	0.0	0.0	0.0	0.0	0.0	0.0	0.0	0.0	0.0	0.0	0.0	0.0	0.0	0.0	0.0	0.0	0.0	0.0
ESRRG	2104	symbol	H. sapiens	2104	H. sapiens	0.0	0.0	0.0	0.0	0.0	0.0	0.0	0.0	0.0	0.0	0.0	0.0	0.0	0.0	0.0	0.0	0.0	0.0	0.0	0.0
S1PR3	1903	symbol	H. sapiens	1903	H. sapiens	0.0	1.0	0.0	0.0	0.0	0.0	0.0	1.0	0.0	0.0	0.0	0.0	0.0	0.0	0.0	0.0	0.0	0.0	0.0	0.0
A2ML1	144568	symbol	H. sapiens	144568	H. sapiens	0.0	0.0	0.0	0.0	0.0	0.0	0.0	0.0	0.0	0.0	0.0	0.0	0.0	0.0	0.0	0.0	0.0	0.0	0.0	0.0
MDM4	4194	symbol	H. sapiens	4194	H. sapiens	1.0	1.0	0.0	0.0	0.0	0.0	0.0	0.0	0.0	0.0	0.0	0.0	0.0	0.0	0.0	0.0	0.0	0.0	0.0	0.0
BRWD3	254065	symbol	H. sapiens	254065	H. sapiens	0.0	0.0	0.0	0.0	0.0	0.0	0.0	0.0	0.0	0.0	0.0	0.0	0.0	0.0	0.0	0.0	0.0	0.0	0.0	0.0
RFX4	5992	symbol	H. sapiens	5992	H. sapiens	0.0	0.0	0.0	0.0	0.0	0.0	0.0	0.0	0.0	0.0	0.0	0.0	0.0	0.0	0.0	0.0	0.0	0.0	0.0	0.0
TRPS1	7227	symbol	H. sapiens	7227	H. sapiens	0.0	0.0	0.0	0.0	0.0	0.0	0.0	0.0	0.0	0.0	0.0	0.0	0.0	0.0	0.0	0.0	0.0	0.0	0.0	0.0
ARL11	115761	symbol	H. sapiens	115761	H. sapiens	0.0	0.0	0.0	0.0	0.0	0.0	0.0	0.0	0.0	0.0	0.0	0.0	0.0	0.0	0.0	0.0	0.0	0.0	0.0	0.0
FAM168A	23201	symbol	H. sapiens	23201	H. sapiens	0.0	0.0	0.0	0.0	0.0	0.0	0.0	0.0	0.0	0.0	0.0	0.0	0.0	0.0	0.0	0.0	0.0	0.0	0.0	0.0
CASK	8573	symbol	H. sapiens	8573	H. sapiens	0.0	0.0	0.0	0.0	0.0	0.0	0.0	0.0	0.0	0.0	0.0	0.0	0.0	0.0	0.0	0.0	0.0	0.0	0.0	0.0
DENND1B	163486	symbol	H. sapiens	163486	H. sapiens	0.0	0.0	0.0	0.0	0.0	0.0	0.0	0.0	0.0	0.0	0.0	0.0	0.0	0.0	0.0	0.0	0.0	0.0	0.0	0.0
GRIK2	2898	symbol	H. sapiens	2898	H. sapiens	0.0	0.0	0.0	0.0	0.0	0.0	0.0	0.0	0.0	0.0	0.0	0.0	0.0	0.0	0.0	0.0	0.0	0.0	0.0	0.0
TBCA	6902	symbol	H. sapiens	6902	H. sapiens	0.0	0.0	0.0	0.0	0.0	0.0	0.0	0.0	0.0	0.0	0.0	0.0	0.0	0.0	0.0	0.0	0.0	0.0	0.0	0.0
HOXC8	3224	symbol	H. sapiens	3224	H. sapiens	0.0	0.0	0.0	0.0	0.0	0.0	0.0	0.0	0.0	0.0	0.0	0.0	0.0	0.0	0.0	0.0	0.0	0.0	0.0	0.0
INPP5D	3635	symbol	H. sapiens	3635	H. sapiens	0.0	1.0	1.0	0.0	0.0	1.0	0.0	0.0	0.0	0.0	1.0	0.0	0.0	0.0	0.0	0.0	0.0	0.0	0.0	0.0
CAMK2A	815	symbol	H. sapiens	815	H. sapiens	1.0	1.0	1.0	0.0	1.0	0.0	1.0	0.0	0.0	0.0	0.0	0.0	0.0	1.0	0.0	0.0	0.0	0.0	0.0	0.0
GABRA4	2557	symbol	H. sapiens	2557	H. sapiens	0.0	0.0	0.0	0.0	0.0	0.0	0.0	1.0	0.0	0.0	0.0	0.0	0.0	0.0	0.0	0.0	0.0	0.0	0.0	0.0
CD84	8832	symbol	H. sapiens	8832	H. sapiens	0.0	0.0	0.0	0.0	0.0	0.0	0.0	0.0	0.0	0.0	0.0	0.0	0.0	0.0	0.0	0.0	0.0	0.0	0.0	0.0
GGT6	124975	symbol	H. sapiens	124975	H. sapiens	0.0	0.0	0.0	0.0	0.0	0.0	0.0	0.0	0.0	0.0	0.0	0.0	0.0	0.0	0.0	0.0	0.0	0.0	0.0	0.0
TSC22D4	81628	symbol	H. sapiens	81628	H. sapiens	0.0	0.0	0.0	0.0	0.0	0.0	0.0	0.0	0.0	0.0	0.0	0.0	0.0	0.0	0.0	0.0	0.0	0.0	0.0	0.0
MACC1	346389	symbol	H. sapiens	346389	H. sapiens	0.0	0.0	0.0	0.0	0.0	0.0	0.0	0.0	0.0	0.0	0.0	0.0	0.0	0.0	0.0	0.0	0.0	0.0	0.0	0.0
GABRB2	2561	symbol	H. sapiens	2561	H. sapiens	0.0	0.0	0.0	0.0	1.0	0.0	0.0	1.0	0.0	0.0	0.0	0.0	0.0	0.0	0.0	0.0	0.0	0.0	0.0	0.0
RORA	6095	symbol	H. sapiens	6095	H. sapiens	0.0	0.0	0.0	1.0	0.0	0.0	0.0	0.0	0.0	0.0	0.0	0.0	0.0	0.0	0.0	0.0	0.0	0.0	0.0	0.0
MAP3K2	10746	symbol	H. sapiens	10746	H. sapiens	1.0	1.0	1.0	0.0	1.0	0.0	0.0	0.0	1.0	0.0	0.0	0.0	0.0	0.0	0.0	0.0	1.0	0.0	0.0	0.0
FGF7	2252	symbol	H. sapiens	2252	H. sapiens	1.0	1.0	0.0	0.0	0.0	0.0	0.0	0.0	0.0	0.0	0.0	0.0	0.0	0.0	0.0	0.0	0.0	0.0	0.0	0.0
CNTN1	1272	symbol	H. sapiens	1272	H. sapiens	0.0	0.0	0.0	0.0	0.0	0.0	0.0	0.0	0.0	0.0	0.0	0.0	0.0	0.0	0.0	0.0	0.0	0.0	0.0	0.0
SETD9	133383	symbol	H. sapiens	133383	H. sapiens	0.0	0.0	0.0	0.0	0.0	0.0	0.0	0.0	0.0	0.0	0.0	0.0	0.0	0.0	0.0	0.0	0.0	0.0	0.0	0.0
CHST11	50515	symbol	H. sapiens	50515	H. sapiens	0.0	0.0	0.0	0.0	0.0	0.0	0.0	0.0	0.0	0.0	0.0	0.0	0.0	0.0	0.0	0.0	0.0	0.0	0.0	0.0
PI15	51050	symbol	H. sapiens	51050	H. sapiens	0.0	0.0	0.0	0.0	0.0	0.0	0.0	0.0	0.0	0.0	0.0	0.0	0.0	0.0	0.0	0.0	0.0	0.0	0.0	0.0
VPS13A	23230	symbol	H. sapiens	23230	H. sapiens	0.0	0.0	0.0	0.0	0.0	0.0	0.0	0.0	0.0	0.0	0.0	0.0	0.0	0.0	0.0	0.0	0.0	0.0	0.0	0.0
YIPF6	286451	symbol	H. sapiens	286451	H. sapiens	0.0	0.0	0.0	0.0	0.0	0.0	0.0	0.0	0.0	0.0	0.0	0.0	0.0	0.0	0.0	0.0	0.0	0.0	0.0	0.0
PNRC1	10957	symbol	H. sapiens	10957	H. sapiens	0.0	0.0	0.0	0.0	0.0	0.0	0.0	0.0	0.0	0.0	0.0	0.0	0.0	0.0	0.0	0.0	0.0	0.0	0.0	0.0
MYEF2	50804	symbol	H. sapiens	50804	H. sapiens	0.0	0.0	0.0	0.0	0.0	0.0	0.0	0.0	0.0	0.0	0.0	1.0	0.0	0.0	0.0	0.0	0.0	0.0	0.0	0.0
KCNB1	3745	symbol	H. sapiens	3745	H. sapiens	0.0	0.0	0.0	0.0	0.0	0.0	0.0	0.0	0.0	0.0	0.0	0.0	0.0	0.0	0.0	0.0	0.0	0.0	0.0	0.0
COMMD2	51122	symbol	H. sapiens	51122	H. sapiens	0.0	0.0	0.0	0.0	0.0	0.0	0.0	0.0	0.0	0.0	0.0	0.0	0.0	0.0	0.0	0.0	0.0	0.0	0.0	0.0
SHISAL1	85352	symbol	H. sapiens	85352	H. sapiens	0.0	0.0	0.0	0.0	0.0	0.0	0.0	0.0	0.0	0.0	0.0	0.0	0.0	0.0	0.0	0.0	0.0	0.0	0.0	0.0
FXN	2395	symbol	H. sapiens	2395	H. sapiens	0.0	0.0	0.0	0.0	0.0	0.0	0.0	0.0	0.0	0.0	0.0	0.0	0.0	0.0	0.0	0.0	0.0	0.0	0.0	0.0
TUBGCP4	27229	symbol	H. sapiens	27229	H. sapiens	0.0	0.0	0.0	0.0	0.0	0.0	0.0	0.0	0.0	0.0	0.0	0.0	0.0	0.0	0.0	0.0	0.0	0.0	0.0	0.0
MMRN1	22915	symbol	H. sapiens	22915	H. sapiens	0.0	0.0	0.0	0.0	0.0	0.0	0.0	0.0	0.0	0.0	0.0	0.0	0.0	0.0	0.0	0.0	0.0	0.0	0.0	0.0
ZDHHC15	158866	symbol	H. sapiens	158866	H. sapiens	0.0	0.0	0.0	0.0	0.0	0.0	0.0	0.0	0.0	0.0	0.0	0.0	0.0	0.0	0.0	0.0	0.0	0.0	0.0	0.0
PKHD1	5314	symbol	H. sapiens	5314	H. sapiens	0.0	0.0	0.0	0.0	0.0	0.0	0.0	0.0	0.0	0.0	0.0	0.0	0.0	0.0	0.0	0.0	0.0	0.0	0.0	0.0
KIRREL1	55243	symbol	H. sapiens	55243	H. sapiens	0.0	0.0	0.0	0.0	0.0	0.0	0.0	0.0	0.0	0.0	0.0	0.0	0.0	0.0	0.0	0.0	0.0	0.0	0.0	0.0
STEAP2	261729	symbol	H. sapiens	261729	H. sapiens	0.0	0.0	0.0	0.0	0.0	0.0	0.0	0.0	0.0	0.0	0.0	0.0	0.0	0.0	0.0	0.0	0.0	0.0	0.0	0.0
RABL3	285282	symbol	H. sapiens	285282	H. sapiens	0.0	0.0	0.0	0.0	0.0	0.0	0.0	0.0	0.0	0.0	0.0	0.0	0.0	0.0	0.0	0.0	0.0	0.0	0.0	0.0
EBF1	1879	symbol	H. sapiens	1879	H. sapiens	0.0	0.0	0.0	0.0	0.0	0.0	0.0	0.0	0.0	0.0	0.0	0.0	0.0	0.0	0.0	0.0	0.0	0.0	0.0	0.0
ZIC5	85416	symbol	H. sapiens	85416	H. sapiens	0.0	0.0	0.0	0.0	0.0	0.0	0.0	0.0	0.0	0.0	0.0	0.0	0.0	0.0	0.0	0.0	0.0	0.0	0.0	0.0
DBNDD2	55861	symbol	H. sapiens	55861	H. sapiens	0.0	0.0	0.0	0.0	0.0	0.0	0.0	0.0	0.0	0.0	0.0	0.0	0.0	0.0	0.0	0.0	0.0	0.0	0.0	0.0
C5orf47	133491	symbol	H. sapiens	133491	H. sapiens	0.0	0.0	0.0	0.0	0.0	0.0	0.0	0.0	0.0	0.0	0.0	0.0	0.0	0.0	0.0	0.0	0.0	0.0	0.0	0.0
ZBTB41	360023	symbol	H. sapiens	360023	H. sapiens	0.0	0.0	0.0	0.0	0.0	0.0	0.0	0.0	0.0	0.0	0.0	0.0	0.0	0.0	0.0	0.0	0.0	0.0	0.0	0.0
SLC25A53	401612	symbol	H. sapiens	401612	H. sapiens	0.0	0.0	0.0	0.0	0.0	0.0	0.0	0.0	0.0	0.0	0.0	0.0	0.0	0.0	0.0	0.0	0.0	0.0	0.0	0.0
TSHZ3	57616	symbol	H. sapiens	57616	H. sapiens	0.0	0.0	0.0	0.0	0.0	0.0	0.0	0.0	0.0	0.0	0.0	0.0	0.0	0.0	0.0	0.0	0.0	0.0	0.0	0.0
TTF2	8458	symbol	H. sapiens	8458	H. sapiens	0.0	0.0	0.0	0.0	0.0	0.0	0.0	0.0	0.0	1.0	0.0	0.0	0.0	0.0	0.0	0.0	0.0	0.0	0.0	0.0
AMFR	267	symbol	H. sapiens	267	H. sapiens	0.0	0.0	0.0	0.0	0.0	0.0	0.0	0.0	0.0	0.0	0.0	0.0	0.0	0.0	0.0	0.0	0.0	0.0	0.0	0.0
SRSF12	135295	symbol	H. sapiens	135295	H. sapiens	0.0	0.0	0.0	0.0	0.0	0.0	0.0	0.0	0.0	0.0	0.0	0.0	0.0	0.0	0.0	0.0	0.0	0.0	0.0	0.0
TECPR2	9895	symbol	H. sapiens	9895	H. sapiens	0.0	0.0	0.0	0.0	0.0	0.0	0.0	0.0	0.0	0.0	0.0	0.0	0.0	0.0	0.0	0.0	0.0	0.0	0.0	0.0
ACAN	176	symbol	H. sapiens	176	H. sapiens	0.0	0.0	0.0	0.0	0.0	0.0	0.0	0.0	0.0	0.0	0.0	0.0	0.0	0.0	0.0	0.0	0.0	0.0	0.0	0.0
SYT10	341359	symbol	H. sapiens	341359	H. sapiens	0.0	0.0	0.0	0.0	0.0	0.0	0.0	0.0	0.0	0.0	0.0	0.0	0.0	0.0	0.0	0.0	0.0	0.0	0.0	0.0
ADH4	127	symbol	H. sapiens	127	H. sapiens	0.0	0.0	0.0	0.0	0.0	0.0	0.0	0.0	0.0	0.0	0.0	0.0	0.0	0.0	0.0	0.0	0.0	0.0	0.0	0.0
VWC2	375567	symbol	H. sapiens	375567	H. sapiens	0.0	0.0	0.0	0.0	0.0	0.0	0.0	0.0	0.0	0.0	0.0	0.0	0.0	0.0	0.0	0.0	0.0	0.0	0.0	0.0
RINL	126432	symbol	H. sapiens	126432	H. sapiens	0.0	0.0	0.0	0.0	0.0	0.0	0.0	0.0	0.0	0.0	0.0	0.0	0.0	0.0	0.0	0.0	0.0	0.0	0.0	0.0
NDUFS1	4719	symbol	H. sapiens	4719	H. sapiens	0.0	0.0	0.0	0.0	0.0	0.0	0.0	0.0	0.0	0.0	0.0	0.0	0.0	0.0	0.0	0.0	0.0	0.0	0.0	0.0
NWD1	284434	symbol	H. sapiens	284434	H. sapiens	0.0	0.0	0.0	0.0	0.0	0.0	0.0	0.0	0.0	0.0	0.0	0.0	0.0	0.0	0.0	0.0	0.0	0.0	0.0	0.0
CHRNA5	1138	symbol	H. sapiens	1138	H. sapiens	0.0	0.0	0.0	0.0	0.0	0.0	0.0	0.0	0.0	0.0	0.0	0.0	0.0	0.0	0.0	0.0	0.0	0.0	0.0	0.0
EREG	2069	symbol	H. sapiens	2069	H. sapiens	1.0	1.0	0.0	0.0	0.0	0.0	0.0	0.0	0.0	0.0	0.0	0.0	0.0	0.0	0.0	0.0	0.0	0.0	0.0	0.0
CCDC32	90416	symbol	H. sapiens	90416	H. sapiens	0.0	0.0	0.0	0.0	0.0	0.0	0.0	0.0	0.0	0.0	0.0	0.0	0.0	0.0	0.0	0.0	0.0	0.0	0.0	0.0
TMEM41B	440026	symbol	H. sapiens	440026	H. sapiens	0.0	0.0	0.0	0.0	0.0	0.0	0.0	0.0	0.0	0.0	0.0	0.0	0.0	0.0	0.0	0.0	0.0	0.0	0.0	0.0
GUCY1A2	2977	symbol	H. sapiens	2977	H. sapiens	0.0	0.0	0.0	0.0	1.0	0.0	0.0	0.0	0.0	0.0	0.0	0.0	0.0	0.0	0.0	0.0	0.0	0.0	0.0	0.0
RAB30	27314	symbol	H. sapiens	27314	H. sapiens	0.0	0.0	0.0	0.0	0.0	0.0	0.0	0.0	0.0	0.0	0.0	0.0	0.0	0.0	0.0	0.0	0.0	0.0	0.0	0.0
WFDC13	164237	symbol	H. sapiens	164237	H. sapiens	0.0	0.0	0.0	0.0	0.0	0.0	0.0	0.0	0.0	0.0	0.0	0.0	0.0	0.0	0.0	0.0	0.0	0.0	0.0	0.0
L2HGDH	79944	symbol	H. sapiens	79944	H. sapiens	0.0	0.0	0.0	0.0	0.0	0.0	0.0	0.0	0.0	0.0	0.0	0.0	0.0	0.0	0.0	0.0	0.0	0.0	0.0	0.0
LDLRAD2	401944	symbol	H. sapiens	401944	H. sapiens	0.0	0.0	0.0	0.0	0.0	0.0	0.0	0.0	0.0	0.0	0.0	0.0	0.0	0.0	0.0	0.0	0.0	0.0	0.0	0.0
DLG1	1739	symbol	H. sapiens	1739	H. sapiens	0.0	0.0	1.0	0.0	0.0	0.0	1.0	0.0	0.0	0.0	0.0	0.0	0.0	0.0	0.0	0.0	0.0	0.0	0.0	0.0
TBC1D15	64786	symbol	H. sapiens	64786	H. sapiens	0.0	0.0	0.0	0.0	0.0	0.0	0.0	0.0	0.0	0.0	0.0	0.0	0.0	0.0	0.0	0.0	0.0	0.0	0.0	0.0
TMEM56	148534	gene_synonym	H. sapiens	148534	H. sapiens	0.0	0.0	0.0	0.0	0.0	0.0	0.0	0.0	0.0	0.0	0.0	0.0	0.0	0.0	0.0	0.0	0.0	0.0	0.0	0.0
SULT6B1	391365	symbol	H. sapiens	391365	H. sapiens	0.0	0.0	0.0	0.0	0.0	0.0	0.0	0.0	0.0	0.0	0.0	0.0	0.0	0.0	0.0	0.0	0.0	0.0	0.0	0.0
PPFIA2	8499	symbol	H. sapiens	8499	H. sapiens	0.0	0.0	0.0	0.0	0.0	0.0	0.0	0.0	0.0	0.0	0.0	0.0	0.0	0.0	0.0	0.0	0.0	0.0	0.0	0.0
MEX3A	92312	symbol	H. sapiens	92312	H. sapiens	0.0	0.0	0.0	0.0	0.0	0.0	0.0	0.0	0.0	0.0	0.0	0.0	0.0	0.0	0.0	0.0	0.0	0.0	0.0	0.0
METTL17	64745	symbol	H. sapiens	64745	H. sapiens	0.0	0.0	0.0	0.0	0.0	0.0	0.0	0.0	0.0	0.0	0.0	0.0	0.0	0.0	0.0	0.0	0.0	0.0	0.0	0.0
FAM111A	63901	symbol	H. sapiens	63901	H. sapiens	0.0	0.0	0.0	0.0	0.0	0.0	0.0	0.0	0.0	0.0	0.0	0.0	0.0	0.0	0.0	0.0	0.0	0.0	0.0	0.0
NCOA7	135112	symbol	H. sapiens	135112	H. sapiens	0.0	0.0	0.0	0.0	0.0	0.0	0.0	0.0	0.0	0.0	0.0	0.0	0.0	0.0	0.0	0.0	0.0	0.0	0.0	0.0
C2CD4A	145741	symbol	H. sapiens	145741	H. sapiens	0.0	0.0	0.0	0.0	0.0	0.0	0.0	0.0	0.0	0.0	0.0	0.0	0.0	0.0	0.0	0.0	0.0	0.0	0.0	0.0
SAMSN1	64092	symbol	H. sapiens	64092	H. sapiens	0.0	0.0	0.0	0.0	0.0	0.0	0.0	0.0	0.0	0.0	0.0	0.0	0.0	0.0	0.0	0.0	0.0	0.0	0.0	0.0
MFAP4	4239	symbol	H. sapiens	4239	H. sapiens	0.0	0.0	0.0	0.0	0.0	0.0	0.0	0.0	0.0	0.0	0.0	0.0	0.0	0.0	0.0	0.0	0.0	0.0	0.0	0.0
TRIP6	7205	symbol	H. sapiens	7205	H. sapiens	0.0	0.0	0.0	0.0	0.0	0.0	0.0	0.0	0.0	0.0	0.0	0.0	0.0	0.0	0.0	0.0	0.0	0.0	0.0	0.0
THAP3	90326	symbol	H. sapiens	90326	H. sapiens	0.0	0.0	0.0	0.0	0.0	0.0	0.0	0.0	0.0	0.0	0.0	0.0	0.0	0.0	0.0	0.0	0.0	0.0	0.0	0.0
CHMP5	51510	symbol	H. sapiens	51510	H. sapiens	0.0	0.0	0.0	0.0	0.0	0.0	0.0	0.0	0.0	0.0	0.0	0.0	0.0	0.0	0.0	0.0	0.0	0.0	0.0	0.0
SENP7	57337	symbol	H. sapiens	57337	H. sapiens	0.0	0.0	0.0	0.0	0.0	0.0	0.0	0.0	0.0	0.0	0.0	0.0	0.0	0.0	0.0	0.0	0.0	0.0	0.0	0.0
NFIA	4774	symbol	H. sapiens	4774	H. sapiens	0.0	0.0	0.0	0.0	0.0	0.0	0.0	0.0	0.0	0.0	0.0	0.0	0.0	0.0	0.0	0.0	0.0	0.0	0.0	0.0
CCP110	9738	symbol	H. sapiens	9738	H. sapiens	0.0	0.0	0.0	0.0	0.0	0.0	0.0	0.0	0.0	0.0	0.0	0.0	0.0	0.0	0.0	0.0	0.0	0.0	0.0	0.0
ELAVL4	1996	symbol	H. sapiens	1996	H. sapiens	0.0	0.0	0.0	0.0	0.0	0.0	0.0	0.0	0.0	0.0	0.0	0.0	0.0	0.0	0.0	0.0	0.0	0.0	0.0	0.0
SOX6	55553	symbol	H. sapiens	55553	H. sapiens	0.0	0.0	0.0	0.0	0.0	0.0	0.0	0.0	0.0	0.0	0.0	0.0	0.0	0.0	0.0	0.0	0.0	0.0	0.0	0.0
ZNF135	7694	symbol	H. sapiens	7694	H. sapiens	0.0	0.0	0.0	0.0	0.0	0.0	0.0	0.0	0.0	0.0	0.0	0.0	0.0	0.0	0.0	0.0	0.0	0.0	0.0	0.0
CHST7	56548	symbol	H. sapiens	56548	H. sapiens	0.0	0.0	0.0	0.0	0.0	0.0	0.0	0.0	0.0	0.0	0.0	0.0	0.0	0.0	0.0	0.0	0.0	0.0	0.0	0.0
SRD5A3	79644	symbol	H. sapiens	79644	H. sapiens	0.0	0.0	0.0	0.0	0.0	0.0	0.0	0.0	0.0	0.0	0.0	0.0	0.0	0.0	0.0	0.0	0.0	0.0	0.0	0.0
KL	9365	symbol	H. sapiens	9365	H. sapiens	0.0	1.0	0.0	0.0	1.0	0.0	0.0	0.0	1.0	0.0	0.0	0.0	0.0	0.0	0.0	0.0	0.0	0.0	0.0	0.0
VCPIP1	80124	symbol	H. sapiens	80124	H. sapiens	0.0	0.0	0.0	0.0	0.0	0.0	0.0	0.0	0.0	0.0	0.0	0.0	0.0	0.0	0.0	0.0	0.0	0.0	0.0	0.0
MAT2B	27430	symbol	H. sapiens	27430	H. sapiens	0.0	0.0	0.0	0.0	0.0	0.0	0.0	0.0	0.0	0.0	0.0	0.0	0.0	0.0	0.0	0.0	0.0	0.0	0.0	0.0
NFAT5	10725	symbol	H. sapiens	10725	H. sapiens	0.0	0.0	0.0	0.0	0.0	0.0	0.0	0.0	0.0	0.0	0.0	0.0	0.0	0.0	0.0	0.0	0.0	0.0	0.0	0.0
F9	2158	symbol	H. sapiens	2158	H. sapiens	0.0	0.0	0.0	0.0	0.0	0.0	0.0	0.0	0.0	0.0	0.0	0.0	0.0	0.0	0.0	0.0	0.0	0.0	0.0	0.0
JPH1	56704	symbol	H. sapiens	56704	H. sapiens	0.0	0.0	0.0	0.0	0.0	0.0	0.0	0.0	0.0	0.0	0.0	0.0	0.0	0.0	0.0	0.0	0.0	0.0	0.0	0.0
BICD2	23299	symbol	H. sapiens	23299	H. sapiens	0.0	0.0	0.0	0.0	0.0	0.0	0.0	0.0	0.0	0.0	0.0	0.0	0.0	0.0	0.0	0.0	0.0	0.0	0.0	0.0
FGD2	221472	symbol	H. sapiens	221472	H. sapiens	0.0	0.0	0.0	0.0	0.0	0.0	0.0	0.0	0.0	0.0	0.0	0.0	0.0	0.0	0.0	0.0	0.0	0.0	0.0	0.0
LPP	4026	symbol	H. sapiens	4026	H. sapiens	0.0	0.0	0.0	0.0	0.0	0.0	0.0	0.0	0.0	0.0	0.0	0.0	0.0	0.0	0.0	0.0	0.0	0.0	0.0	0.0
PCBD2	84105	symbol	H. sapiens	84105	H. sapiens	0.0	0.0	0.0	0.0	0.0	0.0	0.0	0.0	0.0	0.0	0.0	0.0	0.0	0.0	0.0	0.0	0.0	0.0	0.0	0.0
PTPN20	26095	symbol	H. sapiens	26095	H. sapiens	0.0	0.0	0.0	0.0	0.0	0.0	0.0	0.0	0.0	0.0	0.0	0.0	0.0	0.0	0.0	0.0	0.0	0.0	0.0	0.0
ATP8B1	5205	symbol	H. sapiens	5205	H. sapiens	0.0	0.0	0.0	0.0	0.0	0.0	0.0	0.0	0.0	0.0	0.0	0.0	0.0	0.0	0.0	0.0	0.0	0.0	0.0	0.0
MMP16	4325	symbol	H. sapiens	4325	H. sapiens	0.0	0.0	0.0	0.0	0.0	0.0	0.0	0.0	0.0	0.0	0.0	0.0	0.0	0.0	0.0	0.0	0.0	0.0	0.0	0.0
HECTD2	143279	symbol	H. sapiens	143279	H. sapiens	0.0	0.0	0.0	0.0	0.0	0.0	0.0	0.0	0.0	0.0	0.0	0.0	0.0	0.0	0.0	0.0	0.0	0.0	0.0	0.0
SYNPO2	171024	symbol	H. sapiens	171024	H. sapiens	0.0	0.0	0.0	0.0	0.0	0.0	0.0	0.0	0.0	0.0	0.0	0.0	0.0	0.0	0.0	0.0	0.0	0.0	0.0	0.0
CCL28	56477	symbol	H. sapiens	56477	H. sapiens	0.0	0.0	0.0	0.0	0.0	0.0	0.0	0.0	0.0	0.0	0.0	0.0	0.0	0.0	0.0	0.0	0.0	0.0	0.0	0.0
CDCA7	83879	symbol	H. sapiens	83879	H. sapiens	0.0	0.0	0.0	0.0	0.0	0.0	0.0	0.0	0.0	0.0	0.0	0.0	0.0	0.0	0.0	0.0	0.0	0.0	0.0	0.0
NOVA1	4857	symbol	H. sapiens	4857	H. sapiens	0.0	0.0	0.0	0.0	0.0	0.0	0.0	0.0	0.0	0.0	0.0	0.0	0.0	0.0	0.0	0.0	0.0	0.0	0.0	0.0
C8orf44-SGK3	100533105	symbol	H. sapiens	100533105	H. sapiens	0.0	0.0	0.0	0.0	0.0	0.0	0.0	0.0	0.0	0.0	0.0	0.0	0.0	0.0	0.0	0.0	0.0	0.0	0.0	0.0
SGK3	23678	symbol	H. sapiens	23678	H. sapiens	0.0	0.0	0.0	0.0	0.0	0.0	0.0	0.0	0.0	0.0	0.0	0.0	0.0	0.0	0.0	0.0	0.0	0.0	0.0	0.0
CAMK4	814	symbol	H. sapiens	814	H. sapiens	1.0	1.0	1.0	0.0	1.0	0.0	1.0	0.0	1.0	0.0	0.0	0.0	0.0	0.0	0.0	1.0	0.0	0.0	0.0	0.0
FRYL	285527	symbol	H. sapiens	285527	H. sapiens	0.0	0.0	0.0	0.0	0.0	0.0	0.0	0.0	0.0	0.0	0.0	0.0	0.0	0.0	0.0	0.0	0.0	0.0	0.0	0.0
CCR1	1230	symbol	H. sapiens	1230	H. sapiens	0.0	0.0	0.0	0.0	0.0	0.0	0.0	0.0	0.0	0.0	0.0	0.0	0.0	0.0	0.0	0.0	0.0	0.0	0.0	0.0
NUP43	348995	symbol	H. sapiens	348995	H. sapiens	0.0	0.0	0.0	0.0	0.0	0.0	0.0	0.0	0.0	0.0	0.0	0.0	0.0	0.0	0.0	0.0	0.0	0.0	0.0	0.0
FUT9	10690	symbol	H. sapiens	10690	H. sapiens	0.0	0.0	0.0	0.0	0.0	0.0	0.0	0.0	0.0	0.0	0.0	0.0	0.0	0.0	0.0	0.0	0.0	0.0	0.0	0.0
SPAST	6683	symbol	H. sapiens	6683	H. sapiens	0.0	0.0	0.0	0.0	0.0	0.0	0.0	0.0	0.0	0.0	0.0	0.0	0.0	0.0	0.0	0.0	0.0	0.0	0.0	0.0
CALHM1	255022	symbol	H. sapiens	255022	H. sapiens	0.0	0.0	0.0	0.0	0.0	0.0	0.0	0.0	0.0	0.0	0.0	0.0	0.0	0.0	0.0	0.0	0.0	0.0	0.0	0.0
ARSK	153642	symbol	H. sapiens	153642	H. sapiens	0.0	0.0	0.0	0.0	0.0	0.0	0.0	0.0	0.0	0.0	0.0	0.0	0.0	0.0	0.0	0.0	0.0	0.0	0.0	0.0
MCTP1	79772	symbol	H. sapiens	79772	H. sapiens	0.0	0.0	0.0	0.0	0.0	0.0	0.0	0.0	0.0	0.0	0.0	0.0	0.0	0.0	0.0	0.0	0.0	0.0	0.0	0.0
UBE2W	55284	symbol	H. sapiens	55284	H. sapiens	0.0	0.0	0.0	0.0	0.0	0.0	0.0	0.0	0.0	0.0	0.0	0.0	0.0	0.0	0.0	0.0	0.0	0.0	0.0	0.0
KCNN3	3782	symbol	H. sapiens	3782	H. sapiens	0.0	0.0	0.0	0.0	1.0	0.0	0.0	0.0	0.0	0.0	1.0	0.0	0.0	0.0	0.0	0.0	0.0	0.0	0.0	0.0
HNMT	3176	symbol	H. sapiens	3176	H. sapiens	0.0	0.0	0.0	0.0	0.0	0.0	0.0	0.0	0.0	0.0	0.0	0.0	0.0	0.0	0.0	0.0	0.0	0.0	0.0	0.0
RFTN2	130132	symbol	H. sapiens	130132	H. sapiens	0.0	0.0	0.0	0.0	0.0	0.0	0.0	0.0	0.0	0.0	0.0	0.0	0.0	0.0	0.0	0.0	0.0	0.0	0.0	0.0
PREX2	80243	symbol	H. sapiens	80243	H. sapiens	0.0	1.0	0.0	0.0	0.0	0.0	0.0	0.0	0.0	0.0	0.0	0.0	0.0	0.0	0.0	0.0	0.0	0.0	0.0	0.0
HOXB5	3215	symbol	H. sapiens	3215	H. sapiens	0.0	0.0	0.0	0.0	0.0	0.0	0.0	0.0	0.0	0.0	0.0	0.0	0.0	0.0	0.0	0.0	0.0	0.0	0.0	0.0
MAPK10	5602	symbol	H. sapiens	5602	H. sapiens	1.0	1.0	1.0	0.0	1.0	1.0	1.0	1.0	1.0	0.0	1.0	0.0	0.0	0.0	0.0	0.0	1.0	0.0	0.0	0.0
PROCR	10544	symbol	H. sapiens	10544	H. sapiens	0.0	0.0	0.0	0.0	0.0	0.0	0.0	0.0	0.0	0.0	0.0	0.0	0.0	0.0	0.0	0.0	0.0	0.0	0.0	0.0
C5orf34	375444	symbol	H. sapiens	375444	H. sapiens	0.0	0.0	0.0	0.0	0.0	0.0	0.0	0.0	0.0	0.0	0.0	0.0	0.0	0.0	0.0	0.0	0.0	0.0	0.0	0.0
PDZD8	118987	symbol	H. sapiens	118987	H. sapiens	0.0	0.0	0.0	0.0	0.0	0.0	0.0	0.0	0.0	0.0	0.0	0.0	0.0	0.0	0.0	0.0	0.0	0.0	0.0	0.0
ZNF695	57116	symbol	H. sapiens	57116	H. sapiens	0.0	0.0	0.0	0.0	0.0	0.0	0.0	0.0	0.0	0.0	0.0	0.0	0.0	0.0	0.0	0.0	0.0	0.0	0.0	0.0
ETV1	2115	symbol	H. sapiens	2115	H. sapiens	0.0	0.0	0.0	0.0	0.0	0.0	0.0	0.0	0.0	0.0	0.0	0.0	0.0	0.0	0.0	0.0	0.0	0.0	0.0	0.0
IDS	3423	symbol	H. sapiens	3423	H. sapiens	0.0	0.0	0.0	0.0	0.0	0.0	0.0	0.0	0.0	0.0	0.0	0.0	0.0	0.0	0.0	0.0	0.0	0.0	0.0	0.0
SPATA2	9825	symbol	H. sapiens	9825	H. sapiens	0.0	0.0	0.0	0.0	0.0	0.0	0.0	0.0	0.0	0.0	0.0	0.0	0.0	0.0	0.0	0.0	0.0	0.0	0.0	0.0
MBNL3	55796	symbol	H. sapiens	55796	H. sapiens	0.0	0.0	0.0	0.0	0.0	0.0	0.0	0.0	0.0	0.0	0.0	0.0	0.0	0.0	0.0	0.0	0.0	0.0	0.0	0.0
TET2	54790	symbol	H. sapiens	54790	H. sapiens	0.0	0.0	0.0	0.0	0.0	0.0	0.0	0.0	0.0	0.0	0.0	0.0	0.0	1.0	0.0	0.0	0.0	0.0	0.0	0.0
LONRF3	79836	symbol	H. sapiens	79836	H. sapiens	0.0	0.0	0.0	0.0	0.0	0.0	0.0	0.0	0.0	0.0	0.0	0.0	0.0	0.0	0.0	0.0	0.0	0.0	0.0	0.0
HPS5	11234	symbol	H. sapiens	11234	H. sapiens	0.0	0.0	0.0	0.0	0.0	0.0	0.0	0.0	0.0	0.0	0.0	0.0	0.0	0.0	0.0	0.0	0.0	0.0	0.0	0.0
CYP7B1	9420	symbol	H. sapiens	9420	H. sapiens	0.0	0.0	0.0	0.0	0.0	0.0	0.0	0.0	0.0	0.0	0.0	0.0	0.0	0.0	0.0	0.0	0.0	0.0	0.0	0.0
ZNF703	80139	symbol	H. sapiens	80139	H. sapiens	0.0	0.0	0.0	0.0	0.0	0.0	0.0	0.0	0.0	0.0	0.0	0.0	0.0	0.0	0.0	0.0	0.0	0.0	0.0	0.0
NCAN	1463	symbol	H. sapiens	1463	H. sapiens	0.0	0.0	0.0	0.0	0.0	0.0	0.0	0.0	0.0	0.0	0.0	0.0	0.0	0.0	0.0	0.0	0.0	0.0	0.0	0.0
EDA2R	60401	symbol	H. sapiens	60401	H. sapiens	0.0	0.0	0.0	0.0	0.0	0.0	0.0	0.0	0.0	0.0	0.0	0.0	0.0	0.0	0.0	0.0	0.0	0.0	0.0	0.0
SLC49A4	84925	symbol	H. sapiens	84925	H. sapiens	0.0	0.0	0.0	0.0	0.0	0.0	0.0	0.0	0.0	0.0	0.0	0.0	0.0	0.0	0.0	0.0	0.0	0.0	0.0	0.0
DTD1	92675	symbol	H. sapiens	92675	H. sapiens	0.0	0.0	0.0	0.0	0.0	0.0	0.0	0.0	0.0	0.0	0.0	0.0	0.0	0.0	0.0	0.0	0.0	0.0	0.0	0.0
DHX35	60625	symbol	H. sapiens	60625	H. sapiens	0.0	0.0	0.0	0.0	0.0	0.0	0.0	0.0	0.0	0.0	0.0	0.0	0.0	0.0	0.0	0.0	0.0	0.0	0.0	0.0
AMACR	23600	symbol	H. sapiens	23600	H. sapiens	0.0	0.0	0.0	0.0	0.0	0.0	0.0	0.0	0.0	0.0	0.0	0.0	0.0	0.0	0.0	0.0	0.0	0.0	0.0	0.0
MDH1	4190	symbol	H. sapiens	4190	H. sapiens	0.0	0.0	0.0	0.0	0.0	0.0	0.0	0.0	0.0	0.0	0.0	0.0	0.0	0.0	0.0	0.0	0.0	0.0	0.0	0.0
SETBP1	26040	symbol	H. sapiens	26040	H. sapiens	0.0	0.0	0.0	0.0	0.0	0.0	0.0	0.0	0.0	0.0	0.0	0.0	0.0	0.0	0.0	0.0	0.0	0.0	0.0	0.0
CCDC13	152206	symbol	H. sapiens	152206	H. sapiens	0.0	0.0	0.0	0.0	0.0	0.0	0.0	0.0	0.0	0.0	0.0	0.0	0.0	0.0	0.0	0.0	0.0	0.0	0.0	0.0
USP14	9097	symbol	H. sapiens	9097	H. sapiens	0.0	0.0	0.0	0.0	0.0	0.0	0.0	0.0	0.0	0.0	0.0	0.0	0.0	0.0	0.0	0.0	0.0	0.0	0.0	0.0
CLEC1A	51267	symbol	H. sapiens	51267	H. sapiens	0.0	0.0	0.0	0.0	0.0	0.0	0.0	0.0	0.0	0.0	0.0	0.0	0.0	0.0	0.0	0.0	0.0	0.0	0.0	0.0
PLCB1	23236	symbol	H. sapiens	23236	H. sapiens	1.0	1.0	0.0	0.0	1.0	1.0	1.0	1.0	0.0	1.0	1.0	0.0	0.0	0.0	0.0	0.0	0.0	0.0	0.0	0.0
RGR	5995	symbol	H. sapiens	5995	H. sapiens	0.0	0.0	0.0	0.0	0.0	0.0	0.0	0.0	0.0	0.0	0.0	0.0	0.0	0.0	0.0	0.0	0.0	0.0	0.0	0.0
GLYAT	10249	symbol	H. sapiens	10249	H. sapiens	0.0	0.0	0.0	0.0	0.0	0.0	0.0	0.0	0.0	0.0	0.0	0.0	0.0	0.0	0.0	0.0	0.0	0.0	0.0	0.0
MGAT3	4248	symbol	H. sapiens	4248	H. sapiens	0.0	0.0	0.0	0.0	0.0	0.0	0.0	0.0	0.0	0.0	0.0	0.0	0.0	0.0	0.0	0.0	0.0	0.0	0.0	0.0
TRPC5	7224	symbol	H. sapiens	7224	H. sapiens	0.0	1.0	0.0	0.0	0.0	0.0	0.0	0.0	0.0	0.0	1.0	0.0	0.0	0.0	0.0	0.0	0.0	0.0	0.0	0.0
JARID2	3720	symbol	H. sapiens	3720	H. sapiens	0.0	0.0	0.0	0.0	0.0	0.0	0.0	0.0	0.0	0.0	0.0	0.0	0.0	0.0	0.0	0.0	0.0	0.0	0.0	0.0
DYRK2	8445	symbol	H. sapiens	8445	H. sapiens	0.0	0.0	0.0	0.0	0.0	0.0	0.0	0.0	0.0	0.0	0.0	0.0	0.0	0.0	0.0	0.0	0.0	0.0	0.0	0.0
ERGIC2	51290	symbol	H. sapiens	51290	H. sapiens	0.0	0.0	0.0	0.0	0.0	0.0	0.0	0.0	0.0	0.0	0.0	0.0	0.0	0.0	0.0	0.0	0.0	0.0	0.0	0.0
PSMA1	5682	symbol	H. sapiens	5682	H. sapiens	0.0	0.0	0.0	0.0	0.0	0.0	0.0	0.0	0.0	0.0	0.0	0.0	0.0	0.0	0.0	0.0	0.0	0.0	0.0	0.0
ADGRB3	577	symbol	H. sapiens	577	H. sapiens	0.0	0.0	0.0	0.0	0.0	0.0	0.0	0.0	0.0	0.0	0.0	0.0	0.0	0.0	0.0	0.0	0.0	0.0	0.0	0.0
TERB2	145645	symbol	H. sapiens	145645	H. sapiens	0.0	0.0	0.0	0.0	0.0	0.0	0.0	0.0	0.0	0.0	0.0	0.0	0.0	0.0	0.0	0.0	0.0	0.0	0.0	0.0
ARL5A	26225	symbol	H. sapiens	26225	H. sapiens	0.0	0.0	0.0	0.0	0.0	0.0	0.0	0.0	0.0	0.0	0.0	0.0	0.0	0.0	0.0	0.0	0.0	0.0	0.0	0.0
ZNF687	57592	symbol	H. sapiens	57592	H. sapiens	0.0	0.0	0.0	0.0	0.0	0.0	0.0	0.0	0.0	0.0	0.0	0.0	0.0	0.0	0.0	0.0	0.0	0.0	0.0	0.0
GRIK1	2897	symbol	H. sapiens	2897	H. sapiens	0.0	0.0	0.0	0.0	0.0	0.0	0.0	0.0	0.0	0.0	0.0	0.0	0.0	0.0	0.0	0.0	0.0	0.0	0.0	0.0
RWDD4	201965	symbol	H. sapiens	201965	H. sapiens	0.0	0.0	0.0	0.0	0.0	0.0	0.0	0.0	0.0	0.0	0.0	0.0	0.0	0.0	0.0	0.0	0.0	0.0	0.0	0.0
CELF2	10659	symbol	H. sapiens	10659	H. sapiens	0.0	0.0	0.0	0.0	0.0	0.0	0.0	0.0	0.0	0.0	0.0	0.0	0.0	0.0	0.0	0.0	0.0	0.0	0.0	0.0
SH3BGR	6450	symbol	H. sapiens	6450	H. sapiens	0.0	0.0	0.0	0.0	0.0	0.0	0.0	0.0	0.0	0.0	0.0	0.0	0.0	0.0	0.0	0.0	0.0	0.0	0.0	0.0
AP3B1	8546	symbol	H. sapiens	8546	H. sapiens	0.0	0.0	0.0	0.0	0.0	0.0	0.0	0.0	0.0	0.0	0.0	0.0	0.0	0.0	0.0	0.0	0.0	0.0	0.0	0.0
SLC7A14	57709	symbol	H. sapiens	57709	H. sapiens	0.0	0.0	0.0	0.0	0.0	0.0	0.0	0.0	0.0	0.0	0.0	0.0	0.0	0.0	0.0	0.0	0.0	0.0	0.0	0.0
GABRA1	2554	symbol	H. sapiens	2554	H. sapiens	0.0	0.0	0.0	0.0	1.0	0.0	0.0	1.0	0.0	0.0	0.0	0.0	0.0	0.0	0.0	0.0	0.0	0.0	0.0	0.0
CCDC186	55088	symbol	H. sapiens	55088	H. sapiens	0.0	0.0	0.0	0.0	0.0	0.0	0.0	0.0	0.0	0.0	0.0	0.0	0.0	0.0	0.0	0.0	0.0	0.0	0.0	0.0
HOXB2	3212	symbol	H. sapiens	3212	H. sapiens	0.0	0.0	0.0	0.0	0.0	0.0	0.0	0.0	0.0	0.0	0.0	0.0	0.0	0.0	0.0	0.0	0.0	0.0	0.0	0.0
BLZF1	8548	symbol	H. sapiens	8548	H. sapiens	0.0	0.0	0.0	0.0	0.0	0.0	0.0	0.0	0.0	0.0	0.0	0.0	0.0	0.0	0.0	0.0	0.0	0.0	0.0	0.0
HOXA13	3209	symbol	H. sapiens	3209	H. sapiens	0.0	0.0	0.0	0.0	0.0	0.0	0.0	0.0	0.0	0.0	0.0	0.0	0.0	0.0	0.0	0.0	0.0	0.0	0.0	0.0
MCHR2	84539	symbol	H. sapiens	84539	H. sapiens	0.0	0.0	0.0	0.0	0.0	0.0	0.0	0.0	0.0	0.0	0.0	0.0	0.0	0.0	0.0	0.0	0.0	0.0	0.0	0.0
SCEL	8796	symbol	H. sapiens	8796	H. sapiens	0.0	0.0	0.0	0.0	0.0	0.0	0.0	0.0	0.0	0.0	0.0	0.0	0.0	0.0	0.0	0.0	0.0	0.0	0.0	0.0
WRB-SH3BGR	106865373	gene_synonym	H. sapiens	106865373	H. sapiens	0.0	0.0	0.0	0.0	0.0	0.0	0.0	0.0	0.0	0.0	0.0	0.0	0.0	0.0	0.0	0.0	0.0	0.0	0.0	0.0
QPRT	23475	symbol	H. sapiens	23475	H. sapiens	0.0	0.0	0.0	0.0	0.0	0.0	0.0	0.0	0.0	0.0	0.0	0.0	0.0	0.0	0.0	0.0	0.0	0.0	0.0	0.0
NFXL1	152518	symbol	H. sapiens	152518	H. sapiens	0.0	0.0	0.0	0.0	0.0	0.0	0.0	0.0	0.0	0.0	0.0	0.0	0.0	0.0	0.0	0.0	0.0	0.0	0.0	0.0
CNOT4	4850	symbol	H. sapiens	4850	H. sapiens	0.0	0.0	0.0	0.0	0.0	0.0	0.0	0.0	0.0	0.0	0.0	0.0	0.0	0.0	0.0	0.0	0.0	0.0	0.0	0.0
KMT5A	387893	symbol	H. sapiens	387893	H. sapiens	0.0	0.0	0.0	0.0	0.0	0.0	0.0	0.0	0.0	0.0	0.0	0.0	0.0	0.0	0.0	0.0	0.0	0.0	0.0	0.0
QRSL1	55278	symbol	H. sapiens	55278	H. sapiens	0.0	0.0	0.0	0.0	0.0	0.0	0.0	0.0	0.0	0.0	0.0	0.0	0.0	0.0	0.0	0.0	0.0	0.0	0.0	0.0
GASK1B	51313	symbol	H. sapiens	51313	H. sapiens	0.0	0.0	0.0	0.0	0.0	0.0	0.0	0.0	0.0	0.0	0.0	0.0	0.0	0.0	0.0	0.0	0.0	0.0	0.0	0.0
RECK	8434	symbol	H. sapiens	8434	H. sapiens	0.0	0.0	0.0	0.0	0.0	0.0	0.0	0.0	0.0	0.0	0.0	0.0	0.0	0.0	0.0	0.0	0.0	0.0	0.0	0.0
WDHD1	11169	symbol	H. sapiens	11169	H. sapiens	0.0	0.0	0.0	0.0	0.0	0.0	0.0	0.0	0.0	0.0	0.0	0.0	0.0	0.0	0.0	0.0	0.0	0.0	0.0	0.0
PDLIM5	10611	symbol	H. sapiens	10611	H. sapiens	0.0	0.0	0.0	0.0	0.0	0.0	0.0	0.0	0.0	0.0	0.0	0.0	0.0	0.0	0.0	0.0	0.0	0.0	0.0	0.0
RASA2	5922	symbol	H. sapiens	5922	H. sapiens	1.0	0.0	1.0	0.0	0.0	0.0	0.0	0.0	0.0	0.0	0.0	0.0	0.0	0.0	0.0	0.0	0.0	0.0	0.0	0.0
PIAS2	9063	symbol	H. sapiens	9063	H. sapiens	0.0	0.0	0.0	0.0	0.0	0.0	0.0	0.0	0.0	0.0	0.0	0.0	0.0	0.0	0.0	0.0	0.0	0.0	0.0	0.0
CDC14B	8555	symbol	H. sapiens	8555	H. sapiens	0.0	0.0	0.0	0.0	0.0	0.0	0.0	0.0	0.0	0.0	0.0	0.0	0.0	0.0	0.0	0.0	0.0	0.0	0.0	0.0
AK2	204	symbol	H. sapiens	204	H. sapiens	0.0	0.0	0.0	0.0	0.0	0.0	0.0	0.0	0.0	0.0	0.0	0.0	0.0	0.0	0.0	0.0	0.0	0.0	0.0	0.0
ERICH4	100170765	symbol	H. sapiens	100170765	H. sapiens	0.0	0.0	0.0	0.0	0.0	0.0	0.0	0.0	0.0	0.0	0.0	0.0	0.0	0.0	0.0	0.0	0.0	0.0	0.0	0.0
CHIC1	53344	symbol	H. sapiens	53344	H. sapiens	0.0	0.0	0.0	0.0	0.0	0.0	0.0	0.0	0.0	0.0	0.0	0.0	0.0	0.0	0.0	0.0	0.0	0.0	0.0	0.0
KRAS	3845	symbol	H. sapiens	3845	H. sapiens	1.0	1.0	0.0	0.0	1.0	0.0	1.0	0.0	1.0	1.0	1.0	0.0	0.0	0.0	0.0	0.0	1.0	0.0	0.0	0.0
KLHL32	114792	symbol	H. sapiens	114792	H. sapiens	0.0	0.0	0.0	0.0	0.0	0.0	0.0	0.0	0.0	0.0	0.0	0.0	0.0	0.0	0.0	0.0	0.0	0.0	0.0	0.0
ABCA5	23461	symbol	H. sapiens	23461	H. sapiens	0.0	0.0	0.0	0.0	0.0	0.0	0.0	0.0	0.0	0.0	0.0	0.0	0.0	0.0	0.0	0.0	0.0	0.0	0.0	0.0
SHISA3	152573	symbol	H. sapiens	152573	H. sapiens	0.0	0.0	0.0	0.0	0.0	0.0	0.0	0.0	0.0	0.0	0.0	0.0	0.0	0.0	0.0	0.0	0.0	0.0	0.0	0.0
SLC2A11	66035	symbol	H. sapiens	66035	H. sapiens	0.0	0.0	0.0	0.0	0.0	0.0	0.0	0.0	0.0	0.0	0.0	0.0	0.0	0.0	0.0	0.0	0.0	0.0	0.0	0.0
SRFBP1	153443	symbol	H. sapiens	153443	H. sapiens	0.0	0.0	0.0	0.0	0.0	0.0	0.0	0.0	0.0	0.0	0.0	0.0	0.0	0.0	0.0	0.0	0.0	0.0	0.0	0.0
BDH2	56898	symbol	H. sapiens	56898	H. sapiens	0.0	0.0	0.0	0.0	0.0	0.0	0.0	0.0	0.0	0.0	0.0	0.0	0.0	0.0	0.0	0.0	0.0	0.0	0.0	0.0
EGFL6	25975	symbol	H. sapiens	25975	H. sapiens	0.0	0.0	0.0	0.0	0.0	0.0	0.0	0.0	0.0	0.0	0.0	0.0	0.0	0.0	0.0	0.0	0.0	0.0	0.0	0.0
GRM8	2918	symbol	H. sapiens	2918	H. sapiens	0.0	0.0	0.0	0.0	0.0	0.0	0.0	0.0	0.0	0.0	0.0	0.0	0.0	0.0	0.0	0.0	0.0	0.0	0.0	0.0
PTPN12	5782	symbol	H. sapiens	5782	H. sapiens	0.0	0.0	0.0	0.0	0.0	0.0	0.0	0.0	0.0	0.0	0.0	0.0	0.0	0.0	0.0	0.0	0.0	0.0	0.0	0.0
RP2	6102	symbol	H. sapiens	6102	H. sapiens	0.0	0.0	0.0	0.0	0.0	0.0	0.0	0.0	0.0	0.0	0.0	0.0	0.0	0.0	0.0	0.0	0.0	0.0	0.0	0.0
KAT2B	8850	symbol	H. sapiens	8850	H. sapiens	0.0	0.0	0.0	0.0	0.0	0.0	0.0	0.0	0.0	0.0	0.0	0.0	0.0	0.0	0.0	0.0	0.0	0.0	0.0	0.0
EIF4A2	1974	symbol	H. sapiens	1974	H. sapiens	0.0	0.0	0.0	0.0	0.0	0.0	0.0	0.0	0.0	0.0	0.0	0.0	0.0	0.0	0.0	0.0	0.0	0.0	0.0	0.0
SF3A1	10291	symbol	H. sapiens	10291	H. sapiens	0.0	0.0	0.0	0.0	0.0	0.0	0.0	0.0	0.0	0.0	0.0	0.0	0.0	0.0	0.0	0.0	0.0	0.0	0.0	0.0
CSF1	1435	symbol	H. sapiens	1435	H. sapiens	1.0	0.0	0.0	0.0	0.0	0.0	1.0	0.0	0.0	0.0	0.0	0.0	0.0	0.0	1.0	0.0	0.0	0.0	0.0	1.0
DGKI	9162	symbol	H. sapiens	9162	H. sapiens	0.0	0.0	0.0	0.0	0.0	0.0	0.0	0.0	0.0	0.0	1.0	0.0	0.0	0.0	0.0	0.0	0.0	0.0	0.0	0.0
PWWP2A	114825	symbol	H. sapiens	114825	H. sapiens	0.0	0.0	0.0	0.0	0.0	0.0	0.0	0.0	0.0	0.0	0.0	0.0	0.0	0.0	0.0	0.0	0.0	0.0	0.0	0.0
IKZF2	22807	symbol	H. sapiens	22807	H. sapiens	0.0	0.0	0.0	0.0	0.0	0.0	0.0	0.0	0.0	0.0	0.0	0.0	0.0	0.0	0.0	0.0	0.0	0.0	0.0	0.0
RBM41	55285	symbol	H. sapiens	55285	H. sapiens	0.0	0.0	0.0	0.0	0.0	0.0	0.0	0.0	0.0	0.0	0.0	0.0	0.0	0.0	0.0	0.0	0.0	0.0	0.0	0.0
AHR	196	symbol	H. sapiens	196	H. sapiens	0.0	0.0	0.0	1.0	0.0	0.0	0.0	0.0	0.0	0.0	0.0	0.0	0.0	0.0	0.0	0.0	0.0	1.0	0.0	0.0
LRRTM3	347731	symbol	H. sapiens	347731	H. sapiens	0.0	0.0	0.0	0.0	0.0	0.0	0.0	0.0	0.0	0.0	0.0	0.0	0.0	0.0	0.0	0.0	0.0	0.0	0.0	0.0
PHKB	5257	symbol	H. sapiens	5257	H. sapiens	0.0	0.0	0.0	0.0	0.0	0.0	0.0	0.0	0.0	0.0	0.0	0.0	0.0	0.0	0.0	0.0	0.0	0.0	0.0	0.0
HSD11B1	3290	symbol	H. sapiens	3290	H. sapiens	0.0	0.0	0.0	0.0	0.0	0.0	0.0	0.0	0.0	0.0	0.0	0.0	0.0	0.0	0.0	0.0	0.0	0.0	0.0	0.0
FPGT	8790	symbol	H. sapiens	8790	H. sapiens	0.0	0.0	0.0	0.0	0.0	0.0	0.0	0.0	0.0	0.0	0.0	0.0	0.0	0.0	0.0	0.0	0.0	0.0	0.0	0.0
DCAF13	25879	symbol	H. sapiens	25879	H. sapiens	0.0	0.0	0.0	0.0	0.0	0.0	0.0	0.0	0.0	0.0	0.0	0.0	0.0	0.0	0.0	0.0	0.0	0.0	0.0	0.0
ZNF33B	7582	symbol	H. sapiens	7582	H. sapiens	0.0	0.0	0.0	0.0	0.0	0.0	0.0	0.0	0.0	0.0	0.0	0.0	0.0	0.0	0.0	0.0	0.0	0.0	0.0	0.0
FABP3	2170	symbol	H. sapiens	2170	H. sapiens	0.0	0.0	0.0	0.0	0.0	0.0	0.0	0.0	0.0	0.0	0.0	0.0	0.0	0.0	0.0	0.0	0.0	0.0	0.0	0.0
WASHC4	23325	symbol	H. sapiens	23325	H. sapiens	0.0	0.0	0.0	0.0	0.0	0.0	0.0	0.0	0.0	0.0	0.0	0.0	0.0	0.0	0.0	0.0	0.0	0.0	0.0	0.0
GOSR1	9527	symbol	H. sapiens	9527	H. sapiens	0.0	0.0	0.0	0.0	0.0	0.0	0.0	0.0	0.0	0.0	0.0	0.0	0.0	0.0	0.0	0.0	0.0	0.0	0.0	0.0
REPS2	9185	symbol	H. sapiens	9185	H. sapiens	0.0	0.0	0.0	0.0	0.0	0.0	0.0	0.0	0.0	0.0	0.0	0.0	0.0	0.0	0.0	0.0	0.0	0.0	0.0	0.0
SP5	389058	symbol	H. sapiens	389058	H. sapiens	0.0	0.0	0.0	0.0	0.0	0.0	0.0	0.0	0.0	0.0	0.0	0.0	0.0	0.0	0.0	0.0	0.0	0.0	0.0	0.0
MAATS1	89876	gene_synonym	H. sapiens	89876	H. sapiens	0.0	0.0	0.0	0.0	0.0	0.0	0.0	0.0	0.0	0.0	0.0	0.0	0.0	0.0	0.0	0.0	0.0	0.0	0.0	0.0
PAX2	5076	symbol	H. sapiens	5076	H. sapiens	0.0	0.0	0.0	0.0	0.0	0.0	0.0	0.0	0.0	0.0	0.0	0.0	0.0	0.0	0.0	0.0	0.0	0.0	0.0	0.0
ABCD3	5825	symbol	H. sapiens	5825	H. sapiens	0.0	0.0	0.0	0.0	0.0	0.0	0.0	0.0	0.0	0.0	0.0	0.0	0.0	0.0	0.0	0.0	0.0	0.0	0.0	0.0
PATE1	160065	symbol	H. sapiens	160065	H. sapiens	0.0	0.0	0.0	0.0	0.0	0.0	0.0	0.0	0.0	0.0	0.0	0.0	0.0	0.0	0.0	0.0	0.0	0.0	0.0	0.0
CHURC1	91612	symbol	H. sapiens	91612	H. sapiens	0.0	0.0	0.0	0.0	0.0	0.0	0.0	0.0	0.0	0.0	0.0	0.0	0.0	0.0	0.0	0.0	0.0	0.0	0.0	0.0
TMEM33	55161	symbol	H. sapiens	55161	H. sapiens	0.0	0.0	0.0	0.0	0.0	0.0	0.0	0.0	0.0	0.0	0.0	0.0	0.0	0.0	0.0	0.0	0.0	0.0	0.0	0.0
SLC41A2	84102	symbol	H. sapiens	84102	H. sapiens	0.0	0.0	0.0	0.0	0.0	0.0	0.0	0.0	0.0	0.0	0.0	0.0	0.0	0.0	0.0	0.0	0.0	0.0	0.0	0.0
PEX13	5194	symbol	H. sapiens	5194	H. sapiens	0.0	0.0	0.0	0.0	0.0	0.0	0.0	0.0	0.0	0.0	0.0	0.0	0.0	0.0	0.0	0.0	0.0	0.0	0.0	0.0
HYDIN	54768	symbol	H. sapiens	54768	H. sapiens	0.0	0.0	0.0	0.0	0.0	0.0	0.0	0.0	0.0	0.0	0.0	0.0	0.0	0.0	0.0	0.0	0.0	0.0	0.0	0.0
PPP1R10	5514	symbol	H. sapiens	5514	H. sapiens	0.0	0.0	0.0	0.0	0.0	0.0	0.0	0.0	0.0	0.0	0.0	0.0	0.0	0.0	0.0	0.0	0.0	0.0	0.0	0.0
FGG	2266	symbol	H. sapiens	2266	H. sapiens	0.0	0.0	0.0	0.0	0.0	0.0	0.0	0.0	0.0	0.0	0.0	0.0	0.0	0.0	0.0	0.0	0.0	0.0	0.0	0.0
PMS1	5378	symbol	H. sapiens	5378	H. sapiens	0.0	0.0	0.0	0.0	0.0	0.0	0.0	0.0	0.0	0.0	0.0	0.0	0.0	0.0	0.0	0.0	0.0	0.0	0.0	0.0
ARID2	196528	symbol	H. sapiens	196528	H. sapiens	0.0	0.0	0.0	0.0	0.0	0.0	0.0	0.0	0.0	0.0	0.0	0.0	0.0	0.0	0.0	0.0	0.0	0.0	0.0	0.0
TCHH	7062	symbol	H. sapiens	7062	H. sapiens	0.0	0.0	0.0	0.0	0.0	0.0	0.0	0.0	0.0	0.0	0.0	0.0	0.0	0.0	0.0	0.0	0.0	0.0	0.0	0.0
FMC1-LUC7L2	100996928	symbol	H. sapiens	100996928	H. sapiens	0.0	0.0	0.0	0.0	0.0	0.0	0.0	0.0	0.0	0.0	0.0	0.0	0.0	0.0	0.0	0.0	0.0	0.0	0.0	0.0
LUC7L2	51631	symbol	H. sapiens	51631	H. sapiens	0.0	0.0	0.0	0.0	0.0	0.0	0.0	0.0	0.0	0.0	0.0	0.0	0.0	0.0	0.0	0.0	0.0	0.0	0.0	0.0
DLL4	54567	symbol	H. sapiens	54567	H. sapiens	1.0	1.0	0.0	0.0	0.0	0.0	0.0	0.0	0.0	0.0	0.0	1.0	0.0	0.0	0.0	0.0	0.0	0.0	0.0	0.0
SSBP3	23648	symbol	H. sapiens	23648	H. sapiens	0.0	0.0	0.0	0.0	0.0	0.0	0.0	0.0	0.0	0.0	0.0	0.0	0.0	0.0	0.0	0.0	0.0	0.0	0.0	0.0
C22orf39	128977	symbol	H. sapiens	128977	H. sapiens	0.0	0.0	0.0	0.0	0.0	0.0	0.0	0.0	0.0	0.0	0.0	0.0	0.0	0.0	0.0	0.0	0.0	0.0	0.0	0.0
TRAF6	7189	symbol	H. sapiens	7189	H. sapiens	1.0	1.0	1.0	0.0	0.0	1.0	1.0	0.0	1.0	0.0	0.0	0.0	0.0	0.0	0.0	0.0	0.0	0.0	0.0	1.0
TRDN	10345	symbol	H. sapiens	10345	H. sapiens	0.0	0.0	0.0	0.0	0.0	0.0	0.0	0.0	0.0	0.0	0.0	0.0	0.0	0.0	0.0	0.0	0.0	0.0	0.0	0.0
UTRN	7402	symbol	H. sapiens	7402	H. sapiens	0.0	0.0	0.0	0.0	0.0	0.0	0.0	0.0	0.0	0.0	0.0	0.0	0.0	0.0	0.0	0.0	0.0	0.0	0.0	0.0
VWA8	23078	symbol	H. sapiens	23078	H. sapiens	0.0	0.0	0.0	0.0	0.0	0.0	0.0	0.0	0.0	0.0	0.0	0.0	0.0	0.0	0.0	0.0	0.0	0.0	0.0	0.0
PRPF8	10594	symbol	H. sapiens	10594	H. sapiens	0.0	0.0	0.0	0.0	0.0	0.0	0.0	0.0	0.0	0.0	0.0	0.0	0.0	0.0	0.0	0.0	0.0	0.0	0.0	0.0
SEMA6D	80031	symbol	H. sapiens	80031	H. sapiens	0.0	0.0	0.0	0.0	0.0	0.0	0.0	0.0	0.0	0.0	0.0	0.0	0.0	0.0	0.0	0.0	0.0	0.0	0.0	0.0
CSF2RA	1438	symbol	H. sapiens	1438	H. sapiens	0.0	0.0	0.0	0.0	0.0	0.0	0.0	0.0	0.0	0.0	0.0	0.0	0.0	0.0	0.0	0.0	0.0	0.0	0.0	0.0
JPT2	90861	symbol	H. sapiens	90861	H. sapiens	0.0	0.0	0.0	0.0	0.0	0.0	0.0	0.0	0.0	0.0	0.0	0.0	0.0	0.0	0.0	0.0	0.0	0.0	0.0	0.0
EPOR	2057	symbol	H. sapiens	2057	H. sapiens	0.0	0.0	0.0	0.0	0.0	0.0	0.0	0.0	0.0	0.0	0.0	0.0	0.0	0.0	0.0	0.0	0.0	0.0	0.0	0.0
C21orf91	54149	symbol	H. sapiens	54149	H. sapiens	0.0	0.0	0.0	0.0	0.0	0.0	0.0	0.0	0.0	0.0	0.0	0.0	0.0	0.0	0.0	0.0	0.0	0.0	0.0	0.0
ZIC2	7546	symbol	H. sapiens	7546	H. sapiens	0.0	0.0	0.0	0.0	0.0	0.0	0.0	0.0	0.0	0.0	0.0	0.0	0.0	0.0	0.0	0.0	0.0	1.0	0.0	0.0
PF4	5196	symbol	H. sapiens	5196	H. sapiens	0.0	0.0	0.0	0.0	0.0	0.0	0.0	0.0	0.0	0.0	0.0	0.0	0.0	0.0	0.0	0.0	0.0	0.0	0.0	0.0
GMPPB	29925	symbol	H. sapiens	29925	H. sapiens	0.0	0.0	0.0	0.0	0.0	0.0	0.0	0.0	0.0	0.0	0.0	0.0	0.0	0.0	0.0	0.0	0.0	0.0	0.0	0.0
FNDC9	408263	symbol	H. sapiens	408263	H. sapiens	0.0	0.0	0.0	0.0	0.0	0.0	0.0	0.0	0.0	0.0	0.0	0.0	0.0	0.0	0.0	0.0	0.0	0.0	0.0	0.0
TEP1	7011	symbol	H. sapiens	7011	H. sapiens	0.0	0.0	0.0	0.0	0.0	0.0	0.0	0.0	0.0	0.0	0.0	0.0	0.0	0.0	0.0	0.0	0.0	0.0	0.0	0.0
APOPT1	84334	gene_synonym	H. sapiens	84334	H. sapiens	0.0	0.0	0.0	0.0	0.0	0.0	0.0	0.0	0.0	0.0	0.0	0.0	0.0	0.0	0.0	0.0	0.0	0.0	0.0	0.0
THRB	7068	symbol	H. sapiens	7068	H. sapiens	0.0	0.0	0.0	1.0	0.0	0.0	0.0	1.0	1.0	1.0	1.0	0.0	0.0	0.0	0.0	0.0	0.0	0.0	0.0	0.0
PTGS2	5743	symbol	H. sapiens	5743	H. sapiens	1.0	1.0	0.0	0.0	0.0	0.0	1.0	1.0	0.0	0.0	0.0	0.0	0.0	0.0	0.0	0.0	0.0	1.0	1.0	0.0
HERC3	8916	symbol	H. sapiens	8916	H. sapiens	0.0	0.0	0.0	0.0	0.0	0.0	0.0	0.0	0.0	0.0	0.0	0.0	0.0	0.0	0.0	0.0	0.0	0.0	0.0	0.0
EFR3A	23167	symbol	H. sapiens	23167	H. sapiens	0.0	0.0	0.0	0.0	0.0	0.0	0.0	0.0	0.0	0.0	0.0	0.0	0.0	0.0	0.0	0.0	0.0	0.0	0.0	0.0
GINS1	9837	symbol	H. sapiens	9837	H. sapiens	0.0	0.0	0.0	0.0	0.0	0.0	0.0	0.0	0.0	0.0	0.0	0.0	0.0	0.0	0.0	0.0	0.0	0.0	0.0	0.0
PRAMEF2	65122	symbol	H. sapiens	65122	H. sapiens	0.0	0.0	0.0	0.0	0.0	0.0	0.0	0.0	0.0	0.0	0.0	0.0	0.0	0.0	0.0	0.0	0.0	0.0	0.0	0.0
AIMP1	9255	symbol	H. sapiens	9255	H. sapiens	0.0	0.0	0.0	0.0	0.0	0.0	0.0	0.0	0.0	0.0	0.0	0.0	0.0	0.0	0.0	0.0	0.0	0.0	0.0	0.0
BCAP29	55973	symbol	H. sapiens	55973	H. sapiens	0.0	0.0	0.0	0.0	0.0	0.0	0.0	0.0	0.0	0.0	0.0	0.0	0.0	0.0	0.0	0.0	0.0	0.0	0.0	0.0
DENND6A	201627	symbol	H. sapiens	201627	H. sapiens	0.0	0.0	0.0	0.0	0.0	0.0	0.0	0.0	0.0	0.0	0.0	0.0	0.0	0.0	0.0	0.0	0.0	0.0	0.0	0.0
KIF14	9928	symbol	H. sapiens	9928	H. sapiens	0.0	0.0	0.0	0.0	0.0	0.0	0.0	0.0	0.0	0.0	0.0	0.0	0.0	0.0	0.0	0.0	0.0	0.0	0.0	0.0
NRG1	3084	symbol	H. sapiens	3084	H. sapiens	0.0	1.0	0.0	0.0	0.0	0.0	0.0	0.0	0.0	0.0	0.0	1.0	0.0	0.0	0.0	0.0	0.0	1.0	0.0	0.0
ICK	22858	gene_synonym	H. sapiens	22858	H. sapiens	0.0	0.0	0.0	0.0	0.0	0.0	0.0	0.0	0.0	0.0	0.0	0.0	0.0	0.0	0.0	0.0	0.0	0.0	0.0	0.0
VPS13C	54832	symbol	H. sapiens	54832	H. sapiens	0.0	0.0	0.0	0.0	0.0	0.0	0.0	0.0	0.0	0.0	0.0	0.0	0.0	0.0	0.0	0.0	0.0	0.0	0.0	0.0
CTNNA3	29119	symbol	H. sapiens	29119	H. sapiens	1.0	1.0	0.0	0.0	0.0	0.0	0.0	0.0	0.0	0.0	0.0	0.0	0.0	0.0	0.0	0.0	0.0	0.0	0.0	0.0
KLHL7	55975	symbol	H. sapiens	55975	H. sapiens	0.0	0.0	0.0	0.0	0.0	0.0	0.0	0.0	0.0	0.0	0.0	0.0	0.0	0.0	0.0	0.0	0.0	0.0	0.0	0.0
LRRC74B	400891	symbol	H. sapiens	400891	H. sapiens	0.0	0.0	0.0	0.0	0.0	0.0	0.0	0.0	0.0	0.0	0.0	0.0	0.0	0.0	0.0	0.0	0.0	0.0	0.0	0.0
UBA3	9039	symbol	H. sapiens	9039	H. sapiens	0.0	0.0	0.0	0.0	0.0	0.0	0.0	0.0	0.0	0.0	0.0	0.0	0.0	0.0	0.0	0.0	0.0	0.0	0.0	0.0
MBLAC2	153364	symbol	H. sapiens	153364	H. sapiens	0.0	0.0	0.0	0.0	0.0	0.0	0.0	0.0	0.0	0.0	0.0	0.0	0.0	0.0	0.0	0.0	0.0	0.0	0.0	0.0
MED11	400569	symbol	H. sapiens	400569	H. sapiens	0.0	0.0	0.0	0.0	0.0	0.0	0.0	0.0	0.0	0.0	0.0	0.0	0.0	0.0	0.0	0.0	0.0	0.0	0.0	0.0
ANTXR2	118429	symbol	H. sapiens	118429	H. sapiens	0.0	0.0	0.0	0.0	0.0	0.0	0.0	0.0	0.0	0.0	0.0	0.0	0.0	0.0	0.0	0.0	0.0	0.0	0.0	0.0
ODR4	54953	symbol	H. sapiens	54953	H. sapiens	0.0	0.0	0.0	0.0	0.0	0.0	0.0	0.0	0.0	0.0	0.0	0.0	0.0	0.0	0.0	0.0	0.0	0.0	0.0	0.0
RGS5	8490	symbol	H. sapiens	8490	H. sapiens	0.0	0.0	0.0	0.0	0.0	0.0	0.0	0.0	0.0	0.0	0.0	0.0	0.0	0.0	0.0	0.0	0.0	0.0	0.0	0.0
PGAM4	441531	symbol	H. sapiens	441531	H. sapiens	0.0	0.0	0.0	0.0	0.0	0.0	0.0	0.0	0.0	0.0	0.0	0.0	0.0	0.0	0.0	0.0	0.0	0.0	0.0	0.0
CACNB4	785	symbol	H. sapiens	785	H. sapiens	0.0	0.0	0.0	0.0	0.0	0.0	0.0	0.0	0.0	0.0	0.0	0.0	0.0	0.0	0.0	0.0	0.0	0.0	0.0	0.0
P2RY12	64805	symbol	H. sapiens	64805	H. sapiens	0.0	0.0	0.0	0.0	0.0	0.0	0.0	0.0	0.0	0.0	0.0	0.0	0.0	0.0	0.0	0.0	0.0	0.0	0.0	0.0
ZBTB20	26137	symbol	H. sapiens	26137	H. sapiens	0.0	0.0	0.0	0.0	0.0	0.0	0.0	0.0	0.0	0.0	0.0	0.0	0.0	0.0	0.0	0.0	0.0	0.0	0.0	0.0
ZNF333	84449	symbol	H. sapiens	84449	H. sapiens	0.0	0.0	0.0	0.0	0.0	0.0	0.0	0.0	0.0	0.0	0.0	0.0	0.0	0.0	0.0	0.0	0.0	0.0	0.0	0.0
CALHM3	119395	symbol	H. sapiens	119395	H. sapiens	0.0	0.0	0.0	0.0	0.0	0.0	0.0	0.0	0.0	0.0	0.0	0.0	0.0	0.0	0.0	0.0	0.0	0.0	0.0	0.0
SLC16A7	9194	symbol	H. sapiens	9194	H. sapiens	0.0	0.0	0.0	0.0	0.0	0.0	0.0	0.0	0.0	0.0	0.0	0.0	0.0	0.0	0.0	0.0	0.0	0.0	0.0	0.0
KBTBD6	89890	symbol	H. sapiens	89890	H. sapiens	0.0	0.0	0.0	0.0	0.0	0.0	0.0	0.0	0.0	0.0	0.0	0.0	0.0	0.0	0.0	0.0	0.0	0.0	0.0	0.0
IL7	3574	symbol	H. sapiens	3574	H. sapiens	1.0	0.0	0.0	0.0	0.0	0.0	0.0	0.0	0.0	0.0	0.0	0.0	0.0	0.0	0.0	0.0	0.0	0.0	0.0	0.0
PLAG1	5324	symbol	H. sapiens	5324	H. sapiens	0.0	0.0	0.0	0.0	0.0	0.0	0.0	0.0	0.0	0.0	0.0	0.0	0.0	0.0	0.0	0.0	0.0	0.0	0.0	0.0
LTN1	26046	symbol	H. sapiens	26046	H. sapiens	0.0	0.0	0.0	0.0	0.0	0.0	0.0	0.0	0.0	0.0	0.0	0.0	0.0	0.0	0.0	0.0	0.0	0.0	0.0	0.0
PRKCA	5578	symbol	H. sapiens	5578	H. sapiens	1.0	1.0	1.0	0.0	1.0	1.0	1.0	1.0	1.0	0.0	1.0	1.0	0.0	0.0	0.0	1.0	0.0	0.0	0.0	0.0
FSIP1	161835	symbol	H. sapiens	161835	H. sapiens	0.0	0.0	0.0	0.0	0.0	0.0	0.0	0.0	0.0	0.0	0.0	0.0	0.0	0.0	0.0	0.0	0.0	0.0	0.0	0.0
GPBP1	65056	symbol	H. sapiens	65056	H. sapiens	0.0	0.0	0.0	0.0	0.0	0.0	0.0	0.0	0.0	0.0	0.0	0.0	0.0	0.0	0.0	0.0	0.0	0.0	0.0	0.0
PHF23	79142	symbol	H. sapiens	79142	H. sapiens	0.0	0.0	0.0	0.0	0.0	0.0	0.0	0.0	0.0	0.0	0.0	0.0	0.0	0.0	0.0	0.0	0.0	0.0	0.0	0.0
SLIT2	9353	symbol	H. sapiens	9353	H. sapiens	0.0	1.0	0.0	0.0	0.0	0.0	0.0	0.0	0.0	0.0	0.0	0.0	0.0	0.0	0.0	0.0	0.0	0.0	0.0	0.0
ARID1A	8289	symbol	H. sapiens	8289	H. sapiens	0.0	1.0	0.0	0.0	0.0	0.0	0.0	0.0	0.0	1.0	0.0	0.0	0.0	0.0	0.0	0.0	0.0	0.0	0.0	0.0
ANTXR1	84168	symbol	H. sapiens	84168	H. sapiens	0.0	0.0	0.0	0.0	0.0	0.0	0.0	0.0	0.0	0.0	0.0	0.0	0.0	0.0	0.0	0.0	0.0	0.0	0.0	0.0
FAM8A1	51439	symbol	H. sapiens	51439	H. sapiens	0.0	0.0	0.0	0.0	0.0	0.0	0.0	0.0	0.0	0.0	0.0	0.0	0.0	0.0	0.0	0.0	0.0	0.0	0.0	0.0
DLK1	8788	symbol	H. sapiens	8788	H. sapiens	0.0	1.0	0.0	1.0	0.0	0.0	0.0	0.0	0.0	0.0	0.0	0.0	0.0	0.0	0.0	0.0	0.0	0.0	0.0	0.0
FAR2	55711	symbol	H. sapiens	55711	H. sapiens	0.0	0.0	0.0	0.0	0.0	0.0	0.0	0.0	0.0	0.0	0.0	0.0	0.0	0.0	0.0	0.0	0.0	0.0	0.0	0.0
TMEM65	157378	symbol	H. sapiens	157378	H. sapiens	0.0	0.0	0.0	0.0	0.0	0.0	0.0	0.0	0.0	0.0	0.0	0.0	0.0	0.0	0.0	0.0	0.0	0.0	0.0	0.0
EXD2	55218	symbol	H. sapiens	55218	H. sapiens	0.0	0.0	0.0	0.0	0.0	0.0	0.0	0.0	0.0	0.0	0.0	0.0	0.0	0.0	0.0	0.0	0.0	0.0	0.0	0.0
SLC26A7	115111	symbol	H. sapiens	115111	H. sapiens	0.0	0.0	0.0	0.0	0.0	0.0	0.0	0.0	0.0	0.0	0.0	0.0	0.0	0.0	0.0	0.0	0.0	0.0	0.0	0.0
ELK4	2005	symbol	H. sapiens	2005	H. sapiens	1.0	1.0	0.0	0.0	0.0	0.0	0.0	0.0	0.0	0.0	0.0	0.0	0.0	0.0	0.0	0.0	0.0	0.0	0.0	0.0
ELAVL3	1995	symbol	H. sapiens	1995	H. sapiens	0.0	0.0	0.0	0.0	0.0	0.0	0.0	0.0	0.0	0.0	0.0	0.0	0.0	0.0	0.0	0.0	0.0	0.0	0.0	0.0
EPGN	255324	symbol	H. sapiens	255324	H. sapiens	0.0	0.0	0.0	0.0	0.0	0.0	0.0	0.0	0.0	0.0	0.0	0.0	0.0	0.0	0.0	0.0	0.0	0.0	0.0	0.0
ZBTB7C	201501	symbol	H. sapiens	201501	H. sapiens	0.0	0.0	0.0	0.0	0.0	0.0	0.0	0.0	0.0	0.0	0.0	0.0	0.0	0.0	0.0	0.0	0.0	0.0	0.0	0.0
FAXC	84553	symbol	H. sapiens	84553	H. sapiens	0.0	0.0	0.0	0.0	0.0	0.0	0.0	0.0	0.0	0.0	0.0	0.0	0.0	0.0	0.0	0.0	0.0	0.0	0.0	0.0
UBN2	254048	symbol	H. sapiens	254048	H. sapiens	0.0	0.0	0.0	0.0	0.0	0.0	0.0	0.0	0.0	0.0	0.0	0.0	0.0	0.0	0.0	0.0	0.0	0.0	0.0	0.0
PTPN4	5775	symbol	H. sapiens	5775	H. sapiens	0.0	0.0	0.0	0.0	0.0	0.0	0.0	0.0	0.0	0.0	0.0	0.0	0.0	0.0	0.0	0.0	0.0	0.0	0.0	0.0
B4GALT4	8702	symbol	H. sapiens	8702	H. sapiens	0.0	0.0	0.0	0.0	0.0	0.0	0.0	0.0	0.0	0.0	0.0	0.0	0.0	0.0	0.0	0.0	0.0	0.0	0.0	0.0
PPP6R3	55291	symbol	H. sapiens	55291	H. sapiens	0.0	0.0	0.0	0.0	0.0	0.0	0.0	0.0	0.0	0.0	0.0	0.0	0.0	0.0	0.0	0.0	0.0	0.0	0.0	0.0
GABRA5	2558	symbol	H. sapiens	2558	H. sapiens	0.0	0.0	0.0	0.0	0.0	0.0	0.0	1.0	0.0	0.0	0.0	0.0	0.0	0.0	0.0	0.0	0.0	0.0	0.0	0.0
ZIC1	7545	symbol	H. sapiens	7545	H. sapiens	0.0	0.0	0.0	0.0	0.0	0.0	0.0	0.0	0.0	0.0	0.0	0.0	0.0	0.0	0.0	0.0	0.0	0.0	0.0	0.0
MEF2D	4209	symbol	H. sapiens	4209	H. sapiens	1.0	1.0	1.0	1.0	1.0	0.0	0.0	0.0	0.0	0.0	0.0	0.0	0.0	0.0	0.0	0.0	0.0	0.0	0.0	0.0
ZKSCAN8	7745	symbol	H. sapiens	7745	H. sapiens	0.0	0.0	0.0	0.0	0.0	0.0	0.0	0.0	0.0	0.0	0.0	0.0	0.0	0.0	0.0	0.0	0.0	0.0	0.0	0.0
HMCN1	83872	symbol	H. sapiens	83872	H. sapiens	0.0	0.0	0.0	0.0	0.0	0.0	0.0	0.0	0.0	0.0	0.0	0.0	0.0	0.0	0.0	0.0	0.0	0.0	0.0	0.0
TCP10L2	401285	symbol	H. sapiens	401285	H. sapiens	0.0	0.0	0.0	0.0	0.0	0.0	0.0	0.0	0.0	0.0	0.0	0.0	0.0	0.0	0.0	0.0	0.0	0.0	0.0	0.0
ST8SIA3	51046	symbol	H. sapiens	51046	H. sapiens	0.0	0.0	0.0	0.0	0.0	0.0	0.0	0.0	0.0	0.0	0.0	0.0	0.0	0.0	0.0	0.0	0.0	0.0	0.0	0.0
CYS1	192668	symbol	H. sapiens	192668	H. sapiens	0.0	0.0	0.0	0.0	0.0	0.0	0.0	0.0	0.0	0.0	0.0	0.0	0.0	0.0	0.0	0.0	0.0	0.0	0.0	0.0
GRIN2A	2903	symbol	H. sapiens	2903	H. sapiens	1.0	1.0	0.0	0.0	1.0	0.0	1.0	1.0	1.0	0.0	0.0	0.0	0.0	0.0	0.0	0.0	0.0	0.0	0.0	0.0
TGFBI	7045	symbol	H. sapiens	7045	H. sapiens	0.0	0.0	0.0	0.0	0.0	0.0	0.0	0.0	0.0	0.0	0.0	0.0	0.0	0.0	0.0	0.0	0.0	0.0	0.0	0.0
CPEB4	80315	symbol	H. sapiens	80315	H. sapiens	0.0	1.0	0.0	0.0	0.0	0.0	0.0	0.0	0.0	0.0	0.0	0.0	0.0	0.0	0.0	0.0	0.0	1.0	0.0	0.0
L3MBTL4	91133	symbol	H. sapiens	91133	H. sapiens	0.0	0.0	0.0	0.0	0.0	0.0	0.0	0.0	0.0	0.0	0.0	0.0	0.0	0.0	0.0	0.0	0.0	0.0	0.0	0.0
SGPP1	81537	symbol	H. sapiens	81537	H. sapiens	0.0	0.0	0.0	0.0	0.0	0.0	0.0	0.0	0.0	0.0	0.0	0.0	0.0	0.0	0.0	0.0	0.0	0.0	0.0	0.0
IAH1	285148	symbol	H. sapiens	285148	H. sapiens	0.0	0.0	0.0	0.0	0.0	0.0	0.0	0.0	0.0	0.0	0.0	0.0	0.0	0.0	0.0	0.0	0.0	0.0	0.0	0.0
ARL13B	200894	symbol	H. sapiens	200894	H. sapiens	0.0	0.0	0.0	0.0	0.0	0.0	0.0	0.0	0.0	0.0	0.0	0.0	0.0	0.0	0.0	0.0	0.0	0.0	0.0	0.0
PPIF	10105	symbol	H. sapiens	10105	H. sapiens	0.0	0.0	0.0	0.0	0.0	0.0	0.0	0.0	0.0	0.0	0.0	0.0	0.0	0.0	0.0	0.0	0.0	0.0	0.0	0.0
CD2AP	23607	symbol	H. sapiens	23607	H. sapiens	0.0	0.0	0.0	0.0	0.0	0.0	0.0	0.0	0.0	0.0	0.0	0.0	0.0	0.0	0.0	0.0	0.0	0.0	0.0	0.0
TRMT10A	93587	symbol	H. sapiens	93587	H. sapiens	0.0	0.0	0.0	0.0	0.0	0.0	0.0	0.0	0.0	0.0	0.0	0.0	0.0	0.0	0.0	0.0	0.0	0.0	0.0	0.0
COLEC12	81035	symbol	H. sapiens	81035	H. sapiens	0.0	0.0	0.0	0.0	0.0	0.0	0.0	0.0	0.0	0.0	0.0	0.0	0.0	0.0	0.0	0.0	0.0	0.0	0.0	0.0
C17orf75	64149	symbol	H. sapiens	64149	H. sapiens	0.0	0.0	0.0	0.0	0.0	0.0	0.0	0.0	0.0	0.0	0.0	0.0	0.0	0.0	0.0	0.0	0.0	0.0	0.0	0.0
DCDC2	51473	symbol	H. sapiens	51473	H. sapiens	0.0	0.0	0.0	0.0	0.0	0.0	0.0	0.0	0.0	0.0	0.0	0.0	0.0	0.0	0.0	0.0	0.0	0.0	0.0	0.0
PNLIPRP3	119548	symbol	H. sapiens	119548	H. sapiens	0.0	0.0	0.0	0.0	0.0	0.0	0.0	0.0	0.0	0.0	0.0	0.0	0.0	0.0	0.0	0.0	0.0	0.0	0.0	0.0
FAM199X	139231	symbol	H. sapiens	139231	H. sapiens	0.0	0.0	0.0	0.0	0.0	0.0	0.0	0.0	0.0	0.0	0.0	0.0	0.0	0.0	0.0	0.0	0.0	0.0	0.0	0.0
IFI44	10561	symbol	H. sapiens	10561	H. sapiens	0.0	0.0	0.0	0.0	0.0	0.0	0.0	0.0	0.0	0.0	0.0	0.0	0.0	0.0	0.0	0.0	0.0	0.0	0.0	0.0
LARP4	113251	symbol	H. sapiens	113251	H. sapiens	0.0	0.0	0.0	0.0	0.0	0.0	0.0	0.0	0.0	0.0	0.0	0.0	0.0	0.0	0.0	0.0	0.0	0.0	0.0	0.0
ZNF10	7556	symbol	H. sapiens	7556	H. sapiens	0.0	0.0	0.0	0.0	0.0	0.0	0.0	0.0	0.0	0.0	0.0	0.0	0.0	0.0	0.0	0.0	0.0	0.0	0.0	0.0
MOG	4340	symbol	H. sapiens	4340	H. sapiens	0.0	0.0	0.0	0.0	0.0	0.0	0.0	0.0	0.0	0.0	0.0	0.0	0.0	0.0	0.0	0.0	0.0	0.0	0.0	0.0
PGC	5225	symbol	H. sapiens	5225	H. sapiens	0.0	0.0	0.0	0.0	0.0	0.0	0.0	0.0	0.0	0.0	0.0	0.0	0.0	0.0	0.0	0.0	0.0	0.0	0.0	0.0
CUBN	8029	symbol	H. sapiens	8029	H. sapiens	0.0	0.0	0.0	0.0	0.0	0.0	0.0	0.0	0.0	0.0	0.0	0.0	0.0	0.0	0.0	0.0	0.0	0.0	0.0	0.0
OSTF1	26578	symbol	H. sapiens	26578	H. sapiens	0.0	0.0	0.0	0.0	0.0	0.0	0.0	0.0	0.0	0.0	0.0	0.0	0.0	0.0	0.0	0.0	0.0	0.0	0.0	0.0
MSR1	4481	symbol	H. sapiens	4481	H. sapiens	0.0	0.0	0.0	0.0	0.0	0.0	0.0	0.0	0.0	0.0	0.0	0.0	0.0	0.0	0.0	0.0	0.0	0.0	0.0	0.0
PPARGC1A	10891	symbol	H. sapiens	10891	H. sapiens	1.0	1.0	0.0	1.0	0.0	0.0	0.0	0.0	1.0	1.0	0.0	0.0	0.0	0.0	0.0	0.0	0.0	1.0	0.0	0.0
COL11A1	1301	symbol	H. sapiens	1301	H. sapiens	0.0	0.0	0.0	0.0	0.0	0.0	0.0	0.0	0.0	0.0	0.0	0.0	0.0	0.0	0.0	0.0	0.0	0.0	0.0	0.0
DAPP1	27071	symbol	H. sapiens	27071	H. sapiens	0.0	0.0	1.0	0.0	0.0	0.0	0.0	0.0	0.0	0.0	0.0	0.0	0.0	0.0	0.0	0.0	0.0	0.0	0.0	0.0
NEGR1	257194	symbol	H. sapiens	257194	H. sapiens	0.0	0.0	0.0	0.0	0.0	0.0	0.0	0.0	0.0	0.0	0.0	0.0	0.0	0.0	0.0	0.0	0.0	0.0	0.0	0.0
KRT78	196374	symbol	H. sapiens	196374	H. sapiens	0.0	0.0	0.0	0.0	0.0	0.0	0.0	0.0	0.0	0.0	0.0	0.0	0.0	0.0	0.0	0.0	0.0	0.0	0.0	0.0
SMCHD1	23347	symbol	H. sapiens	23347	H. sapiens	0.0	0.0	0.0	0.0	0.0	0.0	0.0	0.0	0.0	0.0	0.0	0.0	0.0	0.0	0.0	0.0	0.0	0.0	0.0	0.0
WNT3	7473	symbol	H. sapiens	7473	H. sapiens	0.0	0.0	0.0	0.0	0.0	0.0	0.0	0.0	0.0	0.0	0.0	0.0	0.0	0.0	0.0	0.0	0.0	0.0	0.0	0.0
USP12	219333	symbol	H. sapiens	219333	H. sapiens	0.0	0.0	0.0	0.0	0.0	0.0	0.0	0.0	0.0	0.0	0.0	0.0	0.0	0.0	0.0	0.0	0.0	0.0	0.0	0.0
NACC2	138151	symbol	H. sapiens	138151	H. sapiens	0.0	0.0	0.0	0.0	0.0	0.0	0.0	0.0	0.0	0.0	0.0	0.0	0.0	0.0	0.0	0.0	0.0	0.0	0.0	0.0
LETM2	137994	symbol	H. sapiens	137994	H. sapiens	0.0	0.0	0.0	0.0	0.0	0.0	0.0	0.0	0.0	0.0	0.0	0.0	0.0	0.0	0.0	0.0	0.0	0.0	0.0	0.0
GSK3B	2932	symbol	H. sapiens	2932	H. sapiens	1.0	1.0	1.0	0.0	1.0	1.0	1.0	0.0	1.0	1.0	1.0	1.0	1.0	0.0	0.0	1.0	0.0	0.0	0.0	0.0
STX17	55014	symbol	H. sapiens	55014	H. sapiens	0.0	0.0	0.0	0.0	0.0	0.0	0.0	0.0	0.0	0.0	0.0	0.0	0.0	0.0	0.0	0.0	0.0	0.0	0.0	0.0
CDK19	23097	symbol	H. sapiens	23097	H. sapiens	0.0	0.0	0.0	0.0	0.0	0.0	0.0	0.0	0.0	0.0	0.0	0.0	0.0	0.0	0.0	0.0	0.0	0.0	0.0	0.0
FAM129A	116496	gene_synonym	H. sapiens	116496	H. sapiens	0.0	0.0	0.0	0.0	0.0	0.0	0.0	0.0	0.0	0.0	0.0	0.0	0.0	0.0	0.0	0.0	0.0	0.0	0.0	0.0
PEX5L	51555	symbol	H. sapiens	51555	H. sapiens	0.0	0.0	0.0	0.0	0.0	0.0	0.0	0.0	0.0	0.0	0.0	0.0	0.0	0.0	0.0	0.0	0.0	0.0	0.0	0.0
TGFBR1	7046	symbol	H. sapiens	7046	H. sapiens	1.0	1.0	0.0	0.0	1.0	0.0	1.0	0.0	0.0	0.0	0.0	1.0	0.0	0.0	0.0	0.0	0.0	0.0	1.0	0.0
RSPO3	84870	symbol	H. sapiens	84870	H. sapiens	0.0	0.0	0.0	0.0	0.0	0.0	0.0	0.0	0.0	0.0	0.0	0.0	0.0	0.0	0.0	0.0	0.0	0.0	0.0	0.0
DNAJB4	11080	symbol	H. sapiens	11080	H. sapiens	0.0	0.0	0.0	0.0	0.0	0.0	0.0	0.0	0.0	0.0	0.0	0.0	0.0	0.0	0.0	0.0	0.0	0.0	0.0	0.0
LRRC3B	116135	symbol	H. sapiens	116135	H. sapiens	0.0	0.0	0.0	0.0	0.0	0.0	0.0	0.0	0.0	0.0	0.0	0.0	0.0	0.0	0.0	0.0	0.0	0.0	0.0	0.0
TANK	10010	symbol	H. sapiens	10010	H. sapiens	0.0	0.0	0.0	0.0	0.0	0.0	1.0	0.0	1.0	0.0	0.0	0.0	0.0	0.0	0.0	0.0	0.0	0.0	0.0	0.0
PAN3	255967	symbol	H. sapiens	255967	H. sapiens	0.0	0.0	0.0	0.0	0.0	0.0	0.0	0.0	0.0	0.0	0.0	0.0	0.0	0.0	0.0	0.0	0.0	0.0	0.0	0.0
LIN9	286826	symbol	H. sapiens	286826	H. sapiens	0.0	0.0	0.0	0.0	0.0	0.0	0.0	0.0	0.0	0.0	0.0	0.0	1.0	0.0	0.0	0.0	0.0	0.0	0.0	0.0
GRB2	2885	symbol	H. sapiens	2885	H. sapiens	1.0	1.0	1.0	0.0	1.0	0.0	1.0	0.0	1.0	1.0	1.0	0.0	0.0	0.0	1.0	0.0	1.0	0.0	1.0	0.0
DKK1	22943	symbol	H. sapiens	22943	H. sapiens	1.0	1.0	0.0	0.0	0.0	0.0	1.0	0.0	0.0	0.0	0.0	0.0	0.0	0.0	0.0	0.0	0.0	0.0	0.0	1.0
CTBS	1486	symbol	H. sapiens	1486	H. sapiens	0.0	0.0	0.0	0.0	0.0	0.0	0.0	0.0	0.0	0.0	0.0	0.0	0.0	0.0	0.0	0.0	0.0	0.0	0.0	0.0
SPRY4	81848	symbol	H. sapiens	81848	H. sapiens	0.0	0.0	0.0	0.0	0.0	0.0	0.0	0.0	0.0	0.0	0.0	0.0	0.0	0.0	0.0	0.0	0.0	0.0	0.0	0.0
INAFM2	100505573	symbol	H. sapiens	100505573	H. sapiens	0.0	0.0	0.0	0.0	0.0	0.0	0.0	0.0	0.0	0.0	0.0	0.0	0.0	0.0	0.0	0.0	0.0	0.0	0.0	0.0
MAP3K13	9175	symbol	H. sapiens	9175	H. sapiens	0.0	0.0	0.0	0.0	0.0	0.0	0.0	0.0	0.0	0.0	0.0	0.0	0.0	0.0	0.0	0.0	0.0	0.0	0.0	0.0
WASHC3	51019	symbol	H. sapiens	51019	H. sapiens	0.0	0.0	0.0	0.0	0.0	0.0	0.0	0.0	0.0	0.0	0.0	0.0	0.0	0.0	0.0	0.0	0.0	0.0	0.0	0.0
EIF3J	8669	symbol	H. sapiens	8669	H. sapiens	0.0	0.0	0.0	0.0	0.0	0.0	0.0	0.0	0.0	0.0	0.0	0.0	0.0	0.0	0.0	0.0	0.0	0.0	0.0	0.0
LRCH2	57631	symbol	H. sapiens	57631	H. sapiens	0.0	0.0	0.0	0.0	0.0	0.0	0.0	0.0	0.0	0.0	0.0	0.0	0.0	0.0	0.0	0.0	0.0	0.0	0.0	0.0
CALCB	797	symbol	H. sapiens	797	H. sapiens	0.0	0.0	0.0	0.0	0.0	0.0	0.0	0.0	0.0	0.0	0.0	0.0	0.0	0.0	0.0	0.0	0.0	0.0	0.0	0.0
KPNA4	3840	symbol	H. sapiens	3840	H. sapiens	0.0	0.0	1.0	0.0	0.0	0.0	0.0	0.0	0.0	0.0	0.0	0.0	0.0	0.0	0.0	0.0	0.0	0.0	0.0	0.0
UNC5D	137970	symbol	H. sapiens	137970	H. sapiens	0.0	0.0	0.0	0.0	0.0	0.0	0.0	0.0	0.0	0.0	0.0	0.0	0.0	0.0	0.0	0.0	0.0	0.0	0.0	0.0
DMBX1	127343	symbol	H. sapiens	127343	H. sapiens	0.0	0.0	0.0	0.0	0.0	0.0	0.0	0.0	0.0	0.0	0.0	0.0	0.0	0.0	0.0	0.0	0.0	0.0	0.0	0.0
KCNV1	27012	symbol	H. sapiens	27012	H. sapiens	0.0	0.0	0.0	0.0	0.0	0.0	0.0	0.0	0.0	0.0	0.0	0.0	0.0	0.0	0.0	0.0	0.0	0.0	0.0	0.0
UGT2B17	7367	symbol	H. sapiens	7367	H. sapiens	0.0	0.0	0.0	0.0	0.0	0.0	0.0	0.0	0.0	0.0	0.0	0.0	0.0	0.0	0.0	0.0	0.0	0.0	0.0	0.0
MAN1A1	4121	symbol	H. sapiens	4121	H. sapiens	0.0	0.0	0.0	0.0	0.0	0.0	0.0	0.0	0.0	0.0	0.0	0.0	0.0	0.0	0.0	0.0	0.0	0.0	0.0	0.0
NXT2	55916	symbol	H. sapiens	55916	H. sapiens	0.0	0.0	0.0	0.0	0.0	0.0	0.0	0.0	0.0	0.0	0.0	0.0	0.0	0.0	0.0	0.0	0.0	0.0	0.0	0.0
KIAA1549L	25758	symbol	H. sapiens	25758	H. sapiens	0.0	0.0	0.0	0.0	0.0	0.0	0.0	0.0	0.0	0.0	0.0	0.0	0.0	0.0	0.0	0.0	0.0	0.0	0.0	0.0
GPSM1	26086	symbol	H. sapiens	26086	H. sapiens	0.0	0.0	0.0	0.0	0.0	0.0	0.0	0.0	0.0	0.0	0.0	0.0	0.0	0.0	0.0	0.0	0.0	0.0	0.0	0.0
SLITRK4	139065	symbol	H. sapiens	139065	H. sapiens	0.0	0.0	0.0	0.0	0.0	0.0	0.0	0.0	0.0	0.0	0.0	0.0	0.0	0.0	0.0	0.0	0.0	0.0	0.0	0.0
ODAPH	152816	symbol	H. sapiens	152816	H. sapiens	0.0	0.0	0.0	0.0	0.0	0.0	0.0	0.0	0.0	0.0	0.0	0.0	0.0	0.0	0.0	0.0	0.0	0.0	0.0	0.0
RGS4	5999	symbol	H. sapiens	5999	H. sapiens	0.0	0.0	0.0	0.0	0.0	0.0	0.0	0.0	0.0	0.0	0.0	0.0	0.0	0.0	0.0	0.0	0.0	0.0	0.0	0.0
ITGB6	3694	symbol	H. sapiens	3694	H. sapiens	0.0	0.0	0.0	0.0	0.0	0.0	0.0	0.0	0.0	0.0	0.0	0.0	0.0	0.0	0.0	0.0	0.0	0.0	0.0	0.0
TAOK3	51347	symbol	H. sapiens	51347	H. sapiens	0.0	0.0	0.0	0.0	0.0	0.0	0.0	0.0	0.0	0.0	0.0	0.0	0.0	0.0	0.0	0.0	0.0	0.0	0.0	0.0
NLK	51701	symbol	H. sapiens	51701	H. sapiens	1.0	1.0	0.0	0.0	0.0	0.0	0.0	0.0	0.0	0.0	0.0	0.0	0.0	0.0	0.0	0.0	0.0	0.0	0.0	0.0
ZBTB18	10472	symbol	H. sapiens	10472	H. sapiens	0.0	0.0	0.0	0.0	0.0	0.0	0.0	0.0	0.0	0.0	0.0	0.0	0.0	0.0	0.0	0.0	0.0	0.0	0.0	0.0
ACVR2B	93	symbol	H. sapiens	93	H. sapiens	0.0	0.0	0.0	0.0	0.0	0.0	0.0	0.0	0.0	0.0	0.0	0.0	0.0	0.0	0.0	0.0	0.0	0.0	0.0	0.0
CREB1	1385	symbol	H. sapiens	1385	H. sapiens	1.0	1.0	1.0	1.0	1.0	0.0	1.0	1.0	1.0	1.0	0.0	0.0	1.0	1.0	0.0	0.0	0.0	0.0	0.0	0.0
ENOX2	10495	symbol	H. sapiens	10495	H. sapiens	0.0	0.0	0.0	0.0	0.0	0.0	0.0	0.0	0.0	0.0	0.0	0.0	0.0	0.0	0.0	0.0	0.0	0.0	0.0	0.0
ADCYAP1	116	symbol	H. sapiens	116	H. sapiens	0.0	0.0	0.0	0.0	1.0	0.0	0.0	1.0	0.0	0.0	0.0	0.0	0.0	0.0	0.0	0.0	0.0	0.0	0.0	0.0
PRAMEF13	400736	symbol	H. sapiens	400736	H. sapiens	0.0	0.0	0.0	0.0	0.0	0.0	0.0	0.0	0.0	0.0	0.0	0.0	0.0	0.0	0.0	0.0	0.0	0.0	0.0	0.0
GLE1	2733	symbol	H. sapiens	2733	H. sapiens	0.0	0.0	0.0	0.0	0.0	0.0	0.0	0.0	0.0	0.0	0.0	0.0	0.0	0.0	0.0	0.0	0.0	0.0	0.0	0.0
TMX4	56255	symbol	H. sapiens	56255	H. sapiens	0.0	0.0	0.0	0.0	0.0	0.0	0.0	0.0	0.0	0.0	0.0	0.0	0.0	0.0	0.0	0.0	0.0	0.0	0.0	0.0
FAM78A	286336	symbol	H. sapiens	286336	H. sapiens	0.0	0.0	0.0	0.0	0.0	0.0	0.0	0.0	0.0	0.0	0.0	0.0	0.0	0.0	0.0	0.0	0.0	0.0	0.0	0.0
RAB31	11031	symbol	H. sapiens	11031	H. sapiens	0.0	0.0	0.0	0.0	0.0	0.0	0.0	0.0	0.0	0.0	0.0	0.0	0.0	0.0	0.0	0.0	0.0	0.0	0.0	0.0
WDR64	128025	symbol	H. sapiens	128025	H. sapiens	0.0	0.0	0.0	0.0	0.0	0.0	0.0	0.0	0.0	0.0	0.0	0.0	0.0	0.0	0.0	0.0	0.0	0.0	0.0	0.0
PPP1R1C	151242	symbol	H. sapiens	151242	H. sapiens	0.0	0.0	0.0	0.0	0.0	0.0	0.0	0.0	0.0	0.0	0.0	0.0	0.0	0.0	0.0	0.0	0.0	0.0	0.0	0.0
PRAMEF14	729528	symbol	H. sapiens	729528	H. sapiens	0.0	0.0	0.0	0.0	0.0	0.0	0.0	0.0	0.0	0.0	0.0	0.0	0.0	0.0	0.0	0.0	0.0	0.0	0.0	0.0
RSBN1	54665	symbol	H. sapiens	54665	H. sapiens	0.0	0.0	0.0	0.0	0.0	0.0	0.0	0.0	0.0	0.0	0.0	0.0	0.0	0.0	0.0	0.0	0.0	0.0	0.0	0.0
NHLRC2	374354	symbol	H. sapiens	374354	H. sapiens	0.0	0.0	0.0	0.0	0.0	0.0	0.0	0.0	0.0	0.0	0.0	0.0	0.0	0.0	0.0	0.0	0.0	0.0	0.0	0.0
PRAMEF1	65121	symbol	H. sapiens	65121	H. sapiens	0.0	0.0	0.0	0.0	0.0	0.0	0.0	0.0	0.0	0.0	0.0	0.0	0.0	0.0	0.0	0.0	0.0	0.0	0.0	0.0
ADGRG2	10149	symbol	H. sapiens	10149	H. sapiens	0.0	0.0	0.0	0.0	0.0	0.0	0.0	0.0	0.0	0.0	0.0	0.0	0.0	0.0	0.0	0.0	0.0	0.0	0.0	0.0
ZDHHC20	253832	symbol	H. sapiens	253832	H. sapiens	0.0	0.0	0.0	0.0	0.0	0.0	0.0	0.0	0.0	0.0	0.0	0.0	0.0	0.0	0.0	0.0	0.0	0.0	0.0	0.0
CAVIN2	8436	symbol	H. sapiens	8436	H. sapiens	0.0	0.0	0.0	0.0	0.0	0.0	0.0	0.0	0.0	0.0	0.0	0.0	0.0	0.0	0.0	0.0	0.0	1.0	0.0	0.0
DPY19L2	283417	symbol	H. sapiens	283417	H. sapiens	0.0	0.0	0.0	0.0	0.0	0.0	0.0	0.0	0.0	0.0	0.0	0.0	0.0	0.0	0.0	0.0	0.0	0.0	0.0	0.0
KMT2A	4297	symbol	H. sapiens	4297	H. sapiens	0.0	0.0	0.0	0.0	0.0	0.0	0.0	0.0	0.0	0.0	0.0	0.0	0.0	0.0	0.0	0.0	0.0	0.0	0.0	0.0
NDUFAF3	25915	symbol	H. sapiens	25915	H. sapiens	0.0	0.0	0.0	0.0	0.0	0.0	0.0	0.0	0.0	0.0	0.0	0.0	0.0	0.0	0.0	0.0	0.0	0.0	0.0	0.0
LRRC8D	55144	symbol	H. sapiens	55144	H. sapiens	0.0	0.0	0.0	0.0	0.0	0.0	0.0	0.0	0.0	0.0	0.0	0.0	0.0	0.0	0.0	0.0	0.0	0.0	0.0	0.0
HPSE	10855	symbol	H. sapiens	10855	H. sapiens	0.0	0.0	0.0	0.0	0.0	0.0	0.0	0.0	0.0	0.0	0.0	0.0	0.0	0.0	0.0	0.0	0.0	0.0	0.0	0.0
DICER1	23405	symbol	H. sapiens	23405	H. sapiens	0.0	0.0	0.0	0.0	0.0	0.0	0.0	0.0	0.0	0.0	0.0	0.0	0.0	0.0	0.0	0.0	0.0	0.0	0.0	0.0
OCLN	100506658	symbol	H. sapiens	100506658	H. sapiens	0.0	0.0	0.0	0.0	0.0	0.0	0.0	0.0	0.0	0.0	0.0	0.0	0.0	0.0	0.0	0.0	0.0	0.0	0.0	0.0
IMPAD1	54928	gene_synonym	H. sapiens	54928	H. sapiens	0.0	0.0	0.0	0.0	0.0	0.0	0.0	0.0	0.0	0.0	1.0	0.0	0.0	0.0	0.0	0.0	0.0	0.0	0.0	0.0
MLPH	79083	symbol	H. sapiens	79083	H. sapiens	0.0	0.0	0.0	0.0	0.0	0.0	0.0	0.0	0.0	0.0	0.0	0.0	0.0	0.0	0.0	0.0	0.0	0.0	0.0	0.0
EPS15	2060	symbol	H. sapiens	2060	H. sapiens	0.0	0.0	0.0	0.0	0.0	0.0	0.0	0.0	0.0	0.0	0.0	0.0	0.0	0.0	0.0	0.0	0.0	0.0	0.0	0.0
UHRF1BP1L	23074	gene_synonym	H. sapiens	23074	H. sapiens	0.0	0.0	0.0	0.0	0.0	0.0	0.0	0.0	0.0	0.0	0.0	0.0	0.0	0.0	0.0	0.0	0.0	0.0	0.0	0.0
CA1	759	symbol	H. sapiens	759	H. sapiens	0.0	0.0	0.0	0.0	0.0	0.0	0.0	0.0	0.0	0.0	0.0	0.0	0.0	0.0	0.0	0.0	0.0	0.0	0.0	0.0
RXFP1	59350	symbol	H. sapiens	59350	H. sapiens	0.0	0.0	0.0	0.0	0.0	0.0	0.0	0.0	0.0	0.0	0.0	0.0	0.0	0.0	0.0	0.0	0.0	0.0	0.0	0.0
XIRP2	129446	symbol	H. sapiens	129446	H. sapiens	0.0	0.0	0.0	0.0	0.0	0.0	0.0	0.0	0.0	0.0	0.0	0.0	0.0	0.0	0.0	0.0	0.0	0.0	0.0	0.0
PLIN1	5346	symbol	H. sapiens	5346	H. sapiens	0.0	0.0	0.0	1.0	0.0	0.0	0.0	0.0	0.0	1.0	0.0	0.0	0.0	0.0	0.0	0.0	0.0	0.0	0.0	0.0
RTN4RL1	146760	symbol	H. sapiens	146760	H. sapiens	0.0	0.0	0.0	0.0	0.0	0.0	0.0	0.0	0.0	0.0	0.0	0.0	0.0	0.0	0.0	0.0	0.0	0.0	0.0	0.0
FRMPD4	9758	symbol	H. sapiens	9758	H. sapiens	0.0	0.0	0.0	0.0	0.0	0.0	0.0	0.0	0.0	0.0	0.0	0.0	0.0	0.0	0.0	0.0	0.0	0.0	0.0	0.0
USP10	9100	symbol	H. sapiens	9100	H. sapiens	0.0	0.0	0.0	0.0	0.0	0.0	0.0	0.0	0.0	0.0	0.0	0.0	0.0	0.0	0.0	0.0	0.0	0.0	0.0	0.0
SLC19A2	10560	symbol	H. sapiens	10560	H. sapiens	0.0	0.0	0.0	0.0	0.0	0.0	0.0	0.0	0.0	0.0	0.0	0.0	0.0	0.0	0.0	0.0	0.0	1.0	0.0	0.0
PRXL2A	84293	symbol	H. sapiens	84293	H. sapiens	0.0	0.0	0.0	0.0	0.0	0.0	0.0	0.0	0.0	0.0	0.0	0.0	0.0	0.0	0.0	0.0	0.0	0.0	0.0	0.0
ZNF33A	7581	symbol	H. sapiens	7581	H. sapiens	0.0	0.0	0.0	0.0	0.0	0.0	0.0	0.0	0.0	0.0	0.0	0.0	0.0	0.0	0.0	0.0	0.0	0.0	0.0	0.0
MORC1	27136	symbol	H. sapiens	27136	H. sapiens	0.0	0.0	0.0	0.0	0.0	0.0	0.0	0.0	0.0	0.0	0.0	0.0	0.0	0.0	0.0	0.0	0.0	0.0	0.0	0.0
MMS22L	253714	symbol	H. sapiens	253714	H. sapiens	0.0	0.0	0.0	0.0	0.0	0.0	0.0	0.0	0.0	0.0	0.0	0.0	0.0	0.0	0.0	0.0	0.0	0.0	0.0	0.0
PCDH7	5099	symbol	H. sapiens	5099	H. sapiens	0.0	0.0	0.0	0.0	0.0	0.0	0.0	0.0	0.0	0.0	0.0	0.0	0.0	0.0	0.0	0.0	0.0	0.0	0.0	0.0
HPN	3249	symbol	H. sapiens	3249	H. sapiens	0.0	0.0	0.0	0.0	0.0	0.0	0.0	0.0	0.0	0.0	0.0	0.0	0.0	0.0	0.0	0.0	0.0	0.0	0.0	0.0
UBE3C	9690	symbol	H. sapiens	9690	H. sapiens	0.0	0.0	0.0	0.0	0.0	0.0	0.0	0.0	0.0	0.0	0.0	0.0	0.0	0.0	0.0	0.0	0.0	0.0	0.0	0.0
C6orf136	221545	symbol	H. sapiens	221545	H. sapiens	0.0	0.0	0.0	0.0	0.0	0.0	0.0	0.0	0.0	0.0	0.0	0.0	0.0	0.0	0.0	0.0	0.0	0.0	0.0	0.0
AHCTF1	25909	symbol	H. sapiens	25909	H. sapiens	0.0	0.0	0.0	0.0	0.0	0.0	0.0	0.0	0.0	0.0	0.0	0.0	0.0	0.0	0.0	0.0	0.0	0.0	0.0	0.0
COMMD10	51397	symbol	H. sapiens	51397	H. sapiens	0.0	0.0	0.0	0.0	0.0	0.0	0.0	0.0	0.0	0.0	0.0	0.0	0.0	0.0	0.0	0.0	0.0	0.0	0.0	0.0
WDR5B	54554	symbol	H. sapiens	54554	H. sapiens	0.0	0.0	0.0	0.0	0.0	0.0	0.0	0.0	0.0	0.0	0.0	0.0	0.0	0.0	0.0	0.0	0.0	0.0	0.0	0.0
BRAT1	221927	symbol	H. sapiens	221927	H. sapiens	0.0	0.0	0.0	0.0	0.0	0.0	0.0	0.0	0.0	0.0	0.0	0.0	0.0	0.0	0.0	0.0	0.0	0.0	0.0	0.0
CHMP3	51652	symbol	H. sapiens	51652	H. sapiens	0.0	0.0	0.0	0.0	0.0	0.0	0.0	0.0	0.0	0.0	0.0	0.0	0.0	0.0	0.0	0.0	0.0	0.0	0.0	0.0
MSRB3	253827	symbol	H. sapiens	253827	H. sapiens	0.0	0.0	0.0	0.0	0.0	0.0	0.0	0.0	0.0	0.0	0.0	0.0	0.0	0.0	0.0	0.0	0.0	0.0	0.0	0.0
TAF9	6880	symbol	H. sapiens	6880	H. sapiens	0.0	0.0	0.0	0.0	0.0	0.0	0.0	0.0	0.0	0.0	0.0	0.0	0.0	0.0	0.0	0.0	0.0	0.0	0.0	0.0
GTF2F1	2962	symbol	H. sapiens	2962	H. sapiens	0.0	0.0	0.0	0.0	0.0	0.0	0.0	0.0	0.0	0.0	0.0	0.0	0.0	0.0	0.0	0.0	0.0	0.0	0.0	0.0
SLC6A15	55117	symbol	H. sapiens	55117	H. sapiens	0.0	0.0	0.0	0.0	0.0	0.0	0.0	0.0	0.0	0.0	0.0	0.0	0.0	0.0	0.0	0.0	0.0	0.0	0.0	0.0
ANKRD20A1	84210	symbol	H. sapiens	84210	H. sapiens	0.0	0.0	0.0	0.0	0.0	0.0	0.0	0.0	0.0	0.0	0.0	0.0	0.0	0.0	0.0	0.0	0.0	0.0	0.0	0.0
HMGXB4	10042	symbol	H. sapiens	10042	H. sapiens	0.0	0.0	0.0	0.0	0.0	0.0	0.0	0.0	0.0	0.0	0.0	0.0	0.0	0.0	0.0	0.0	0.0	0.0	0.0	0.0
SNRPN	6638	symbol	H. sapiens	6638	H. sapiens	0.0	0.0	0.0	0.0	0.0	0.0	0.0	0.0	0.0	0.0	0.0	0.0	0.0	0.0	0.0	0.0	0.0	0.0	0.0	0.0
LONRF2	164832	symbol	H. sapiens	164832	H. sapiens	0.0	0.0	0.0	0.0	0.0	0.0	0.0	0.0	0.0	0.0	0.0	0.0	0.0	0.0	0.0	0.0	0.0	0.0	0.0	0.0
CCDC149	91050	symbol	H. sapiens	91050	H. sapiens	0.0	0.0	0.0	0.0	0.0	0.0	0.0	0.0	0.0	0.0	0.0	0.0	0.0	0.0	0.0	0.0	0.0	0.0	0.0	0.0
TNFSF4	7292	symbol	H. sapiens	7292	H. sapiens	0.0	0.0	0.0	0.0	0.0	0.0	0.0	0.0	0.0	0.0	0.0	0.0	0.0	0.0	0.0	0.0	0.0	0.0	0.0	0.0
SOGA1	140710	symbol	H. sapiens	140710	H. sapiens	0.0	0.0	0.0	0.0	0.0	0.0	0.0	0.0	0.0	0.0	0.0	0.0	0.0	0.0	0.0	0.0	0.0	0.0	0.0	0.0
CCNT2	905	symbol	H. sapiens	905	H. sapiens	0.0	0.0	0.0	0.0	0.0	0.0	0.0	0.0	0.0	0.0	0.0	0.0	0.0	0.0	0.0	0.0	0.0	0.0	0.0	0.0
NF1	4763	symbol	H. sapiens	4763	H. sapiens	1.0	1.0	0.0	0.0	1.0	0.0	0.0	0.0	1.0	0.0	0.0	0.0	0.0	1.0	0.0	0.0	1.0	0.0	0.0	0.0
AASDHPPT	60496	symbol	H. sapiens	60496	H. sapiens	0.0	0.0	0.0	0.0	0.0	0.0	0.0	0.0	0.0	0.0	0.0	0.0	0.0	0.0	0.0	0.0	0.0	0.0	0.0	0.0
ANKRD20A4	728747	gene_synonym	H. sapiens	728747	H. sapiens	0.0	0.0	0.0	0.0	0.0	0.0	0.0	0.0	0.0	0.0	0.0	0.0	0.0	0.0	0.0	0.0	0.0	0.0	0.0	0.0
RNF103-CHMP3	100526767	symbol	H. sapiens	100526767	H. sapiens	0.0	0.0	0.0	0.0	0.0	0.0	0.0	0.0	0.0	0.0	0.0	0.0	0.0	0.0	0.0	0.0	0.0	0.0	0.0	0.0
POFUT1	23509	symbol	H. sapiens	23509	H. sapiens	0.0	0.0	0.0	0.0	0.0	0.0	0.0	0.0	0.0	0.0	0.0	0.0	0.0	0.0	0.0	0.0	0.0	0.0	0.0	0.0
MINDY2	54629	symbol	H. sapiens	54629	H. sapiens	0.0	0.0	0.0	0.0	0.0	0.0	0.0	0.0	0.0	0.0	0.0	0.0	0.0	0.0	0.0	0.0	0.0	0.0	0.0	0.0
DUSP28	285193	symbol	H. sapiens	285193	H. sapiens	0.0	0.0	0.0	0.0	0.0	0.0	0.0	0.0	0.0	0.0	0.0	0.0	0.0	0.0	0.0	0.0	0.0	0.0	0.0	0.0
MAP3K7	6885	symbol	H. sapiens	6885	H. sapiens	1.0	1.0	1.0	0.0	0.0	1.0	1.0	0.0	1.0	0.0	0.0	1.0	0.0	0.0	0.0	0.0	0.0	0.0	0.0	0.0
ANKRD20A2	441430	gene_synonym	H. sapiens	441430	H. sapiens	0.0	0.0	0.0	0.0	0.0	0.0	0.0	0.0	0.0	0.0	0.0	0.0	0.0	0.0	0.0	0.0	0.0	0.0	0.0	0.0
C21orf62	56245	symbol	H. sapiens	56245	H. sapiens	0.0	0.0	0.0	0.0	0.0	0.0	0.0	0.0	0.0	0.0	0.0	0.0	0.0	0.0	0.0	0.0	0.0	0.0	0.0	0.0
RASEF	158158	symbol	H. sapiens	158158	H. sapiens	0.0	0.0	0.0	0.0	0.0	0.0	0.0	0.0	0.0	0.0	0.0	0.0	0.0	0.0	0.0	0.0	0.0	0.0	0.0	0.0
NXT1	29107	symbol	H. sapiens	29107	H. sapiens	0.0	0.0	0.0	0.0	0.0	0.0	0.0	0.0	0.0	0.0	0.0	0.0	0.0	0.0	0.0	0.0	0.0	0.0	0.0	0.0
SMS	6611	symbol	H. sapiens	6611	H. sapiens	0.0	0.0	0.0	0.0	0.0	0.0	0.0	0.0	0.0	0.0	0.0	0.0	0.0	0.0	0.0	0.0	0.0	0.0	0.0	0.0
REG3G	130120	symbol	H. sapiens	130120	H. sapiens	0.0	0.0	0.0	0.0	0.0	0.0	0.0	0.0	0.0	0.0	0.0	0.0	0.0	0.0	0.0	0.0	0.0	0.0	0.0	0.0
MINAR1	23251	symbol	H. sapiens	23251	H. sapiens	0.0	0.0	0.0	0.0	0.0	0.0	0.0	0.0	0.0	0.0	0.0	0.0	0.0	0.0	0.0	0.0	0.0	0.0	0.0	0.0
CHUK	1147	symbol	H. sapiens	1147	H. sapiens	1.0	1.0	1.0	0.0	0.0	1.0	1.0	0.0	0.0	0.0	0.0	1.0	0.0	0.0	0.0	0.0	0.0	0.0	0.0	0.0
STARD4	134429	symbol	H. sapiens	134429	H. sapiens	0.0	0.0	0.0	0.0	0.0	0.0	0.0	0.0	0.0	0.0	0.0	0.0	0.0	0.0	0.0	0.0	0.0	0.0	0.0	0.0
CLEC12B	387837	symbol	H. sapiens	387837	H. sapiens	0.0	0.0	0.0	0.0	0.0	0.0	0.0	0.0	0.0	0.0	0.0	0.0	0.0	0.0	0.0	0.0	0.0	0.0	0.0	0.0
VGLL1	51442	symbol	H. sapiens	51442	H. sapiens	0.0	0.0	0.0	0.0	0.0	0.0	0.0	0.0	0.0	0.0	0.0	0.0	0.0	0.0	0.0	0.0	0.0	0.0	0.0	0.0
CCDC14	64770	symbol	H. sapiens	64770	H. sapiens	0.0	0.0	0.0	0.0	0.0	0.0	0.0	0.0	0.0	0.0	0.0	0.0	0.0	0.0	0.0	0.0	0.0	0.0	0.0	0.0
CDK13	8621	symbol	H. sapiens	8621	H. sapiens	0.0	0.0	0.0	0.0	0.0	0.0	0.0	0.0	0.0	0.0	0.0	0.0	0.0	0.0	0.0	0.0	0.0	0.0	0.0	0.0
IFFO1	25900	symbol	H. sapiens	25900	H. sapiens	0.0	0.0	0.0	0.0	0.0	0.0	0.0	0.0	0.0	0.0	0.0	0.0	0.0	0.0	0.0	0.0	0.0	0.0	0.0	0.0
STRN	6801	symbol	H. sapiens	6801	H. sapiens	0.0	1.0	0.0	0.0	0.0	0.0	0.0	0.0	0.0	0.0	0.0	0.0	0.0	0.0	0.0	0.0	0.0	0.0	0.0	0.0
AKAP4	8852	symbol	H. sapiens	8852	H. sapiens	0.0	0.0	0.0	0.0	0.0	0.0	0.0	0.0	0.0	0.0	0.0	0.0	0.0	0.0	0.0	0.0	0.0	0.0	0.0	0.0
GATA3	2625	symbol	H. sapiens	2625	H. sapiens	0.0	0.0	1.0	1.0	1.0	0.0	0.0	0.0	0.0	0.0	0.0	0.0	0.0	0.0	1.0	0.0	0.0	0.0	0.0	0.0
ZFAND5	7763	symbol	H. sapiens	7763	H. sapiens	0.0	0.0	0.0	0.0	0.0	0.0	0.0	0.0	0.0	0.0	0.0	0.0	0.0	0.0	0.0	0.0	0.0	0.0	0.0	0.0
CASP3	836	symbol	H. sapiens	836	H. sapiens	1.0	1.0	1.0	0.0	0.0	1.0	1.0	0.0	0.0	0.0	0.0	0.0	1.0	0.0	0.0	0.0	0.0	0.0	1.0	0.0
STK17B	9262	symbol	H. sapiens	9262	H. sapiens	0.0	0.0	0.0	0.0	0.0	0.0	0.0	0.0	0.0	0.0	0.0	0.0	0.0	0.0	0.0	0.0	0.0	0.0	0.0	0.0
PHC3	80012	symbol	H. sapiens	80012	H. sapiens	0.0	0.0	0.0	0.0	0.0	0.0	0.0	0.0	0.0	0.0	0.0	0.0	0.0	0.0	0.0	0.0	0.0	0.0	0.0	0.0
TMEM266	123591	symbol	H. sapiens	123591	H. sapiens	0.0	0.0	0.0	0.0	0.0	0.0	0.0	0.0	0.0	0.0	0.0	0.0	0.0	0.0	0.0	0.0	0.0	0.0	0.0	0.0
LMO4	8543	symbol	H. sapiens	8543	H. sapiens	0.0	0.0	0.0	0.0	0.0	0.0	0.0	0.0	0.0	0.0	0.0	0.0	0.0	0.0	0.0	0.0	0.0	0.0	0.0	0.0
C2orf69	205327	symbol	H. sapiens	205327	H. sapiens	0.0	0.0	0.0	0.0	0.0	0.0	0.0	0.0	0.0	0.0	0.0	0.0	0.0	0.0	0.0	0.0	0.0	0.0	0.0	0.0
TOB1	10140	symbol	H. sapiens	10140	H. sapiens	0.0	0.0	0.0	0.0	0.0	0.0	0.0	0.0	0.0	0.0	0.0	0.0	0.0	0.0	0.0	0.0	0.0	0.0	0.0	0.0
NR1D2	9975	symbol	H. sapiens	9975	H. sapiens	0.0	0.0	0.0	1.0	0.0	0.0	0.0	0.0	0.0	0.0	0.0	0.0	0.0	0.0	0.0	0.0	0.0	0.0	0.0	1.0
SFRP4	6424	symbol	H. sapiens	6424	H. sapiens	1.0	1.0	0.0	1.0	0.0	0.0	1.0	0.0	0.0	0.0	0.0	0.0	0.0	0.0	0.0	0.0	0.0	0.0	0.0	0.0
NUDT12	83594	symbol	H. sapiens	83594	H. sapiens	0.0	0.0	0.0	0.0	0.0	0.0	0.0	0.0	0.0	0.0	0.0	0.0	0.0	0.0	0.0	0.0	0.0	0.0	0.0	0.0
PHLPP1	23239	symbol	H. sapiens	23239	H. sapiens	0.0	0.0	0.0	0.0	0.0	0.0	0.0	0.0	0.0	0.0	0.0	0.0	0.0	0.0	0.0	0.0	0.0	0.0	0.0	0.0
NHSL1	57224	symbol	H. sapiens	57224	H. sapiens	0.0	0.0	0.0	0.0	0.0	0.0	0.0	0.0	0.0	1.0	0.0	0.0	0.0	0.0	0.0	0.0	0.0	0.0	0.0	0.0
IL17D	53342	symbol	H. sapiens	53342	H. sapiens	0.0	0.0	0.0	0.0	0.0	0.0	1.0	0.0	0.0	0.0	0.0	0.0	0.0	0.0	0.0	0.0	0.0	0.0	0.0	0.0
ASCC3	10973	symbol	H. sapiens	10973	H. sapiens	0.0	0.0	0.0	0.0	0.0	0.0	0.0	0.0	0.0	0.0	0.0	0.0	0.0	0.0	0.0	0.0	0.0	0.0	0.0	0.0
BAIAP2L1	55971	symbol	H. sapiens	55971	H. sapiens	0.0	0.0	0.0	0.0	0.0	0.0	0.0	0.0	0.0	0.0	0.0	0.0	0.0	0.0	0.0	0.0	0.0	0.0	0.0	0.0
FGF2	2247	symbol	H. sapiens	2247	H. sapiens	1.0	1.0	0.0	0.0	1.0	0.0	1.0	0.0	0.0	0.0	0.0	1.0	1.0	1.0	0.0	0.0	0.0	0.0	0.0	0.0
SELENOT	51714	symbol	H. sapiens	51714	H. sapiens	0.0	0.0	0.0	0.0	0.0	0.0	0.0	0.0	0.0	0.0	0.0	0.0	0.0	0.0	0.0	0.0	0.0	0.0	0.0	0.0
LACC1	144811	symbol	H. sapiens	144811	H. sapiens	0.0	0.0	0.0	0.0	0.0	0.0	0.0	0.0	0.0	0.0	0.0	0.0	0.0	0.0	0.0	0.0	0.0	0.0	0.0	0.0
LOC100130451	100130451	Gene_ID	H. sapiens	100130451	H. sapiens	0.0	0.0	0.0	0.0	0.0	0.0	0.0	0.0	0.0	0.0	0.0	0.0	0.0	0.0	0.0	0.0	0.0	0.0	0.0	0.0
TFEC	22797	symbol	H. sapiens	22797	H. sapiens	0.0	0.0	0.0	0.0	0.0	0.0	0.0	0.0	0.0	0.0	0.0	0.0	0.0	0.0	0.0	0.0	0.0	0.0	0.0	0.0
POLR2K	5440	symbol	H. sapiens	5440	H. sapiens	0.0	0.0	0.0	0.0	0.0	0.0	0.0	0.0	0.0	0.0	0.0	0.0	0.0	0.0	1.0	0.0	0.0	0.0	0.0	0.0
ASTN1	460	symbol	H. sapiens	460	H. sapiens	0.0	0.0	0.0	0.0	0.0	0.0	0.0	0.0	0.0	0.0	0.0	0.0	0.0	0.0	0.0	0.0	0.0	0.0	0.0	0.0
GAS2L3	283431	symbol	H. sapiens	283431	H. sapiens	0.0	0.0	0.0	0.0	0.0	0.0	0.0	0.0	0.0	0.0	0.0	0.0	0.0	0.0	0.0	0.0	0.0	0.0	0.0	0.0
TMEM209	84928	symbol	H. sapiens	84928	H. sapiens	0.0	0.0	0.0	0.0	0.0	0.0	0.0	0.0	0.0	0.0	0.0	0.0	0.0	0.0	0.0	0.0	0.0	0.0	0.0	0.0
GALNT4	8693	symbol	H. sapiens	8693	H. sapiens	0.0	0.0	0.0	0.0	0.0	0.0	0.0	0.0	0.0	0.0	0.0	0.0	0.0	0.0	0.0	0.0	0.0	0.0	0.0	0.0
MED14	9282	symbol	H. sapiens	9282	H. sapiens	0.0	0.0	0.0	0.0	0.0	0.0	0.0	0.0	0.0	0.0	0.0	0.0	0.0	0.0	0.0	0.0	0.0	0.0	0.0	0.0
FKTN	2218	symbol	H. sapiens	2218	H. sapiens	0.0	0.0	0.0	0.0	0.0	0.0	0.0	0.0	0.0	0.0	0.0	0.0	0.0	0.0	0.0	0.0	0.0	0.0	0.0	0.0
KLF17	128209	symbol	H. sapiens	128209	H. sapiens	0.0	0.0	0.0	0.0	0.0	0.0	0.0	0.0	0.0	0.0	0.0	0.0	0.0	0.0	0.0	0.0	0.0	0.0	0.0	0.0
AFG1L	246269	symbol	H. sapiens	246269	H. sapiens	0.0	0.0	0.0	0.0	0.0	0.0	0.0	0.0	0.0	0.0	0.0	0.0	0.0	0.0	0.0	0.0	0.0	0.0	0.0	0.0
GRIA2	2891	symbol	H. sapiens	2891	H. sapiens	0.0	0.0	1.0	0.0	1.0	0.0	1.0	1.0	0.0	0.0	0.0	0.0	0.0	0.0	0.0	0.0	0.0	0.0	0.0	0.0
USP47	55031	symbol	H. sapiens	55031	H. sapiens	0.0	0.0	0.0	0.0	0.0	0.0	0.0	0.0	0.0	0.0	0.0	0.0	0.0	0.0	0.0	0.0	0.0	0.0	0.0	0.0
ZRANB1	54764	symbol	H. sapiens	54764	H. sapiens	0.0	0.0	0.0	0.0	0.0	0.0	0.0	0.0	0.0	0.0	0.0	0.0	0.0	0.0	0.0	0.0	0.0	0.0	0.0	0.0
SSX2IP	117178	symbol	H. sapiens	117178	H. sapiens	0.0	0.0	0.0	0.0	0.0	0.0	0.0	0.0	0.0	0.0	0.0	0.0	0.0	0.0	0.0	0.0	0.0	0.0	0.0	0.0
POC1B-GALNT4	100528030	symbol	H. sapiens	100528030	H. sapiens	0.0	0.0	0.0	0.0	0.0	0.0	0.0	0.0	0.0	0.0	0.0	0.0	0.0	0.0	0.0	0.0	0.0	0.0	0.0	0.0
SYS1	90196	symbol	H. sapiens	90196	H. sapiens	0.0	0.0	0.0	0.0	0.0	0.0	0.0	0.0	0.0	0.0	0.0	0.0	0.0	0.0	0.0	0.0	0.0	0.0	0.0	0.0
DAP3	7818	symbol	H. sapiens	7818	H. sapiens	0.0	0.0	0.0	0.0	0.0	0.0	0.0	0.0	0.0	0.0	0.0	0.0	0.0	0.0	0.0	0.0	0.0	0.0	0.0	0.0
NSL1	25936	symbol	H. sapiens	25936	H. sapiens	0.0	0.0	0.0	0.0	0.0	0.0	0.0	0.0	0.0	0.0	0.0	0.0	0.0	0.0	0.0	0.0	0.0	0.0	0.0	0.0
NCAPH	23397	symbol	H. sapiens	23397	H. sapiens	0.0	0.0	0.0	0.0	0.0	0.0	0.0	0.0	0.0	0.0	0.0	0.0	0.0	0.0	0.0	0.0	0.0	0.0	0.0	0.0
CADM2	253559	symbol	H. sapiens	253559	H. sapiens	0.0	0.0	0.0	0.0	0.0	0.0	0.0	0.0	0.0	0.0	0.0	0.0	0.0	0.0	0.0	0.0	0.0	0.0	0.0	0.0
C16orf72	29035	gene_synonym	H. sapiens	29035	H. sapiens	0.0	0.0	0.0	0.0	0.0	0.0	0.0	0.0	0.0	0.0	0.0	0.0	0.0	0.0	0.0	0.0	0.0	0.0	0.0	0.0
CEP126	57562	symbol	H. sapiens	57562	H. sapiens	0.0	0.0	0.0	0.0	0.0	0.0	0.0	0.0	0.0	0.0	0.0	0.0	0.0	0.0	0.0	0.0	0.0	0.0	0.0	0.0
SLC35A3	23443	symbol	H. sapiens	23443	H. sapiens	0.0	0.0	0.0	0.0	0.0	0.0	0.0	0.0	0.0	0.0	0.0	0.0	0.0	0.0	0.0	0.0	0.0	0.0	0.0	0.0
BMP3	651	symbol	H. sapiens	651	H. sapiens	0.0	0.0	0.0	1.0	0.0	0.0	0.0	0.0	0.0	0.0	0.0	0.0	0.0	0.0	0.0	0.0	0.0	0.0	0.0	1.0
FCHO2	115548	symbol	H. sapiens	115548	H. sapiens	0.0	0.0	0.0	0.0	0.0	0.0	0.0	0.0	0.0	0.0	0.0	0.0	0.0	0.0	0.0	0.0	0.0	0.0	0.0	0.0
TMEM59	9528	symbol	H. sapiens	9528	H. sapiens	0.0	0.0	0.0	0.0	0.0	0.0	0.0	0.0	0.0	0.0	0.0	0.0	0.0	0.0	0.0	0.0	0.0	0.0	0.0	0.0
CRBN	51185	symbol	H. sapiens	51185	H. sapiens	0.0	0.0	0.0	0.0	0.0	0.0	0.0	0.0	0.0	0.0	0.0	0.0	0.0	0.0	0.0	0.0	0.0	0.0	0.0	0.0
CADM1	23705	symbol	H. sapiens	23705	H. sapiens	0.0	0.0	0.0	0.0	0.0	0.0	0.0	0.0	0.0	0.0	0.0	0.0	0.0	0.0	0.0	0.0	0.0	0.0	0.0	0.0
DBR1	51163	symbol	H. sapiens	51163	H. sapiens	0.0	0.0	0.0	0.0	0.0	0.0	0.0	0.0	0.0	0.0	0.0	0.0	0.0	0.0	0.0	0.0	0.0	0.0	0.0	0.0
C11orf87	399947	symbol	H. sapiens	399947	H. sapiens	0.0	0.0	0.0	0.0	0.0	0.0	0.0	0.0	0.0	0.0	0.0	0.0	0.0	0.0	0.0	0.0	0.0	0.0	0.0	0.0
ST8SIA4	7903	symbol	H. sapiens	7903	H. sapiens	0.0	0.0	0.0	0.0	0.0	0.0	0.0	0.0	0.0	0.0	0.0	0.0	0.0	0.0	0.0	0.0	0.0	0.0	0.0	0.0
NAPG	8774	symbol	H. sapiens	8774	H. sapiens	0.0	0.0	0.0	0.0	0.0	0.0	0.0	0.0	0.0	0.0	0.0	0.0	0.0	0.0	0.0	0.0	0.0	0.0	0.0	0.0
UPRT	139596	symbol	H. sapiens	139596	H. sapiens	0.0	0.0	0.0	0.0	0.0	0.0	0.0	0.0	0.0	0.0	0.0	0.0	0.0	0.0	0.0	0.0	0.0	0.0	0.0	0.0
CACNA1A	773	symbol	H. sapiens	773	H. sapiens	1.0	0.0	0.0	0.0	1.0	0.0	0.0	1.0	0.0	0.0	0.0	0.0	0.0	0.0	0.0	0.0	0.0	0.0	0.0	0.0
SH3BGRL2	83699	symbol	H. sapiens	83699	H. sapiens	0.0	0.0	0.0	0.0	0.0	0.0	0.0	0.0	0.0	0.0	0.0	0.0	0.0	0.0	0.0	0.0	0.0	0.0	0.0	0.0
ACER3	55331	symbol	H. sapiens	55331	H. sapiens	0.0	0.0	0.0	0.0	0.0	0.0	0.0	0.0	0.0	0.0	0.0	0.0	0.0	0.0	0.0	0.0	0.0	0.0	0.0	0.0
EYA4	2070	symbol	H. sapiens	2070	H. sapiens	0.0	0.0	0.0	0.0	0.0	0.0	0.0	0.0	0.0	0.0	0.0	0.0	0.0	0.0	0.0	0.0	0.0	0.0	0.0	0.0
SLC25A15	10166	symbol	H. sapiens	10166	H. sapiens	0.0	0.0	0.0	0.0	0.0	0.0	0.0	0.0	0.0	0.0	0.0	0.0	0.0	0.0	0.0	0.0	0.0	0.0	0.0	0.0
LRCH1	23143	symbol	H. sapiens	23143	H. sapiens	0.0	0.0	0.0	0.0	0.0	0.0	0.0	0.0	0.0	0.0	0.0	0.0	0.0	0.0	0.0	0.0	0.0	0.0	0.0	0.0
CEP170	9859	symbol	H. sapiens	9859	H. sapiens	0.0	0.0	0.0	0.0	0.0	0.0	0.0	0.0	0.0	0.0	0.0	0.0	0.0	0.0	0.0	0.0	0.0	0.0	0.0	0.0
GPATCH2L	55668	symbol	H. sapiens	55668	H. sapiens	0.0	0.0	0.0	0.0	0.0	0.0	0.0	0.0	0.0	0.0	0.0	0.0	0.0	0.0	0.0	0.0	0.0	0.0	0.0	0.0
PLEKHH2	130271	symbol	H. sapiens	130271	H. sapiens	0.0	0.0	0.0	0.0	0.0	0.0	0.0	0.0	0.0	0.0	0.0	0.0	0.0	0.0	0.0	0.0	0.0	0.0	0.0	0.0
BTC	685	symbol	H. sapiens	685	H. sapiens	1.0	1.0	0.0	0.0	0.0	0.0	0.0	0.0	0.0	0.0	0.0	0.0	0.0	0.0	0.0	0.0	0.0	0.0	0.0	0.0
RASSF6	166824	symbol	H. sapiens	166824	H. sapiens	0.0	0.0	0.0	0.0	0.0	0.0	0.0	0.0	0.0	0.0	0.0	0.0	0.0	0.0	0.0	0.0	0.0	0.0	0.0	0.0
MAP2	4133	symbol	H. sapiens	4133	H. sapiens	0.0	0.0	0.0	0.0	0.0	0.0	0.0	0.0	0.0	0.0	0.0	0.0	0.0	0.0	0.0	0.0	1.0	0.0	0.0	0.0
PTPN22	26191	symbol	H. sapiens	26191	H. sapiens	0.0	0.0	0.0	0.0	0.0	0.0	0.0	0.0	0.0	0.0	0.0	0.0	0.0	0.0	0.0	0.0	0.0	0.0	0.0	0.0
SMIM11B	54065	gene_synonym	H. sapiens	54065	H. sapiens	0.0	0.0	0.0	0.0	0.0	0.0	0.0	0.0	0.0	0.0	0.0	0.0	0.0	0.0	0.0	0.0	0.0	0.0	0.0	0.0
C10orf126	283080	symbol	H. sapiens	283080	H. sapiens	0.0	0.0	0.0	0.0	0.0	0.0	0.0	0.0	0.0	0.0	0.0	0.0	0.0	0.0	0.0	0.0	0.0	0.0	0.0	0.0
HOMEZ	57594	symbol	H. sapiens	57594	H. sapiens	0.0	0.0	0.0	0.0	0.0	0.0	0.0	0.0	0.0	0.0	0.0	0.0	0.0	0.0	0.0	0.0	0.0	0.0	0.0	0.0
FBN2	2201	symbol	H. sapiens	2201	H. sapiens	0.0	0.0	0.0	0.0	0.0	0.0	0.0	0.0	0.0	0.0	0.0	0.0	0.0	0.0	0.0	0.0	0.0	0.0	0.0	0.0
GLIPR1	11010	symbol	H. sapiens	11010	H. sapiens	0.0	0.0	0.0	0.0	0.0	0.0	0.0	0.0	0.0	0.0	0.0	0.0	0.0	0.0	0.0	0.0	0.0	0.0	0.0	0.0
RO60	6738	symbol	H. sapiens	6738	H. sapiens	0.0	0.0	0.0	0.0	0.0	0.0	0.0	0.0	0.0	0.0	0.0	0.0	0.0	0.0	0.0	0.0	0.0	0.0	0.0	0.0
ATP1A2	477	symbol	H. sapiens	477	H. sapiens	0.0	0.0	0.0	0.0	1.0	0.0	0.0	0.0	0.0	0.0	1.0	0.0	0.0	0.0	0.0	0.0	0.0	0.0	0.0	0.0
CERS6	253782	symbol	H. sapiens	253782	H. sapiens	0.0	0.0	0.0	0.0	0.0	0.0	0.0	0.0	0.0	0.0	0.0	0.0	0.0	0.0	0.0	0.0	0.0	0.0	0.0	0.0
SOX13	9580	symbol	H. sapiens	9580	H. sapiens	0.0	0.0	0.0	0.0	0.0	0.0	0.0	0.0	0.0	0.0	0.0	0.0	0.0	0.0	0.0	0.0	0.0	0.0	0.0	0.0
C9orf72	203228	symbol	H. sapiens	203228	H. sapiens	0.0	0.0	0.0	0.0	0.0	0.0	0.0	0.0	0.0	0.0	0.0	0.0	0.0	0.0	0.0	0.0	0.0	0.0	0.0	0.0
SDHAF3	57001	symbol	H. sapiens	57001	H. sapiens	0.0	0.0	0.0	0.0	0.0	0.0	0.0	0.0	0.0	0.0	0.0	0.0	0.0	0.0	0.0	0.0	0.0	0.0	0.0	0.0
ZKSCAN4	387032	symbol	H. sapiens	387032	H. sapiens	0.0	0.0	0.0	0.0	0.0	0.0	0.0	0.0	0.0	0.0	0.0	0.0	0.0	0.0	0.0	0.0	0.0	0.0	0.0	0.0
IL36G	56300	symbol	H. sapiens	56300	H. sapiens	0.0	0.0	0.0	0.0	0.0	0.0	0.0	0.0	0.0	0.0	0.0	0.0	0.0	0.0	1.0	0.0	0.0	0.0	0.0	0.0
GFRAL	389400	symbol	H. sapiens	389400	H. sapiens	0.0	0.0	0.0	0.0	0.0	0.0	0.0	0.0	0.0	0.0	0.0	0.0	0.0	0.0	0.0	0.0	0.0	0.0	0.0	0.0
TRIL	9865	symbol	H. sapiens	9865	H. sapiens	0.0	0.0	0.0	0.0	0.0	0.0	0.0	0.0	0.0	0.0	0.0	0.0	0.0	0.0	0.0	0.0	0.0	0.0	0.0	0.0
GRM7	2917	symbol	H. sapiens	2917	H. sapiens	0.0	0.0	0.0	0.0	0.0	0.0	0.0	0.0	0.0	0.0	0.0	0.0	0.0	0.0	0.0	0.0	0.0	0.0	0.0	0.0
SMIM11A	54065	gene_synonym	H. sapiens	54065	H. sapiens	0.0	0.0	0.0	0.0	0.0	0.0	0.0	0.0	0.0	0.0	0.0	0.0	0.0	0.0	0.0	0.0	0.0	0.0	0.0	0.0
ZNF148	7707	symbol	H. sapiens	7707	H. sapiens	0.0	0.0	0.0	0.0	0.0	0.0	0.0	0.0	0.0	0.0	0.0	0.0	0.0	0.0	0.0	0.0	0.0	0.0	0.0	0.0
MYBL1	4603	symbol	H. sapiens	4603	H. sapiens	0.0	0.0	0.0	0.0	0.0	0.0	0.0	0.0	0.0	0.0	0.0	0.0	0.0	0.0	0.0	0.0	0.0	0.0	0.0	0.0
CRLS1	54675	symbol	H. sapiens	54675	H. sapiens	0.0	0.0	0.0	0.0	0.0	0.0	0.0	0.0	0.0	0.0	0.0	0.0	0.0	0.0	0.0	0.0	0.0	0.0	0.0	0.0
EIF4A3	9775	symbol	H. sapiens	9775	H. sapiens	0.0	0.0	0.0	0.0	0.0	0.0	0.0	0.0	0.0	0.0	0.0	0.0	0.0	0.0	0.0	0.0	0.0	0.0	0.0	0.0
PLEKHB2	55041	symbol	H. sapiens	55041	H. sapiens	0.0	0.0	0.0	0.0	0.0	0.0	0.0	0.0	0.0	0.0	0.0	0.0	0.0	0.0	0.0	0.0	0.0	0.0	0.0	0.0
HOOK3	84376	symbol	H. sapiens	84376	H. sapiens	0.0	0.0	0.0	0.0	0.0	0.0	0.0	0.0	0.0	0.0	0.0	0.0	0.0	0.0	0.0	0.0	0.0	0.0	0.0	0.0
IREB2	3658	symbol	H. sapiens	3658	H. sapiens	0.0	0.0	0.0	0.0	0.0	0.0	0.0	0.0	0.0	0.0	0.0	0.0	0.0	0.0	0.0	0.0	0.0	0.0	0.0	0.0
CIAO2A	84191	symbol	H. sapiens	84191	H. sapiens	0.0	0.0	0.0	0.0	0.0	0.0	0.0	0.0	0.0	0.0	0.0	0.0	0.0	0.0	0.0	0.0	0.0	0.0	0.0	0.0
TNS2	23371	symbol	H. sapiens	23371	H. sapiens	0.0	0.0	0.0	0.0	0.0	0.0	0.0	0.0	0.0	0.0	0.0	0.0	0.0	0.0	0.0	0.0	0.0	0.0	0.0	0.0
TMTC1	83857	symbol	H. sapiens	83857	H. sapiens	0.0	0.0	0.0	0.0	0.0	0.0	0.0	0.0	0.0	0.0	0.0	0.0	0.0	0.0	0.0	0.0	0.0	0.0	0.0	0.0
SS18L1	26039	symbol	H. sapiens	26039	H. sapiens	0.0	0.0	0.0	0.0	0.0	0.0	0.0	0.0	0.0	0.0	0.0	0.0	0.0	0.0	0.0	0.0	0.0	0.0	0.0	0.0
EPHA5	2044	symbol	H. sapiens	2044	H. sapiens	0.0	0.0	0.0	0.0	0.0	0.0	0.0	0.0	0.0	0.0	0.0	0.0	0.0	0.0	0.0	0.0	0.0	0.0	0.0	0.0
CPED1	79974	symbol	H. sapiens	79974	H. sapiens	0.0	0.0	0.0	0.0	0.0	0.0	0.0	0.0	0.0	0.0	0.0	0.0	0.0	0.0	0.0	0.0	0.0	0.0	0.0	0.0
CDH20	28316	symbol	H. sapiens	28316	H. sapiens	0.0	0.0	0.0	0.0	0.0	0.0	0.0	0.0	0.0	0.0	0.0	0.0	0.0	0.0	0.0	0.0	0.0	0.0	0.0	0.0
MSH4	4438	symbol	H. sapiens	4438	H. sapiens	0.0	0.0	0.0	0.0	0.0	0.0	0.0	0.0	0.0	0.0	0.0	0.0	0.0	0.0	0.0	0.0	0.0	0.0	0.0	0.0
MDGA2	161357	symbol	H. sapiens	161357	H. sapiens	0.0	0.0	0.0	0.0	0.0	0.0	0.0	0.0	0.0	0.0	0.0	0.0	0.0	0.0	0.0	0.0	0.0	0.0	0.0	0.0
FXR1	8087	symbol	H. sapiens	8087	H. sapiens	0.0	0.0	0.0	0.0	0.0	0.0	0.0	0.0	0.0	0.0	0.0	0.0	0.0	0.0	0.0	0.0	0.0	0.0	0.0	0.0
GNL1	2794	symbol	H. sapiens	2794	H. sapiens	0.0	0.0	0.0	0.0	0.0	0.0	0.0	0.0	0.0	0.0	0.0	0.0	0.0	0.0	0.0	0.0	0.0	0.0	0.0	0.0
NCK1	4690	symbol	H. sapiens	4690	H. sapiens	0.0	1.0	1.0	0.0	0.0	1.0	1.0	0.0	0.0	0.0	0.0	0.0	0.0	0.0	0.0	0.0	0.0	0.0	0.0	0.0
GUCY1A1	2982	symbol	H. sapiens	2982	H. sapiens	0.0	0.0	0.0	0.0	1.0	0.0	0.0	0.0	0.0	0.0	0.0	0.0	0.0	0.0	0.0	0.0	0.0	0.0	0.0	0.0
HSPA4L	22824	symbol	H. sapiens	22824	H. sapiens	0.0	0.0	0.0	0.0	0.0	0.0	0.0	0.0	0.0	0.0	0.0	0.0	0.0	0.0	0.0	0.0	0.0	0.0	0.0	0.0
37681						nan	nan	nan	nan	nan	nan	nan	nan	nan	nan	nan	nan	nan	nan	nan	nan	nan	nan	nan	nan
PPP1R12B	4660	symbol	H. sapiens	4660	H. sapiens	0.0	0.0	0.0	0.0	0.0	0.0	0.0	0.0	0.0	0.0	0.0	0.0	0.0	0.0	0.0	0.0	0.0	0.0	0.0	0.0
PDZRN4	29951	symbol	H. sapiens	29951	H. sapiens	0.0	0.0	0.0	0.0	0.0	0.0	0.0	0.0	0.0	0.0	0.0	0.0	0.0	0.0	0.0	0.0	0.0	0.0	0.0	0.0
IFT57	55081	symbol	H. sapiens	55081	H. sapiens	0.0	0.0	0.0	0.0	0.0	0.0	1.0	0.0	0.0	0.0	0.0	0.0	0.0	0.0	0.0	0.0	0.0	0.0	0.0	0.0
GRM5	2915	symbol	H. sapiens	2915	H. sapiens	1.0	0.0	0.0	0.0	1.0	0.0	1.0	1.0	0.0	0.0	1.0	0.0	0.0	0.0	0.0	0.0	0.0	0.0	0.0	0.0
KIRREL2	84063	symbol	H. sapiens	84063	H. sapiens	0.0	0.0	0.0	0.0	0.0	0.0	0.0	0.0	0.0	0.0	0.0	0.0	0.0	0.0	0.0	0.0	0.0	0.0	0.0	0.0
ZBTB1	22890	symbol	H. sapiens	22890	H. sapiens	0.0	0.0	0.0	0.0	0.0	0.0	0.0	0.0	0.0	0.0	0.0	0.0	0.0	0.0	0.0	0.0	0.0	0.0	0.0	0.0
POLK	51426	symbol	H. sapiens	51426	H. sapiens	1.0	1.0	0.0	0.0	0.0	0.0	1.0	0.0	0.0	0.0	0.0	0.0	0.0	0.0	0.0	0.0	0.0	1.0	0.0	0.0
ZNF777	27153	symbol	H. sapiens	27153	H. sapiens	0.0	0.0	0.0	0.0	0.0	0.0	0.0	0.0	0.0	0.0	0.0	0.0	0.0	0.0	0.0	0.0	0.0	0.0	0.0	0.0
TCTN1	79600	symbol	H. sapiens	79600	H. sapiens	0.0	0.0	0.0	0.0	0.0	0.0	0.0	0.0	0.0	0.0	0.0	0.0	0.0	0.0	0.0	0.0	0.0	0.0	0.0	0.0
RABGEF1	27342	symbol	H. sapiens	27342	H. sapiens	0.0	0.0	0.0	0.0	0.0	0.0	0.0	0.0	0.0	0.0	0.0	0.0	0.0	0.0	0.0	0.0	0.0	0.0	0.0	0.0
FEM1B	10116	symbol	H. sapiens	10116	H. sapiens	0.0	0.0	0.0	0.0	0.0	0.0	0.0	0.0	0.0	0.0	0.0	0.0	0.0	0.0	0.0	0.0	0.0	0.0	0.0	0.0
PTPN14	5784	symbol	H. sapiens	5784	H. sapiens	0.0	0.0	0.0	0.0	0.0	0.0	0.0	0.0	0.0	0.0	0.0	0.0	0.0	0.0	0.0	0.0	0.0	0.0	0.0	0.0
NUDT7	283927	symbol	H. sapiens	283927	H. sapiens	0.0	0.0	0.0	0.0	0.0	0.0	0.0	0.0	0.0	0.0	0.0	0.0	0.0	0.0	0.0	0.0	0.0	0.0	0.0	0.0
TTC7B	145567	symbol	H. sapiens	145567	H. sapiens	0.0	0.0	0.0	0.0	0.0	0.0	0.0	0.0	0.0	0.0	0.0	0.0	0.0	0.0	0.0	0.0	0.0	0.0	0.0	0.0
HELZ	9931	symbol	H. sapiens	9931	H. sapiens	0.0	0.0	0.0	0.0	0.0	0.0	0.0	0.0	0.0	0.0	0.0	0.0	0.0	0.0	0.0	0.0	0.0	0.0	0.0	0.0
MYOZ3	91977	symbol	H. sapiens	91977	H. sapiens	0.0	0.0	0.0	0.0	0.0	0.0	0.0	0.0	0.0	0.0	0.0	0.0	0.0	0.0	0.0	0.0	0.0	0.0	0.0	0.0
SETD5	55209	symbol	H. sapiens	55209	H. sapiens	0.0	0.0	0.0	0.0	0.0	0.0	0.0	0.0	0.0	0.0	0.0	0.0	0.0	0.0	0.0	0.0	0.0	0.0	0.0	0.0
GHR	2690	symbol	H. sapiens	2690	H. sapiens	1.0	1.0	0.0	0.0	0.0	0.0	0.0	1.0	0.0	0.0	0.0	0.0	0.0	0.0	0.0	0.0	0.0	0.0	0.0	0.0
SMIM8	57150	symbol	H. sapiens	57150	H. sapiens	0.0	0.0	0.0	0.0	0.0	0.0	0.0	0.0	0.0	0.0	0.0	0.0	0.0	0.0	0.0	0.0	0.0	0.0	0.0	0.0
RBM19	9904	symbol	H. sapiens	9904	H. sapiens	0.0	0.0	0.0	0.0	0.0	0.0	0.0	0.0	0.0	0.0	0.0	0.0	0.0	0.0	0.0	0.0	0.0	0.0	0.0	0.0
RPRD1A	55197	symbol	H. sapiens	55197	H. sapiens	0.0	0.0	0.0	0.0	0.0	0.0	0.0	0.0	0.0	0.0	0.0	0.0	0.0	0.0	0.0	0.0	0.0	0.0	0.0	0.0
FYB1	2533	symbol	H. sapiens	2533	H. sapiens	1.0	0.0	1.0	0.0	0.0	1.0	0.0	0.0	0.0	0.0	0.0	0.0	0.0	0.0	0.0	0.0	0.0	0.0	0.0	0.0
EFCAB7	84455	symbol	H. sapiens	84455	H. sapiens	0.0	0.0	0.0	0.0	0.0	0.0	0.0	0.0	0.0	0.0	0.0	0.0	0.0	0.0	0.0	0.0	0.0	0.0	0.0	0.0
PANK3	79646	symbol	H. sapiens	79646	H. sapiens	0.0	0.0	0.0	0.0	0.0	0.0	0.0	0.0	0.0	0.0	0.0	0.0	0.0	0.0	0.0	0.0	0.0	0.0	0.0	0.0
TSHZ1	10194	symbol	H. sapiens	10194	H. sapiens	0.0	0.0	0.0	0.0	0.0	0.0	0.0	0.0	0.0	0.0	0.0	0.0	0.0	0.0	0.0	0.0	0.0	0.0	0.0	0.0
ZNF197	10168	symbol	H. sapiens	10168	H. sapiens	0.0	0.0	0.0	0.0	0.0	0.0	0.0	0.0	0.0	0.0	0.0	0.0	0.0	0.0	0.0	0.0	0.0	0.0	0.0	0.0
RCN2	5955	symbol	H. sapiens	5955	H. sapiens	0.0	0.0	0.0	0.0	0.0	0.0	0.0	0.0	0.0	0.0	0.0	0.0	0.0	0.0	0.0	0.0	0.0	0.0	0.0	0.0
DIP2B	57609	symbol	H. sapiens	57609	H. sapiens	0.0	0.0	0.0	0.0	0.0	0.0	0.0	0.0	0.0	0.0	0.0	0.0	0.0	0.0	0.0	0.0	0.0	0.0	0.0	0.0
ESM1	11082	symbol	H. sapiens	11082	H. sapiens	0.0	0.0	0.0	0.0	0.0	0.0	0.0	0.0	0.0	0.0	0.0	0.0	0.0	0.0	0.0	0.0	0.0	0.0	0.0	0.0
UBIAD1	29914	symbol	H. sapiens	29914	H. sapiens	0.0	0.0	0.0	0.0	0.0	0.0	0.0	0.0	0.0	0.0	0.0	0.0	0.0	0.0	0.0	0.0	0.0	0.0	0.0	0.0
ABHD18	80167	symbol	H. sapiens	80167	H. sapiens	0.0	0.0	0.0	0.0	0.0	0.0	0.0	0.0	0.0	0.0	0.0	0.0	0.0	0.0	0.0	0.0	0.0	0.0	0.0	0.0
E2F7	144455	symbol	H. sapiens	144455	H. sapiens	0.0	0.0	0.0	0.0	0.0	0.0	0.0	0.0	0.0	0.0	0.0	0.0	0.0	0.0	0.0	0.0	0.0	0.0	0.0	0.0
WIPF2	147179	symbol	H. sapiens	147179	H. sapiens	0.0	0.0	0.0	0.0	0.0	0.0	0.0	0.0	0.0	0.0	0.0	0.0	0.0	0.0	0.0	0.0	0.0	0.0	0.0	0.0
ZNF208	7757	symbol	H. sapiens	7757	H. sapiens	0.0	0.0	0.0	0.0	0.0	0.0	0.0	0.0	0.0	0.0	0.0	0.0	0.0	0.0	0.0	0.0	0.0	0.0	0.0	0.0
TNFAIP2	7127	symbol	H. sapiens	7127	H. sapiens	0.0	0.0	0.0	0.0	0.0	0.0	0.0	0.0	0.0	0.0	0.0	0.0	0.0	0.0	0.0	0.0	0.0	0.0	0.0	0.0
CHAMP1	283489	symbol	H. sapiens	283489	H. sapiens	0.0	0.0	0.0	0.0	0.0	0.0	0.0	0.0	0.0	0.0	0.0	0.0	0.0	0.0	0.0	0.0	0.0	0.0	0.0	0.0
PCDH10	57575	symbol	H. sapiens	57575	H. sapiens	0.0	0.0	0.0	0.0	0.0	0.0	0.0	0.0	0.0	0.0	0.0	0.0	0.0	0.0	0.0	0.0	0.0	0.0	0.0	0.0
VAPA	9218	symbol	H. sapiens	9218	H. sapiens	0.0	0.0	0.0	0.0	0.0	0.0	0.0	0.0	0.0	0.0	0.0	0.0	0.0	0.0	0.0	0.0	0.0	0.0	0.0	0.0
PF4V1	5197	symbol	H. sapiens	5197	H. sapiens	0.0	0.0	0.0	0.0	0.0	0.0	0.0	0.0	0.0	0.0	0.0	0.0	0.0	0.0	0.0	0.0	0.0	0.0	0.0	0.0
ZNF624	57547	symbol	H. sapiens	57547	H. sapiens	0.0	0.0	0.0	0.0	0.0	0.0	0.0	0.0	0.0	0.0	0.0	0.0	0.0	0.0	0.0	0.0	0.0	0.0	0.0	0.0
ADAMTSL1	92949	symbol	H. sapiens	92949	H. sapiens	0.0	0.0	0.0	0.0	0.0	0.0	0.0	0.0	0.0	0.0	0.0	0.0	0.0	0.0	0.0	0.0	0.0	0.0	0.0	0.0
DDIAS	220042	symbol	H. sapiens	220042	H. sapiens	0.0	0.0	0.0	0.0	0.0	0.0	0.0	0.0	0.0	0.0	0.0	0.0	0.0	0.0	0.0	0.0	0.0	0.0	0.0	0.0
MYD88	4615	symbol	H. sapiens	4615	H. sapiens	1.0	0.0	1.0	0.0	0.0	1.0	1.0	0.0	0.0	0.0	0.0	0.0	0.0	0.0	0.0	0.0	0.0	0.0	0.0	0.0
ASAH2B	653308	symbol	H. sapiens	653308	H. sapiens	0.0	0.0	0.0	0.0	0.0	0.0	0.0	0.0	0.0	0.0	0.0	0.0	0.0	0.0	0.0	0.0	0.0	0.0	0.0	0.0
DBF4	10926	symbol	H. sapiens	10926	H. sapiens	0.0	0.0	0.0	0.0	0.0	0.0	0.0	0.0	0.0	0.0	0.0	0.0	0.0	0.0	0.0	0.0	0.0	0.0	0.0	0.0
PHACTR2	9749	symbol	H. sapiens	9749	H. sapiens	0.0	0.0	0.0	0.0	0.0	0.0	0.0	0.0	0.0	0.0	0.0	0.0	0.0	0.0	0.0	0.0	0.0	0.0	0.0	0.0
ARHGAP20	57569	symbol	H. sapiens	57569	H. sapiens	0.0	0.0	0.0	0.0	0.0	0.0	0.0	0.0	0.0	0.0	0.0	0.0	0.0	0.0	0.0	0.0	0.0	0.0	0.0	0.0
DCAF10	79269	symbol	H. sapiens	79269	H. sapiens	0.0	0.0	0.0	0.0	0.0	0.0	0.0	0.0	0.0	0.0	0.0	0.0	0.0	0.0	0.0	0.0	0.0	0.0	0.0	0.0
SYT14	255928	symbol	H. sapiens	255928	H. sapiens	0.0	0.0	0.0	0.0	0.0	0.0	0.0	0.0	0.0	0.0	0.0	0.0	0.0	0.0	0.0	0.0	0.0	0.0	0.0	0.0
MRTFB	57496	symbol	H. sapiens	57496	H. sapiens	0.0	0.0	0.0	0.0	0.0	0.0	0.0	0.0	0.0	0.0	0.0	0.0	0.0	0.0	0.0	0.0	0.0	0.0	0.0	0.0
WWC1	23286	symbol	H. sapiens	23286	H. sapiens	1.0	0.0	0.0	0.0	0.0	0.0	0.0	0.0	0.0	0.0	0.0	0.0	0.0	0.0	0.0	0.0	0.0	0.0	0.0	0.0
NECAB1	64168	symbol	H. sapiens	64168	H. sapiens	0.0	0.0	0.0	0.0	0.0	0.0	0.0	0.0	0.0	0.0	0.0	0.0	0.0	0.0	0.0	0.0	0.0	0.0	0.0	0.0
EFCAB11	90141	symbol	H. sapiens	90141	H. sapiens	0.0	0.0	0.0	0.0	0.0	0.0	0.0	0.0	0.0	0.0	0.0	0.0	0.0	0.0	0.0	0.0	0.0	0.0	0.0	0.0
EVI2A	2123	symbol	H. sapiens	2123	H. sapiens	0.0	0.0	0.0	0.0	0.0	0.0	0.0	0.0	0.0	0.0	0.0	0.0	0.0	0.0	0.0	0.0	0.0	0.0	0.0	0.0
EXOC5	10640	symbol	H. sapiens	10640	H. sapiens	0.0	0.0	0.0	0.0	0.0	0.0	0.0	0.0	0.0	0.0	0.0	0.0	0.0	0.0	0.0	0.0	0.0	0.0	0.0	0.0
ASPH	444	symbol	H. sapiens	444	H. sapiens	0.0	0.0	0.0	0.0	0.0	0.0	0.0	0.0	0.0	0.0	0.0	0.0	0.0	0.0	0.0	0.0	0.0	0.0	0.0	0.0
SLC25A30	253512	symbol	H. sapiens	253512	H. sapiens	0.0	0.0	0.0	0.0	0.0	0.0	0.0	0.0	0.0	0.0	0.0	0.0	0.0	0.0	0.0	0.0	0.0	0.0	0.0	0.0
SNAI2	6591	symbol	H. sapiens	6591	H. sapiens	0.0	1.0	0.0	0.0	0.0	0.0	0.0	0.0	0.0	0.0	0.0	1.0	0.0	0.0	0.0	0.0	0.0	1.0	0.0	0.0
SRGAP2B	647135	symbol	H. sapiens	647135	H. sapiens	0.0	0.0	0.0	0.0	0.0	0.0	0.0	0.0	0.0	0.0	0.0	0.0	0.0	0.0	0.0	0.0	0.0	0.0	0.0	0.0
ANO5	203859	symbol	H. sapiens	203859	H. sapiens	0.0	0.0	0.0	0.0	0.0	0.0	0.0	0.0	0.0	0.0	0.0	0.0	0.0	0.0	0.0	0.0	0.0	0.0	0.0	0.0
METTL15	196074	symbol	H. sapiens	196074	H. sapiens	0.0	0.0	0.0	0.0	0.0	0.0	0.0	0.0	0.0	0.0	0.0	0.0	0.0	0.0	0.0	0.0	0.0	0.0	0.0	0.0
DNAJC3	5611	symbol	H. sapiens	5611	H. sapiens	0.0	0.0	0.0	0.0	0.0	0.0	0.0	0.0	0.0	0.0	0.0	0.0	0.0	0.0	0.0	0.0	0.0	0.0	0.0	0.0
MBOAT1	154141	symbol	H. sapiens	154141	H. sapiens	0.0	0.0	0.0	0.0	0.0	0.0	0.0	0.0	0.0	0.0	0.0	0.0	0.0	0.0	0.0	0.0	0.0	0.0	0.0	0.0
PUS10	150962	symbol	H. sapiens	150962	H. sapiens	0.0	0.0	0.0	0.0	0.0	0.0	0.0	0.0	0.0	0.0	0.0	0.0	0.0	0.0	0.0	0.0	0.0	0.0	0.0	0.0
ANGPTL1	9068	symbol	H. sapiens	9068	H. sapiens	0.0	0.0	0.0	0.0	0.0	0.0	1.0	0.0	0.0	0.0	0.0	0.0	0.0	0.0	0.0	0.0	0.0	0.0	0.0	0.0
JAG1	182	symbol	H. sapiens	182	H. sapiens	1.0	1.0	0.0	0.0	0.0	0.0	1.0	0.0	0.0	0.0	0.0	0.0	0.0	0.0	0.0	0.0	0.0	0.0	0.0	0.0
LRRC55	219527	symbol	H. sapiens	219527	H. sapiens	0.0	0.0	0.0	0.0	0.0	0.0	0.0	0.0	0.0	0.0	0.0	0.0	0.0	0.0	0.0	0.0	0.0	0.0	0.0	0.0
ZNF224	7767	symbol	H. sapiens	7767	H. sapiens	0.0	0.0	0.0	0.0	0.0	0.0	0.0	0.0	0.0	0.0	0.0	0.0	0.0	0.0	0.0	0.0	0.0	0.0	0.0	0.0
SNURF	8926	symbol	H. sapiens	8926	H. sapiens	0.0	0.0	0.0	0.0	0.0	0.0	0.0	0.0	0.0	0.0	0.0	0.0	0.0	0.0	0.0	0.0	0.0	0.0	0.0	0.0
ZNF680	340252	symbol	H. sapiens	340252	H. sapiens	0.0	0.0	0.0	0.0	0.0	0.0	0.0	0.0	0.0	0.0	0.0	0.0	0.0	0.0	0.0	0.0	0.0	0.0	0.0	0.0
PPP2R2B	5521	symbol	H. sapiens	5521	H. sapiens	0.0	0.0	0.0	0.0	0.0	0.0	0.0	0.0	0.0	0.0	0.0	0.0	0.0	0.0	0.0	0.0	0.0	0.0	0.0	0.0
C3orf80	401097	symbol	H. sapiens	401097	H. sapiens	0.0	0.0	0.0	0.0	0.0	0.0	0.0	0.0	0.0	0.0	0.0	0.0	0.0	0.0	0.0	0.0	0.0	0.0	0.0	0.0
LAMTOR3	8649	symbol	H. sapiens	8649	H. sapiens	1.0	1.0	0.0	0.0	0.0	0.0	0.0	0.0	0.0	0.0	0.0	0.0	0.0	0.0	0.0	0.0	1.0	0.0	0.0	0.0
DPH6	89978	symbol	H. sapiens	89978	H. sapiens	0.0	0.0	0.0	0.0	0.0	0.0	0.0	0.0	0.0	0.0	0.0	0.0	0.0	0.0	0.0	0.0	0.0	0.0	0.0	0.0
GCLM	2730	symbol	H. sapiens	2730	H. sapiens	0.0	0.0	0.0	0.0	0.0	0.0	0.0	0.0	0.0	0.0	0.0	0.0	0.0	0.0	0.0	0.0	0.0	1.0	0.0	0.0
NLGN4Y	22829	symbol	H. sapiens	22829	H. sapiens	0.0	0.0	0.0	0.0	0.0	0.0	0.0	0.0	0.0	0.0	0.0	0.0	0.0	0.0	0.0	0.0	0.0	0.0	0.0	0.0
GJB2	2706	symbol	H. sapiens	2706	H. sapiens	0.0	0.0	0.0	0.0	0.0	0.0	0.0	0.0	0.0	0.0	0.0	0.0	0.0	0.0	0.0	0.0	0.0	0.0	0.0	0.0
SMIM25	100506115	gene_synonym	H. sapiens	100506115	H. sapiens	0.0	0.0	0.0	0.0	0.0	0.0	0.0	0.0	0.0	0.0	0.0	0.0	0.0	0.0	0.0	0.0	0.0	0.0	0.0	0.0
ITGB3BP	23421	symbol	H. sapiens	23421	H. sapiens	0.0	0.0	0.0	0.0	0.0	0.0	0.0	0.0	0.0	0.0	0.0	0.0	0.0	0.0	0.0	0.0	0.0	0.0	0.0	0.0
PTPRB	5787	symbol	H. sapiens	5787	H. sapiens	0.0	0.0	0.0	0.0	0.0	0.0	0.0	0.0	0.0	0.0	0.0	0.0	0.0	0.0	0.0	0.0	0.0	0.0	0.0	0.0
TGS1	96764	symbol	H. sapiens	96764	H. sapiens	0.0	0.0	0.0	0.0	0.0	0.0	0.0	0.0	0.0	0.0	0.0	0.0	0.0	0.0	0.0	0.0	0.0	0.0	0.0	0.0
SNX14	57231	symbol	H. sapiens	57231	H. sapiens	0.0	0.0	0.0	0.0	0.0	0.0	0.0	0.0	0.0	0.0	0.0	0.0	0.0	0.0	0.0	0.0	0.0	0.0	0.0	0.0
KCNMA1	3778	symbol	H. sapiens	3778	H. sapiens	0.0	0.0	0.0	0.0	1.0	0.0	0.0	0.0	0.0	0.0	0.0	0.0	0.0	0.0	0.0	0.0	0.0	0.0	0.0	0.0
OGT	8473	symbol	H. sapiens	8473	H. sapiens	0.0	0.0	0.0	0.0	0.0	0.0	0.0	0.0	0.0	0.0	0.0	0.0	0.0	0.0	0.0	0.0	0.0	0.0	0.0	0.0
MPC1	51660	symbol	H. sapiens	51660	H. sapiens	0.0	0.0	0.0	0.0	0.0	0.0	0.0	0.0	0.0	0.0	0.0	0.0	0.0	0.0	0.0	0.0	0.0	0.0	0.0	0.0
COL12A1	1303	symbol	H. sapiens	1303	H. sapiens	0.0	0.0	0.0	0.0	0.0	0.0	0.0	0.0	0.0	0.0	0.0	0.0	0.0	0.0	0.0	0.0	0.0	0.0	0.0	0.0
RUNX1T1	862	symbol	H. sapiens	862	H. sapiens	0.0	0.0	0.0	0.0	0.0	0.0	0.0	0.0	0.0	0.0	0.0	0.0	0.0	0.0	0.0	0.0	0.0	0.0	0.0	0.0
DAB2IP	153090	symbol	H. sapiens	153090	H. sapiens	0.0	0.0	0.0	0.0	0.0	0.0	0.0	0.0	0.0	0.0	0.0	0.0	0.0	0.0	0.0	0.0	0.0	0.0	0.0	0.0
FMO2	2327	symbol	H. sapiens	2327	H. sapiens	0.0	0.0	0.0	0.0	0.0	0.0	0.0	0.0	0.0	0.0	0.0	0.0	0.0	0.0	0.0	0.0	0.0	0.0	0.0	0.0
AP1G1	164	symbol	H. sapiens	164	H. sapiens	0.0	0.0	0.0	0.0	0.0	0.0	0.0	0.0	0.0	0.0	0.0	0.0	0.0	0.0	0.0	0.0	0.0	0.0	0.0	0.0
TMCO4	255104	symbol	H. sapiens	255104	H. sapiens	0.0	0.0	0.0	0.0	0.0	0.0	0.0	0.0	0.0	0.0	0.0	0.0	0.0	0.0	0.0	0.0	0.0	0.0	0.0	0.0
BAG3	9531	symbol	H. sapiens	9531	H. sapiens	0.0	0.0	0.0	0.0	0.0	0.0	0.0	0.0	0.0	0.0	0.0	0.0	0.0	0.0	0.0	0.0	0.0	0.0	0.0	0.0
GPR88	54112	symbol	H. sapiens	54112	H. sapiens	0.0	0.0	0.0	0.0	0.0	0.0	0.0	0.0	0.0	0.0	0.0	0.0	0.0	0.0	0.0	0.0	0.0	0.0	0.0	0.0
COBLL1	22837	symbol	H. sapiens	22837	H. sapiens	0.0	0.0	0.0	0.0	0.0	0.0	0.0	0.0	0.0	0.0	0.0	0.0	0.0	0.0	0.0	0.0	0.0	0.0	0.0	0.0
BARD1	580	symbol	H. sapiens	580	H. sapiens	0.0	0.0	0.0	0.0	0.0	0.0	0.0	0.0	0.0	0.0	0.0	0.0	0.0	0.0	0.0	0.0	0.0	0.0	0.0	0.0
ABRA	137735	symbol	H. sapiens	137735	H. sapiens	0.0	0.0	0.0	0.0	0.0	0.0	0.0	0.0	0.0	0.0	0.0	0.0	0.0	0.0	0.0	0.0	0.0	0.0	0.0	0.0
CHCHD3	54927	symbol	H. sapiens	54927	H. sapiens	0.0	0.0	0.0	0.0	0.0	0.0	0.0	0.0	0.0	0.0	0.0	0.0	0.0	0.0	0.0	0.0	0.0	0.0	0.0	0.0
HRH4	59340	symbol	H. sapiens	59340	H. sapiens	0.0	0.0	0.0	0.0	0.0	0.0	0.0	0.0	0.0	0.0	0.0	0.0	0.0	0.0	0.0	0.0	0.0	0.0	0.0	0.0
ADAMTS6	11174	symbol	H. sapiens	11174	H. sapiens	0.0	0.0	0.0	0.0	0.0	0.0	0.0	0.0	0.0	0.0	0.0	0.0	0.0	0.0	0.0	0.0	0.0	0.0	0.0	0.0
ZNF354C	30832	symbol	H. sapiens	30832	H. sapiens	0.0	0.0	0.0	0.0	0.0	0.0	0.0	0.0	0.0	0.0	0.0	0.0	0.0	0.0	0.0	0.0	0.0	0.0	0.0	0.0
ZNF407	55628	symbol	H. sapiens	55628	H. sapiens	0.0	0.0	0.0	0.0	0.0	0.0	0.0	0.0	0.0	0.0	0.0	0.0	0.0	0.0	0.0	0.0	0.0	0.0	0.0	0.0
ANK3	288	symbol	H. sapiens	288	H. sapiens	0.0	0.0	0.0	0.0	0.0	0.0	0.0	0.0	0.0	0.0	0.0	0.0	0.0	0.0	0.0	0.0	0.0	0.0	0.0	0.0
EBPL	84650	symbol	H. sapiens	84650	H. sapiens	0.0	0.0	0.0	0.0	0.0	0.0	0.0	0.0	0.0	0.0	0.0	0.0	0.0	0.0	0.0	0.0	0.0	0.0	0.0	0.0
LDB1	8861	symbol	H. sapiens	8861	H. sapiens	0.0	0.0	0.0	0.0	0.0	0.0	0.0	0.0	0.0	0.0	0.0	0.0	0.0	0.0	0.0	0.0	0.0	0.0	0.0	0.0
C2	717	symbol	H. sapiens	717	H. sapiens	0.0	0.0	0.0	0.0	0.0	0.0	0.0	0.0	0.0	0.0	0.0	0.0	0.0	0.0	0.0	0.0	0.0	0.0	0.0	0.0
RBM26	64062	symbol	H. sapiens	64062	H. sapiens	0.0	0.0	0.0	0.0	0.0	0.0	0.0	0.0	0.0	0.0	0.0	0.0	0.0	0.0	0.0	0.0	0.0	0.0	0.0	0.0
SREK1	140890	symbol	H. sapiens	140890	H. sapiens	0.0	0.0	0.0	0.0	0.0	0.0	0.0	0.0	0.0	0.0	0.0	0.0	0.0	0.0	0.0	0.0	0.0	0.0	0.0	0.0
AGTR2	186	symbol	H. sapiens	186	H. sapiens	0.0	0.0	0.0	0.0	0.0	0.0	0.0	1.0	0.0	0.0	0.0	0.0	0.0	0.0	0.0	0.0	0.0	0.0	0.0	0.0
STC1	6781	symbol	H. sapiens	6781	H. sapiens	0.0	0.0	0.0	0.0	0.0	0.0	0.0	0.0	0.0	0.0	0.0	0.0	0.0	0.0	0.0	0.0	0.0	0.0	0.0	0.0
CHD1L	9557	symbol	H. sapiens	9557	H. sapiens	0.0	0.0	0.0	0.0	0.0	0.0	0.0	0.0	0.0	0.0	0.0	0.0	0.0	0.0	0.0	0.0	0.0	0.0	0.0	0.0
TSG101	7251	symbol	H. sapiens	7251	H. sapiens	0.0	0.0	0.0	0.0	0.0	0.0	0.0	0.0	0.0	0.0	0.0	0.0	0.0	0.0	0.0	0.0	0.0	0.0	0.0	0.0
SPOUT1	51490	symbol	H. sapiens	51490	H. sapiens	0.0	0.0	0.0	0.0	0.0	0.0	0.0	0.0	0.0	0.0	0.0	0.0	0.0	0.0	0.0	0.0	0.0	0.0	0.0	0.0
MIPOL1	145282	symbol	H. sapiens	145282	H. sapiens	0.0	0.0	0.0	0.0	0.0	0.0	0.0	0.0	0.0	0.0	0.0	0.0	0.0	0.0	0.0	0.0	0.0	0.0	0.0	0.0
ATG3	64422	symbol	H. sapiens	64422	H. sapiens	0.0	0.0	0.0	0.0	0.0	0.0	1.0	0.0	1.0	0.0	0.0	0.0	0.0	0.0	0.0	0.0	0.0	0.0	0.0	1.0
SPATA6	54558	symbol	H. sapiens	54558	H. sapiens	0.0	0.0	0.0	0.0	0.0	0.0	0.0	0.0	0.0	0.0	0.0	0.0	0.0	0.0	0.0	0.0	0.0	0.0	0.0	0.0
RAB11FIP2	22841	symbol	H. sapiens	22841	H. sapiens	0.0	0.0	0.0	0.0	0.0	0.0	0.0	0.0	0.0	0.0	0.0	0.0	0.0	0.0	0.0	0.0	0.0	0.0	0.0	0.0
DOCK7	85440	symbol	H. sapiens	85440	H. sapiens	0.0	0.0	0.0	0.0	0.0	0.0	0.0	0.0	0.0	0.0	0.0	0.0	0.0	0.0	0.0	0.0	0.0	0.0	0.0	0.0
BRAF	673	symbol	H. sapiens	673	H. sapiens	1.0	1.0	1.0	0.0	1.0	0.0	1.0	0.0	0.0	0.0	0.0	0.0	0.0	0.0	0.0	0.0	1.0	0.0	1.0	0.0
MCTS1	28985	symbol	H. sapiens	28985	H. sapiens	0.0	0.0	0.0	0.0	0.0	0.0	0.0	0.0	0.0	0.0	0.0	0.0	0.0	0.0	0.0	0.0	0.0	0.0	0.0	0.0
TRAPPC13	80006	symbol	H. sapiens	80006	H. sapiens	0.0	0.0	0.0	0.0	0.0	0.0	0.0	0.0	0.0	0.0	0.0	0.0	0.0	0.0	0.0	0.0	0.0	0.0	0.0	0.0
PCSK2	5126	symbol	H. sapiens	5126	H. sapiens	0.0	0.0	0.0	0.0	0.0	0.0	0.0	0.0	0.0	0.0	0.0	0.0	0.0	0.0	0.0	0.0	0.0	0.0	0.0	0.0
PCLO	27445	symbol	H. sapiens	27445	H. sapiens	0.0	0.0	0.0	0.0	1.0	0.0	0.0	0.0	0.0	0.0	0.0	0.0	0.0	0.0	0.0	0.0	0.0	0.0	0.0	0.0
SCAP	22937	symbol	H. sapiens	22937	H. sapiens	0.0	0.0	0.0	0.0	0.0	0.0	0.0	0.0	0.0	0.0	0.0	0.0	0.0	0.0	0.0	0.0	0.0	0.0	0.0	0.0
SLC7A4	6545	symbol	H. sapiens	6545	H. sapiens	0.0	0.0	0.0	0.0	0.0	0.0	0.0	0.0	0.0	0.0	0.0	0.0	0.0	0.0	0.0	0.0	0.0	0.0	0.0	0.0
PALM2	445815	gene_synonym	H. sapiens	445815	H. sapiens	0.0	0.0	0.0	0.0	0.0	0.0	0.0	0.0	0.0	0.0	0.0	0.0	0.0	0.0	0.0	0.0	0.0	0.0	0.0	0.0
ALDH1L2	160428	symbol	H. sapiens	160428	H. sapiens	0.0	0.0	0.0	0.0	0.0	0.0	0.0	0.0	0.0	0.0	0.0	0.0	0.0	0.0	0.0	0.0	0.0	0.0	0.0	0.0
AKIRIN1	79647	symbol	H. sapiens	79647	H. sapiens	0.0	0.0	0.0	0.0	0.0	0.0	0.0	0.0	0.0	0.0	0.0	0.0	0.0	0.0	0.0	0.0	0.0	0.0	0.0	0.0
MRPL57	78988	symbol	H. sapiens	78988	H. sapiens	0.0	0.0	0.0	0.0	0.0	0.0	0.0	0.0	0.0	0.0	0.0	0.0	0.0	0.0	0.0	0.0	0.0	0.0	0.0	0.0
POU2F1	5451	symbol	H. sapiens	5451	H. sapiens	0.0	0.0	0.0	0.0	0.0	0.0	0.0	0.0	0.0	0.0	0.0	0.0	0.0	0.0	0.0	0.0	0.0	0.0	0.0	0.0
AASS	10157	symbol	H. sapiens	10157	H. sapiens	0.0	0.0	0.0	0.0	0.0	0.0	0.0	0.0	0.0	0.0	0.0	0.0	0.0	0.0	0.0	0.0	0.0	0.0	0.0	0.0
CALCRL	10203	symbol	H. sapiens	10203	H. sapiens	0.0	0.0	0.0	0.0	0.0	0.0	0.0	0.0	0.0	0.0	0.0	0.0	0.0	0.0	0.0	0.0	0.0	0.0	0.0	0.0
CNEP1R1	255919	symbol	H. sapiens	255919	H. sapiens	0.0	0.0	0.0	0.0	0.0	0.0	0.0	0.0	0.0	0.0	0.0	0.0	0.0	0.0	0.0	0.0	0.0	0.0	0.0	0.0
RAB22A	57403	symbol	H. sapiens	57403	H. sapiens	0.0	0.0	0.0	0.0	0.0	0.0	0.0	0.0	0.0	0.0	0.0	0.0	0.0	0.0	0.0	0.0	0.0	0.0	0.0	0.0
DNAH5	1767	symbol	H. sapiens	1767	H. sapiens	0.0	0.0	0.0	0.0	0.0	0.0	0.0	0.0	0.0	0.0	0.0	0.0	0.0	0.0	0.0	0.0	0.0	0.0	0.0	0.0
PCSK5	5125	symbol	H. sapiens	5125	H. sapiens	0.0	0.0	0.0	0.0	0.0	0.0	0.0	0.0	0.0	0.0	0.0	0.0	0.0	0.0	0.0	0.0	0.0	0.0	0.0	0.0
PPAT	5471	symbol	H. sapiens	5471	H. sapiens	0.0	0.0	0.0	0.0	0.0	0.0	0.0	0.0	0.0	0.0	0.0	0.0	0.0	0.0	0.0	0.0	0.0	0.0	0.0	0.0
NR3C1	2908	symbol	H. sapiens	2908	H. sapiens	0.0	0.0	0.0	1.0	0.0	0.0	0.0	1.0	0.0	0.0	0.0	0.0	0.0	0.0	0.0	0.0	0.0	1.0	0.0	0.0
GLCE	26035	symbol	H. sapiens	26035	H. sapiens	0.0	0.0	0.0	0.0	0.0	0.0	0.0	0.0	0.0	0.0	0.0	0.0	0.0	0.0	0.0	0.0	0.0	0.0	0.0	0.0
NEUROG2	63973	symbol	H. sapiens	63973	H. sapiens	0.0	0.0	0.0	0.0	0.0	0.0	0.0	0.0	0.0	0.0	0.0	0.0	1.0	0.0	0.0	0.0	0.0	0.0	0.0	0.0
RC3H1	149041	symbol	H. sapiens	149041	H. sapiens	0.0	0.0	0.0	0.0	0.0	0.0	0.0	0.0	0.0	0.0	0.0	0.0	0.0	0.0	0.0	0.0	0.0	0.0	0.0	0.0
PTPN11	5781	symbol	H. sapiens	5781	H. sapiens	1.0	1.0	1.0	0.0	1.0	1.0	1.0	0.0	1.0	0.0	1.0	0.0	0.0	0.0	0.0	0.0	1.0	0.0	1.0	0.0
MCM5	4174	symbol	H. sapiens	4174	H. sapiens	0.0	0.0	0.0	0.0	0.0	0.0	0.0	0.0	0.0	0.0	0.0	0.0	0.0	0.0	0.0	0.0	0.0	0.0	0.0	0.0
CCDC179	100500938	symbol	H. sapiens	100500938	H. sapiens	0.0	0.0	0.0	0.0	0.0	0.0	0.0	0.0	0.0	0.0	0.0	0.0	0.0	0.0	0.0	0.0	0.0	0.0	0.0	0.0
TTC9	23508	symbol	H. sapiens	23508	H. sapiens	0.0	0.0	0.0	0.0	0.0	0.0	0.0	0.0	0.0	0.0	0.0	0.0	0.0	0.0	0.0	0.0	0.0	0.0	0.0	0.0
GPATCH8	23131	symbol	H. sapiens	23131	H. sapiens	0.0	0.0	0.0	0.0	0.0	0.0	0.0	0.0	0.0	0.0	0.0	0.0	0.0	0.0	0.0	0.0	0.0	0.0	0.0	0.0
CDYL2	124359	symbol	H. sapiens	124359	H. sapiens	0.0	0.0	0.0	0.0	0.0	0.0	0.0	0.0	0.0	0.0	0.0	0.0	0.0	0.0	0.0	0.0	0.0	0.0	0.0	0.0
CLEC19A	728276	symbol	H. sapiens	728276	H. sapiens	0.0	0.0	0.0	0.0	0.0	0.0	0.0	0.0	0.0	0.0	0.0	0.0	0.0	0.0	0.0	0.0	0.0	0.0	0.0	0.0
SLC33A1	9197	symbol	H. sapiens	9197	H. sapiens	0.0	0.0	0.0	0.0	0.0	0.0	0.0	0.0	0.0	0.0	0.0	0.0	0.0	0.0	0.0	0.0	0.0	0.0	0.0	0.0
KIAA0355	9710	gene_synonym	H. sapiens	9710	H. sapiens	0.0	0.0	0.0	0.0	0.0	0.0	0.0	0.0	0.0	0.0	0.0	0.0	0.0	0.0	0.0	0.0	0.0	0.0	0.0	0.0
EEF1AKMT2	399818	symbol	H. sapiens	399818	H. sapiens	0.0	0.0	0.0	0.0	0.0	0.0	0.0	0.0	0.0	0.0	0.0	0.0	0.0	0.0	0.0	0.0	0.0	0.0	0.0	0.0
TCEANC2	127428	symbol	H. sapiens	127428	H. sapiens	0.0	0.0	0.0	0.0	0.0	0.0	0.0	0.0	0.0	0.0	0.0	0.0	0.0	0.0	0.0	0.0	0.0	0.0	0.0	0.0
TET1	80312	symbol	H. sapiens	80312	H. sapiens	0.0	0.0	0.0	0.0	0.0	0.0	0.0	0.0	0.0	0.0	0.0	0.0	0.0	1.0	0.0	0.0	0.0	0.0	0.0	0.0
NDUFA5	4698	symbol	H. sapiens	4698	H. sapiens	0.0	0.0	0.0	0.0	0.0	0.0	0.0	0.0	0.0	0.0	0.0	0.0	0.0	0.0	0.0	0.0	0.0	0.0	0.0	0.0
DYNLT3	6990	symbol	H. sapiens	6990	H. sapiens	0.0	0.0	0.0	0.0	0.0	0.0	0.0	0.0	0.0	0.0	0.0	0.0	0.0	0.0	0.0	0.0	0.0	0.0	0.0	0.0
LRP1	4035	symbol	H. sapiens	4035	H. sapiens	0.0	0.0	0.0	0.0	0.0	0.0	1.0	0.0	0.0	0.0	0.0	0.0	0.0	0.0	0.0	0.0	0.0	0.0	0.0	0.0
ZC3H12B	340554	symbol	H. sapiens	340554	H. sapiens	0.0	0.0	0.0	0.0	0.0	0.0	0.0	0.0	0.0	0.0	0.0	0.0	0.0	0.0	0.0	0.0	0.0	0.0	0.0	0.0
ZFC3H1	196441	symbol	H. sapiens	196441	H. sapiens	0.0	0.0	0.0	0.0	0.0	0.0	0.0	0.0	0.0	0.0	0.0	0.0	0.0	0.0	0.0	0.0	0.0	0.0	0.0	0.0
USP45	85015	symbol	H. sapiens	85015	H. sapiens	0.0	0.0	0.0	0.0	0.0	0.0	0.0	0.0	0.0	0.0	0.0	0.0	0.0	0.0	0.0	0.0	0.0	0.0	0.0	0.0
TNIK	23043	symbol	H. sapiens	23043	H. sapiens	0.0	0.0	0.0	0.0	0.0	0.0	0.0	0.0	0.0	0.0	0.0	0.0	0.0	0.0	0.0	0.0	0.0	0.0	0.0	0.0
RHOBTB3	22836	symbol	H. sapiens	22836	H. sapiens	0.0	0.0	0.0	0.0	0.0	0.0	0.0	0.0	0.0	0.0	0.0	0.0	0.0	0.0	0.0	0.0	0.0	0.0	0.0	0.0
DISC1	27185	symbol	H. sapiens	27185	H. sapiens	0.0	0.0	0.0	0.0	0.0	0.0	0.0	0.0	0.0	0.0	0.0	0.0	0.0	0.0	0.0	0.0	0.0	0.0	0.0	0.0
PLA2G12A	81579	symbol	H. sapiens	81579	H. sapiens	0.0	0.0	0.0	0.0	0.0	0.0	0.0	0.0	0.0	0.0	0.0	0.0	0.0	0.0	0.0	0.0	0.0	0.0	0.0	0.0
ANKIB1	54467	symbol	H. sapiens	54467	H. sapiens	0.0	0.0	0.0	0.0	0.0	0.0	0.0	0.0	0.0	0.0	0.0	0.0	0.0	0.0	0.0	0.0	0.0	0.0	0.0	0.0
FZD3	7976	symbol	H. sapiens	7976	H. sapiens	0.0	0.0	0.0	0.0	0.0	0.0	0.0	0.0	0.0	0.0	0.0	0.0	0.0	0.0	0.0	0.0	0.0	0.0	0.0	0.0
KIF13A	63971	symbol	H. sapiens	63971	H. sapiens	0.0	0.0	0.0	0.0	0.0	0.0	0.0	0.0	0.0	0.0	0.0	0.0	0.0	0.0	0.0	0.0	0.0	0.0	0.0	0.0
NOX1	27035	symbol	H. sapiens	27035	H. sapiens	0.0	1.0	0.0	0.0	0.0	0.0	1.0	0.0	0.0	0.0	0.0	0.0	0.0	0.0	0.0	0.0	0.0	0.0	0.0	0.0
HNRNPU	3192	symbol	H. sapiens	3192	H. sapiens	0.0	0.0	0.0	0.0	0.0	0.0	0.0	0.0	0.0	0.0	0.0	0.0	0.0	0.0	0.0	0.0	0.0	0.0	0.0	0.0
CRIPT	9419	symbol	H. sapiens	9419	H. sapiens	0.0	0.0	0.0	0.0	0.0	0.0	0.0	0.0	0.0	0.0	0.0	0.0	0.0	0.0	0.0	0.0	0.0	0.0	0.0	0.0
DTWD2	285605	symbol	H. sapiens	285605	H. sapiens	0.0	0.0	0.0	0.0	0.0	0.0	0.0	0.0	0.0	0.0	0.0	0.0	0.0	0.0	0.0	0.0	0.0	0.0	0.0	0.0
LOC100144595	100144595	Gene_ID	H. sapiens	100144595	H. sapiens	0.0	0.0	0.0	0.0	0.0	0.0	0.0	0.0	0.0	0.0	0.0	0.0	0.0	0.0	0.0	0.0	0.0	0.0	0.0	0.0
SELENOI	85465	symbol	H. sapiens	85465	H. sapiens	0.0	0.0	0.0	0.0	0.0	0.0	0.0	0.0	0.0	0.0	0.0	0.0	0.0	0.0	0.0	0.0	0.0	0.0	0.0	0.0
IL1F10	84639	symbol	H. sapiens	84639	H. sapiens	0.0	0.0	0.0	0.0	0.0	0.0	0.0	0.0	0.0	0.0	0.0	0.0	0.0	0.0	1.0	0.0	0.0	0.0	0.0	0.0
TMEM64	169200	symbol	H. sapiens	169200	H. sapiens	0.0	0.0	0.0	0.0	0.0	0.0	0.0	0.0	0.0	0.0	0.0	0.0	0.0	0.0	0.0	0.0	0.0	0.0	0.0	0.0
NFIB	4781	symbol	H. sapiens	4781	H. sapiens	0.0	0.0	0.0	0.0	0.0	0.0	0.0	0.0	0.0	0.0	0.0	0.0	0.0	0.0	0.0	0.0	0.0	0.0	0.0	0.0
CR1	1378	symbol	H. sapiens	1378	H. sapiens	0.0	0.0	0.0	0.0	0.0	0.0	0.0	0.0	0.0	0.0	0.0	0.0	0.0	0.0	0.0	0.0	0.0	0.0	0.0	0.0
LPIN2	9663	symbol	H. sapiens	9663	H. sapiens	0.0	1.0	0.0	1.0	0.0	0.0	0.0	0.0	0.0	0.0	0.0	0.0	0.0	0.0	0.0	0.0	0.0	0.0	0.0	0.0
CCDC88A	55704	symbol	H. sapiens	55704	H. sapiens	0.0	0.0	0.0	0.0	0.0	0.0	0.0	0.0	0.0	0.0	0.0	0.0	0.0	0.0	0.0	0.0	0.0	0.0	0.0	0.0
ELOVL2	54898	symbol	H. sapiens	54898	H. sapiens	0.0	0.0	0.0	0.0	0.0	0.0	0.0	0.0	0.0	0.0	0.0	0.0	0.0	0.0	0.0	0.0	0.0	0.0	0.0	0.0
ZBTB7B	51043	symbol	H. sapiens	51043	H. sapiens	0.0	0.0	0.0	0.0	0.0	0.0	0.0	0.0	0.0	0.0	0.0	0.0	0.0	0.0	0.0	0.0	0.0	0.0	0.0	0.0
TIMM29	90580	symbol	H. sapiens	90580	H. sapiens	0.0	0.0	0.0	0.0	0.0	0.0	0.0	0.0	0.0	0.0	0.0	0.0	0.0	0.0	0.0	0.0	0.0	0.0	0.0	0.0
ZNF280D	54816	symbol	H. sapiens	54816	H. sapiens	0.0	0.0	0.0	0.0	0.0	0.0	0.0	0.0	0.0	0.0	0.0	0.0	0.0	0.0	0.0	0.0	0.0	0.0	0.0	0.0
FLT1	2321	symbol	H. sapiens	2321	H. sapiens	1.0	1.0	0.0	0.0	0.0	0.0	0.0	0.0	0.0	0.0	0.0	0.0	0.0	0.0	0.0	0.0	0.0	0.0	0.0	0.0
EPB41L4B	54566	symbol	H. sapiens	54566	H. sapiens	0.0	0.0	0.0	0.0	0.0	0.0	0.0	0.0	0.0	0.0	0.0	0.0	0.0	0.0	0.0	0.0	0.0	1.0	0.0	0.0
PPIL6	285755	symbol	H. sapiens	285755	H. sapiens	0.0	0.0	0.0	0.0	0.0	0.0	0.0	0.0	0.0	0.0	0.0	0.0	0.0	0.0	0.0	0.0	0.0	0.0	0.0	0.0
FGF1	2246	symbol	H. sapiens	2246	H. sapiens	1.0	1.0	0.0	0.0	0.0	0.0	0.0	0.0	0.0	0.0	0.0	0.0	0.0	0.0	0.0	0.0	0.0	0.0	0.0	0.0
SLC25A12	8604	symbol	H. sapiens	8604	H. sapiens	0.0	0.0	0.0	0.0	0.0	0.0	0.0	0.0	0.0	0.0	0.0	0.0	0.0	0.0	0.0	0.0	0.0	0.0	0.0	0.0
RAPGEF3	10411	symbol	H. sapiens	10411	H. sapiens	1.0	0.0	0.0	0.0	1.0	0.0	0.0	0.0	0.0	0.0	1.0	0.0	0.0	0.0	0.0	0.0	0.0	0.0	0.0	0.0
FMN2	56776	symbol	H. sapiens	56776	H. sapiens	0.0	0.0	0.0	0.0	0.0	0.0	0.0	0.0	0.0	0.0	0.0	0.0	0.0	0.0	0.0	0.0	0.0	0.0	0.0	0.0
REEP3	221035	symbol	H. sapiens	221035	H. sapiens	0.0	0.0	0.0	0.0	0.0	0.0	0.0	0.0	0.0	0.0	0.0	0.0	0.0	0.0	0.0	0.0	0.0	0.0	0.0	0.0
SLCO6A1	133482	symbol	H. sapiens	133482	H. sapiens	0.0	0.0	0.0	0.0	0.0	0.0	0.0	0.0	0.0	0.0	0.0	0.0	0.0	0.0	0.0	0.0	0.0	0.0	0.0	0.0
ST6GALNAC5	81849	symbol	H. sapiens	81849	H. sapiens	0.0	0.0	0.0	0.0	0.0	0.0	0.0	0.0	0.0	0.0	0.0	0.0	0.0	0.0	0.0	0.0	0.0	0.0	0.0	0.0
TMEM19	55266	symbol	H. sapiens	55266	H. sapiens	0.0	0.0	0.0	0.0	0.0	0.0	0.0	0.0	0.0	0.0	0.0	0.0	0.0	0.0	0.0	0.0	0.0	0.0	0.0	0.0
ODF2L	57489	symbol	H. sapiens	57489	H. sapiens	0.0	0.0	0.0	0.0	0.0	0.0	0.0	0.0	0.0	0.0	0.0	0.0	0.0	0.0	0.0	0.0	0.0	0.0	0.0	0.0
SPCS3	60559	symbol	H. sapiens	60559	H. sapiens	0.0	0.0	0.0	0.0	0.0	0.0	0.0	0.0	0.0	0.0	0.0	0.0	0.0	0.0	0.0	0.0	0.0	0.0	0.0	0.0
RGPD4	285190	symbol	H. sapiens	285190	H. sapiens	0.0	0.0	0.0	0.0	0.0	0.0	0.0	0.0	0.0	0.0	0.0	0.0	0.0	0.0	0.0	0.0	0.0	0.0	0.0	0.0
HBP1	26959	symbol	H. sapiens	26959	H. sapiens	0.0	0.0	0.0	0.0	0.0	0.0	0.0	0.0	0.0	0.0	0.0	0.0	0.0	0.0	0.0	0.0	0.0	0.0	0.0	0.0
UTY	7404	symbol	H. sapiens	7404	H. sapiens	0.0	0.0	0.0	0.0	0.0	0.0	0.0	0.0	0.0	0.0	0.0	0.0	0.0	0.0	0.0	0.0	0.0	0.0	0.0	0.0
MED4	29079	symbol	H. sapiens	29079	H. sapiens	0.0	0.0	0.0	0.0	0.0	0.0	0.0	0.0	0.0	0.0	0.0	0.0	0.0	0.0	0.0	0.0	0.0	0.0	0.0	0.0
PHF14	9678	symbol	H. sapiens	9678	H. sapiens	0.0	0.0	0.0	0.0	0.0	0.0	0.0	0.0	0.0	0.0	0.0	0.0	0.0	0.0	0.0	0.0	0.0	0.0	0.0	0.0
MIGA1	374986	symbol	H. sapiens	374986	H. sapiens	0.0	0.0	0.0	0.0	0.0	0.0	0.0	0.0	0.0	0.0	0.0	0.0	0.0	0.0	0.0	0.0	0.0	0.0	0.0	0.0
SLC4A10	57282	symbol	H. sapiens	57282	H. sapiens	0.0	0.0	0.0	0.0	0.0	0.0	0.0	0.0	0.0	0.0	0.0	0.0	0.0	0.0	0.0	0.0	0.0	0.0	0.0	0.0
SNX2	6643	symbol	H. sapiens	6643	H. sapiens	0.0	0.0	0.0	0.0	0.0	0.0	0.0	0.0	0.0	0.0	0.0	0.0	0.0	0.0	0.0	0.0	0.0	0.0	0.0	0.0
ARPC3	10094	symbol	H. sapiens	10094	H. sapiens	1.0	0.0	0.0	0.0	0.0	1.0	0.0	0.0	0.0	0.0	0.0	0.0	0.0	0.0	0.0	0.0	0.0	0.0	0.0	0.0
PRTG	283659	symbol	H. sapiens	283659	H. sapiens	0.0	0.0	0.0	0.0	0.0	0.0	0.0	0.0	0.0	0.0	0.0	0.0	0.0	0.0	0.0	0.0	0.0	0.0	0.0	0.0
TMX1	81542	symbol	H. sapiens	81542	H. sapiens	0.0	0.0	0.0	0.0	0.0	0.0	0.0	0.0	0.0	0.0	0.0	0.0	0.0	0.0	0.0	0.0	0.0	0.0	0.0	0.0
SGIP1	84251	symbol	H. sapiens	84251	H. sapiens	0.0	0.0	0.0	0.0	0.0	0.0	0.0	0.0	0.0	0.0	0.0	0.0	0.0	0.0	0.0	0.0	0.0	0.0	0.0	0.0
RAB33B	83452	symbol	H. sapiens	83452	H. sapiens	0.0	0.0	0.0	0.0	0.0	0.0	0.0	0.0	0.0	0.0	0.0	0.0	0.0	0.0	0.0	0.0	0.0	0.0	0.0	0.0
UMPS	7372	symbol	H. sapiens	7372	H. sapiens	0.0	0.0	0.0	0.0	0.0	0.0	0.0	0.0	0.0	0.0	0.0	0.0	0.0	0.0	0.0	0.0	0.0	0.0	0.0	0.0
SLC24A2	25769	symbol	H. sapiens	25769	H. sapiens	0.0	0.0	0.0	0.0	0.0	0.0	0.0	0.0	0.0	0.0	0.0	0.0	0.0	0.0	0.0	0.0	0.0	0.0	0.0	0.0
LYPLAL1	127018	symbol	H. sapiens	127018	H. sapiens	0.0	0.0	0.0	0.0	0.0	0.0	0.0	0.0	0.0	0.0	0.0	0.0	0.0	0.0	0.0	0.0	0.0	0.0	0.0	0.0
IPMK	253430	symbol	H. sapiens	253430	H. sapiens	0.0	0.0	0.0	0.0	0.0	0.0	0.0	0.0	0.0	0.0	1.0	0.0	0.0	0.0	0.0	0.0	0.0	0.0	0.0	0.0
ADAMTS4	9507	symbol	H. sapiens	9507	H. sapiens	0.0	0.0	0.0	0.0	0.0	0.0	0.0	0.0	0.0	0.0	0.0	0.0	0.0	0.0	0.0	0.0	0.0	0.0	0.0	0.0
PITPNC1	26207	symbol	H. sapiens	26207	H. sapiens	0.0	0.0	0.0	0.0	0.0	0.0	0.0	0.0	0.0	0.0	0.0	0.0	0.0	0.0	0.0	0.0	0.0	0.0	0.0	0.0
DCLK1	9201	symbol	H. sapiens	9201	H. sapiens	0.0	0.0	0.0	0.0	0.0	0.0	0.0	0.0	0.0	0.0	0.0	0.0	0.0	0.0	0.0	0.0	0.0	0.0	0.0	0.0
ZNF326	284695	symbol	H. sapiens	284695	H. sapiens	0.0	0.0	0.0	0.0	0.0	0.0	0.0	0.0	0.0	0.0	0.0	0.0	0.0	0.0	0.0	0.0	0.0	0.0	0.0	0.0
UBE2V2	7336	symbol	H. sapiens	7336	H. sapiens	0.0	0.0	0.0	0.0	0.0	0.0	0.0	0.0	0.0	0.0	0.0	0.0	0.0	0.0	0.0	0.0	0.0	0.0	0.0	0.0
TEAD1	7003	symbol	H. sapiens	7003	H. sapiens	1.0	0.0	0.0	0.0	0.0	0.0	0.0	0.0	0.0	0.0	0.0	0.0	0.0	0.0	0.0	0.0	0.0	0.0	0.0	0.0
RDH11	51109	symbol	H. sapiens	51109	H. sapiens	0.0	0.0	0.0	0.0	0.0	0.0	0.0	0.0	0.0	0.0	0.0	0.0	0.0	0.0	0.0	0.0	0.0	0.0	0.0	0.0
PSD3	23362	symbol	H. sapiens	23362	H. sapiens	0.0	0.0	0.0	0.0	0.0	0.0	0.0	0.0	0.0	0.0	0.0	0.0	0.0	0.0	0.0	0.0	0.0	0.0	0.0	0.0
OTULIN	90268	symbol	H. sapiens	90268	H. sapiens	0.0	0.0	0.0	0.0	0.0	0.0	0.0	0.0	0.0	0.0	0.0	0.0	0.0	0.0	0.0	0.0	0.0	0.0	0.0	0.0
PDE9A	5152	symbol	H. sapiens	5152	H. sapiens	0.0	0.0	0.0	0.0	1.0	0.0	0.0	0.0	0.0	0.0	0.0	0.0	0.0	0.0	0.0	0.0	0.0	0.0	0.0	0.0
LZTFL1	54585	symbol	H. sapiens	54585	H. sapiens	0.0	0.0	0.0	0.0	0.0	0.0	0.0	0.0	0.0	0.0	0.0	0.0	0.0	0.0	0.0	0.0	0.0	0.0	0.0	0.0
PANX1	24145	symbol	H. sapiens	24145	H. sapiens	0.0	0.0	0.0	0.0	0.0	0.0	0.0	0.0	0.0	0.0	0.0	0.0	0.0	0.0	0.0	0.0	0.0	0.0	0.0	0.0
CYP4F2	8529	symbol	H. sapiens	8529	H. sapiens	0.0	0.0	0.0	0.0	0.0	0.0	0.0	0.0	0.0	0.0	0.0	0.0	0.0	0.0	0.0	0.0	0.0	0.0	0.0	0.0
AFF4	27125	symbol	H. sapiens	27125	H. sapiens	0.0	0.0	0.0	0.0	0.0	0.0	0.0	0.0	0.0	0.0	0.0	0.0	0.0	0.0	0.0	0.0	0.0	0.0	0.0	0.0
RGPD8	727851	symbol	H. sapiens	727851	H. sapiens	0.0	0.0	0.0	0.0	0.0	0.0	0.0	0.0	0.0	0.0	0.0	0.0	0.0	0.0	1.0	0.0	0.0	0.0	0.0	0.0
TMEM170B	100113407	symbol	H. sapiens	100113407	H. sapiens	0.0	0.0	0.0	0.0	0.0	0.0	0.0	0.0	0.0	0.0	0.0	0.0	0.0	0.0	0.0	0.0	0.0	0.0	0.0	0.0
METTL25	84190	symbol	H. sapiens	84190	H. sapiens	0.0	0.0	0.0	0.0	0.0	0.0	0.0	0.0	0.0	0.0	0.0	0.0	0.0	0.0	0.0	0.0	0.0	0.0	0.0	0.0
PSAT1	29968	symbol	H. sapiens	29968	H. sapiens	0.0	0.0	0.0	0.0	1.0	0.0	0.0	0.0	0.0	0.0	0.0	0.0	0.0	0.0	0.0	0.0	0.0	0.0	0.0	0.0
UGT8	7368	symbol	H. sapiens	7368	H. sapiens	0.0	0.0	0.0	0.0	0.0	0.0	0.0	0.0	0.0	0.0	0.0	0.0	0.0	0.0	0.0	0.0	0.0	0.0	0.0	0.0
ANKRD20A3	441425	gene_synonym	H. sapiens	441425	H. sapiens	0.0	0.0	0.0	0.0	0.0	0.0	0.0	0.0	0.0	0.0	0.0	0.0	0.0	0.0	0.0	0.0	0.0	0.0	0.0	0.0
SMC2	10592	symbol	H. sapiens	10592	H. sapiens	0.0	0.0	0.0	0.0	0.0	0.0	0.0	0.0	0.0	0.0	0.0	0.0	0.0	0.0	0.0	0.0	0.0	0.0	0.0	0.0
RGPD6	729540	symbol	H. sapiens	729540	H. sapiens	0.0	0.0	0.0	0.0	0.0	0.0	0.0	0.0	0.0	0.0	0.0	0.0	0.0	0.0	0.0	0.0	0.0	0.0	0.0	0.0
TACO1	51204	symbol	H. sapiens	51204	H. sapiens	0.0	0.0	0.0	0.0	0.0	0.0	0.0	0.0	0.0	0.0	0.0	0.0	0.0	0.0	0.0	0.0	0.0	0.0	0.0	0.0
ENPP5	59084	symbol	H. sapiens	59084	H. sapiens	0.0	0.0	0.0	0.0	0.0	0.0	0.0	0.0	0.0	0.0	0.0	0.0	0.0	0.0	0.0	0.0	0.0	0.0	0.0	0.0
OTUD6B	51633	symbol	H. sapiens	51633	H. sapiens	0.0	0.0	0.0	0.0	0.0	0.0	0.0	0.0	0.0	0.0	0.0	0.0	0.0	0.0	0.0	0.0	0.0	0.0	0.0	0.0
SLC35G1	159371	symbol	H. sapiens	159371	H. sapiens	0.0	0.0	0.0	0.0	0.0	0.0	0.0	0.0	0.0	0.0	0.0	0.0	0.0	0.0	0.0	0.0	0.0	0.0	0.0	0.0
SH3TC2	79628	symbol	H. sapiens	79628	H. sapiens	0.0	0.0	0.0	0.0	0.0	0.0	0.0	0.0	0.0	0.0	0.0	0.0	0.0	0.0	0.0	0.0	0.0	0.0	0.0	0.0
NCOR1	9611	symbol	H. sapiens	9611	H. sapiens	0.0	1.0	0.0	1.0	0.0	0.0	0.0	0.0	0.0	0.0	1.0	0.0	0.0	1.0	0.0	0.0	0.0	0.0	0.0	0.0
DTX3L	151636	symbol	H. sapiens	151636	H. sapiens	0.0	0.0	0.0	0.0	0.0	0.0	0.0	0.0	0.0	0.0	0.0	0.0	0.0	0.0	0.0	0.0	0.0	0.0	0.0	0.0
STAM2	10254	symbol	H. sapiens	10254	H. sapiens	0.0	0.0	0.0	0.0	0.0	0.0	0.0	0.0	0.0	0.0	0.0	0.0	0.0	0.0	0.0	0.0	0.0	0.0	0.0	0.0
RGPD5	84220	symbol	H. sapiens	84220	H. sapiens	0.0	0.0	0.0	0.0	0.0	0.0	0.0	0.0	0.0	0.0	0.0	0.0	0.0	0.0	0.0	0.0	0.0	0.0	0.0	0.0
MITF	4286	symbol	H. sapiens	4286	H. sapiens	1.0	1.0	0.0	0.0	1.0	0.0	1.0	0.0	0.0	0.0	0.0	1.0	0.0	0.0	0.0	0.0	0.0	0.0	0.0	0.0
FAM221A	340277	symbol	H. sapiens	340277	H. sapiens	0.0	0.0	0.0	0.0	0.0	0.0	0.0	0.0	0.0	0.0	0.0	0.0	0.0	0.0	0.0	0.0	0.0	0.0	0.0	0.0
TNFAIP3	7128	symbol	H. sapiens	7128	H. sapiens	0.0	0.0	1.0	0.0	0.0	0.0	1.0	0.0	0.0	0.0	0.0	0.0	0.0	0.0	0.0	0.0	0.0	1.0	0.0	0.0
SOCS4	122809	symbol	H. sapiens	122809	H. sapiens	0.0	1.0	0.0	0.0	0.0	0.0	0.0	0.0	0.0	0.0	0.0	0.0	0.0	0.0	0.0	0.0	0.0	0.0	0.0	0.0
LSAMP	4045	symbol	H. sapiens	4045	H. sapiens	0.0	0.0	0.0	0.0	0.0	0.0	0.0	0.0	0.0	0.0	0.0	0.0	0.0	0.0	0.0	0.0	0.0	0.0	0.0	0.0
PDGFD	80310	symbol	H. sapiens	80310	H. sapiens	1.0	1.0	0.0	0.0	1.0	0.0	0.0	0.0	0.0	0.0	1.0	0.0	0.0	0.0	0.0	0.0	0.0	0.0	0.0	0.0
GK	2710	symbol	H. sapiens	2710	H. sapiens	0.0	0.0	0.0	0.0	0.0	0.0	0.0	0.0	0.0	0.0	0.0	0.0	0.0	0.0	0.0	0.0	0.0	0.0	0.0	0.0
TBC1D20	128637	symbol	H. sapiens	128637	H. sapiens	0.0	0.0	0.0	0.0	0.0	0.0	0.0	0.0	0.0	0.0	0.0	0.0	0.0	0.0	0.0	0.0	0.0	0.0	0.0	0.0
CLHC1	130162	symbol	H. sapiens	130162	H. sapiens	0.0	0.0	0.0	0.0	0.0	0.0	0.0	0.0	0.0	0.0	0.0	0.0	0.0	0.0	0.0	0.0	0.0	0.0	0.0	0.0
PALLD	23022	symbol	H. sapiens	23022	H. sapiens	0.0	0.0	0.0	0.0	0.0	0.0	0.0	0.0	0.0	0.0	0.0	0.0	0.0	0.0	0.0	0.0	0.0	0.0	0.0	0.0
RAB3GAP2	25782	symbol	H. sapiens	25782	H. sapiens	0.0	0.0	0.0	0.0	0.0	0.0	0.0	0.0	0.0	0.0	0.0	0.0	0.0	0.0	0.0	0.0	0.0	0.0	0.0	0.0
ATP6V1A	523	symbol	H. sapiens	523	H. sapiens	0.0	0.0	0.0	0.0	0.0	0.0	0.0	0.0	0.0	0.0	0.0	0.0	0.0	0.0	0.0	0.0	0.0	0.0	0.0	0.0
RAD51B	5890	symbol	H. sapiens	5890	H. sapiens	0.0	0.0	0.0	0.0	0.0	0.0	0.0	0.0	0.0	0.0	0.0	0.0	0.0	0.0	0.0	0.0	0.0	0.0	0.0	0.0
REV3L	5980	symbol	H. sapiens	5980	H. sapiens	0.0	0.0	0.0	0.0	0.0	0.0	0.0	0.0	0.0	0.0	0.0	0.0	0.0	0.0	0.0	0.0	0.0	0.0	0.0	0.0
FBXO33	254170	symbol	H. sapiens	254170	H. sapiens	0.0	0.0	0.0	0.0	0.0	0.0	0.0	0.0	0.0	0.0	0.0	0.0	0.0	0.0	0.0	0.0	0.0	0.0	0.0	0.0
CSNK1D	1453	symbol	H. sapiens	1453	H. sapiens	0.0	0.0	0.0	0.0	1.0	0.0	0.0	0.0	0.0	0.0	0.0	0.0	0.0	0.0	0.0	0.0	0.0	0.0	0.0	0.0
ERBIN	55914	symbol	H. sapiens	55914	H. sapiens	0.0	0.0	0.0	0.0	0.0	0.0	0.0	0.0	0.0	0.0	0.0	0.0	0.0	0.0	0.0	0.0	0.0	0.0	0.0	0.0
TMEM26	219623	symbol	H. sapiens	219623	H. sapiens	0.0	0.0	0.0	0.0	0.0	0.0	0.0	0.0	0.0	0.0	0.0	0.0	0.0	0.0	0.0	0.0	0.0	0.0	0.0	0.0
ITGB8	3696	symbol	H. sapiens	3696	H. sapiens	0.0	0.0	0.0	0.0	0.0	0.0	0.0	0.0	0.0	0.0	0.0	0.0	0.0	0.0	0.0	0.0	0.0	0.0	0.0	0.0
TNFRSF19	55504	symbol	H. sapiens	55504	H. sapiens	0.0	0.0	0.0	0.0	0.0	0.0	0.0	0.0	0.0	0.0	0.0	0.0	0.0	0.0	0.0	0.0	0.0	0.0	0.0	0.0
FHL5	9457	symbol	H. sapiens	9457	H. sapiens	0.0	0.0	0.0	0.0	0.0	0.0	0.0	0.0	0.0	0.0	0.0	0.0	0.0	0.0	0.0	0.0	0.0	0.0	0.0	0.0
NLGN4X	57502	symbol	H. sapiens	57502	H. sapiens	0.0	0.0	0.0	0.0	0.0	0.0	0.0	0.0	0.0	0.0	0.0	0.0	0.0	0.0	0.0	0.0	0.0	0.0	0.0	0.0
ATXN1L	342371	symbol	H. sapiens	342371	H. sapiens	0.0	0.0	0.0	0.0	0.0	0.0	0.0	0.0	0.0	0.0	0.0	0.0	0.0	0.0	0.0	0.0	0.0	0.0	0.0	0.0
HSFX3	101928917	symbol	H. sapiens	101928917	H. sapiens	0.0	0.0	0.0	0.0	0.0	0.0	0.0	0.0	0.0	0.0	0.0	0.0	0.0	0.0	0.0	0.0	0.0	0.0	0.0	0.0
ATG16L1	55054	symbol	H. sapiens	55054	H. sapiens	0.0	0.0	0.0	0.0	0.0	1.0	0.0	0.0	1.0	0.0	0.0	0.0	0.0	0.0	0.0	0.0	0.0	0.0	0.0	1.0
XRN1	54464	symbol	H. sapiens	54464	H. sapiens	0.0	0.0	0.0	0.0	0.0	0.0	0.0	0.0	0.0	0.0	0.0	0.0	0.0	0.0	0.0	0.0	0.0	0.0	0.0	0.0
TENT4B	64282	symbol	H. sapiens	64282	H. sapiens	0.0	0.0	0.0	0.0	0.0	0.0	0.0	0.0	0.0	0.0	0.0	0.0	0.0	0.0	0.0	0.0	0.0	0.0	0.0	0.0
RAB3IP	117177	symbol	H. sapiens	117177	H. sapiens	0.0	0.0	0.0	0.0	0.0	0.0	0.0	0.0	0.0	0.0	0.0	0.0	0.0	0.0	0.0	0.0	0.0	0.0	0.0	0.0
TLL2	7093	symbol	H. sapiens	7093	H. sapiens	0.0	0.0	0.0	0.0	0.0	0.0	0.0	0.0	0.0	0.0	0.0	0.0	0.0	0.0	0.0	0.0	0.0	0.0	0.0	0.0
STAU2	27067	symbol	H. sapiens	27067	H. sapiens	0.0	0.0	0.0	0.0	0.0	0.0	0.0	0.0	0.0	0.0	0.0	0.0	0.0	0.0	0.0	0.0	0.0	0.0	0.0	0.0
CTCFL	140690	symbol	H. sapiens	140690	H. sapiens	0.0	0.0	0.0	0.0	0.0	0.0	0.0	0.0	0.0	0.0	0.0	0.0	0.0	0.0	0.0	0.0	0.0	0.0	0.0	0.0
GCG	2641	symbol	H. sapiens	2641	H. sapiens	0.0	0.0	0.0	0.0	1.0	0.0	0.0	1.0	0.0	1.0	0.0	0.0	0.0	0.0	0.0	0.0	0.0	0.0	0.0	0.0
UAP1	6675	symbol	H. sapiens	6675	H. sapiens	0.0	0.0	0.0	0.0	0.0	0.0	0.0	0.0	0.0	0.0	0.0	0.0	0.0	0.0	0.0	0.0	0.0	0.0	0.0	0.0
TBC1D19	55296	symbol	H. sapiens	55296	H. sapiens	0.0	0.0	0.0	0.0	0.0	0.0	0.0	0.0	0.0	0.0	0.0	0.0	0.0	0.0	0.0	0.0	0.0	0.0	0.0	0.0
FBXO36	130888	symbol	H. sapiens	130888	H. sapiens	0.0	0.0	0.0	0.0	0.0	0.0	0.0	0.0	0.0	0.0	0.0	0.0	0.0	0.0	0.0	0.0	0.0	0.0	0.0	0.0
RNASEL	6041	symbol	H. sapiens	6041	H. sapiens	0.0	0.0	0.0	0.0	0.0	0.0	0.0	0.0	0.0	0.0	0.0	0.0	0.0	0.0	0.0	0.0	0.0	0.0	0.0	0.0
TMEM70	54968	symbol	H. sapiens	54968	H. sapiens	0.0	0.0	0.0	0.0	0.0	0.0	0.0	0.0	0.0	0.0	0.0	0.0	0.0	0.0	0.0	0.0	0.0	0.0	0.0	0.0
COLEC10	10584	symbol	H. sapiens	10584	H. sapiens	0.0	0.0	0.0	0.0	0.0	0.0	0.0	0.0	0.0	0.0	0.0	0.0	0.0	0.0	0.0	0.0	0.0	0.0	0.0	0.0
DGKH	160851	symbol	H. sapiens	160851	H. sapiens	0.0	0.0	0.0	0.0	0.0	0.0	0.0	0.0	0.0	0.0	1.0	0.0	0.0	0.0	0.0	0.0	0.0	0.0	0.0	0.0
SLC25A24	29957	symbol	H. sapiens	29957	H. sapiens	0.0	0.0	0.0	0.0	0.0	0.0	0.0	0.0	0.0	0.0	0.0	0.0	0.0	0.0	0.0	0.0	0.0	0.0	0.0	0.0
IL15	3600	symbol	H. sapiens	3600	H. sapiens	1.0	0.0	0.0	0.0	0.0	0.0	1.0	0.0	0.0	0.0	0.0	0.0	0.0	0.0	0.0	0.0	0.0	0.0	0.0	0.0
VGLL3	389136	symbol	H. sapiens	389136	H. sapiens	0.0	0.0	0.0	0.0	0.0	0.0	0.0	0.0	0.0	0.0	0.0	0.0	0.0	0.0	0.0	0.0	0.0	0.0	0.0	0.0
ZNF260	339324	symbol	H. sapiens	339324	H. sapiens	0.0	0.0	0.0	0.0	0.0	0.0	0.0	0.0	0.0	0.0	0.0	0.0	0.0	0.0	0.0	0.0	0.0	0.0	0.0	0.0
SPATA18	132671	symbol	H. sapiens	132671	H. sapiens	0.0	0.0	0.0	0.0	0.0	0.0	0.0	0.0	0.0	0.0	0.0	0.0	0.0	0.0	0.0	0.0	0.0	0.0	0.0	0.0
GRIA4	2893	symbol	H. sapiens	2893	H. sapiens	0.0	0.0	0.0	0.0	1.0	0.0	1.0	1.0	0.0	0.0	0.0	0.0	0.0	1.0	0.0	0.0	0.0	0.0	0.0	0.0
MBTD1	54799	symbol	H. sapiens	54799	H. sapiens	0.0	0.0	0.0	0.0	0.0	0.0	0.0	0.0	0.0	0.0	0.0	0.0	0.0	0.0	0.0	0.0	0.0	0.0	0.0	0.0
ARL15	54622	symbol	H. sapiens	54622	H. sapiens	0.0	0.0	0.0	0.0	0.0	0.0	0.0	0.0	0.0	0.0	0.0	0.0	0.0	0.0	0.0	0.0	0.0	0.0	0.0	0.0
RAB27B	5874	symbol	H. sapiens	5874	H. sapiens	0.0	0.0	0.0	0.0	0.0	0.0	0.0	0.0	0.0	0.0	0.0	0.0	0.0	0.0	0.0	0.0	0.0	0.0	0.0	0.0
GNB4	59345	symbol	H. sapiens	59345	H. sapiens	1.0	1.0	0.0	0.0	1.0	0.0	1.0	1.0	0.0	0.0	0.0	0.0	0.0	0.0	0.0	0.0	0.0	0.0	0.0	0.0
HBEGF	1839	symbol	H. sapiens	1839	H. sapiens	1.0	1.0	0.0	0.0	1.0	0.0	0.0	0.0	0.0	0.0	0.0	0.0	0.0	0.0	0.0	0.0	0.0	1.0	0.0	0.0
DNAH14	127602	symbol	H. sapiens	127602	H. sapiens	0.0	0.0	0.0	0.0	0.0	0.0	0.0	0.0	0.0	0.0	0.0	0.0	0.0	0.0	0.0	0.0	0.0	0.0	0.0	0.0
MPP7	143098	symbol	H. sapiens	143098	H. sapiens	0.0	0.0	0.0	0.0	0.0	0.0	0.0	0.0	0.0	0.0	0.0	0.0	0.0	0.0	0.0	0.0	0.0	0.0	0.0	0.0
C11orf45	219833	gene_synonym	H. sapiens	219833	H. sapiens	0.0	0.0	0.0	0.0	0.0	0.0	0.0	0.0	0.0	0.0	0.0	0.0	0.0	0.0	0.0	0.0	0.0	0.0	0.0	0.0
EPHB1	2047	symbol	H. sapiens	2047	H. sapiens	0.0	0.0	0.0	0.0	0.0	0.0	0.0	0.0	0.0	0.0	0.0	0.0	0.0	0.0	0.0	0.0	0.0	0.0	0.0	0.0
SYAP1	94056	symbol	H. sapiens	94056	H. sapiens	0.0	0.0	0.0	0.0	0.0	0.0	0.0	0.0	0.0	0.0	0.0	0.0	0.0	0.0	0.0	0.0	0.0	0.0	0.0	0.0
LACTB	114294	symbol	H. sapiens	114294	H. sapiens	0.0	0.0	0.0	0.0	0.0	0.0	0.0	0.0	0.0	0.0	0.0	0.0	0.0	0.0	0.0	0.0	0.0	0.0	0.0	0.0
ALCAM	214	symbol	H. sapiens	214	H. sapiens	0.0	0.0	0.0	0.0	0.0	0.0	0.0	0.0	0.0	0.0	0.0	0.0	0.0	0.0	0.0	0.0	0.0	0.0	0.0	0.0
TMEM47	83604	symbol	H. sapiens	83604	H. sapiens	0.0	0.0	0.0	0.0	0.0	0.0	0.0	0.0	0.0	0.0	0.0	0.0	0.0	0.0	0.0	0.0	0.0	0.0	0.0	0.0
TMEM30A	55754	symbol	H. sapiens	55754	H. sapiens	0.0	0.0	0.0	0.0	0.0	0.0	0.0	0.0	0.0	0.0	0.0	0.0	0.0	0.0	0.0	0.0	0.0	0.0	0.0	0.0
RGS10	6001	symbol	H. sapiens	6001	H. sapiens	0.0	0.0	0.0	0.0	0.0	0.0	0.0	0.0	0.0	0.0	0.0	0.0	0.0	0.0	0.0	0.0	0.0	0.0	0.0	0.0
SAA2	6289	symbol	H. sapiens	6289	H. sapiens	0.0	0.0	0.0	0.0	0.0	0.0	0.0	0.0	0.0	0.0	0.0	0.0	0.0	0.0	0.0	0.0	0.0	0.0	0.0	0.0
NRXN3	9369	symbol	H. sapiens	9369	H. sapiens	0.0	0.0	0.0	0.0	0.0	0.0	0.0	0.0	0.0	0.0	0.0	0.0	0.0	0.0	0.0	0.0	0.0	0.0	0.0	0.0
ZBTB6	10773	symbol	H. sapiens	10773	H. sapiens	0.0	0.0	0.0	0.0	0.0	0.0	0.0	0.0	0.0	0.0	0.0	0.0	0.0	0.0	0.0	0.0	0.0	0.0	0.0	0.0
NSUN7	79730	symbol	H. sapiens	79730	H. sapiens	0.0	0.0	0.0	0.0	0.0	0.0	0.0	0.0	0.0	0.0	0.0	0.0	0.0	0.0	0.0	0.0	0.0	0.0	0.0	0.0
MMGT1	93380	symbol	H. sapiens	93380	H. sapiens	0.0	0.0	0.0	0.0	0.0	0.0	0.0	0.0	0.0	0.0	0.0	0.0	0.0	0.0	0.0	0.0	0.0	0.0	0.0	0.0
ZBTB8B	728116	symbol	H. sapiens	728116	H. sapiens	0.0	0.0	0.0	0.0	0.0	0.0	0.0	0.0	0.0	0.0	0.0	0.0	0.0	0.0	0.0	0.0	0.0	0.0	0.0	0.0
C15orf41	84529	gene_synonym	H. sapiens	84529	H. sapiens	0.0	0.0	0.0	0.0	0.0	0.0	0.0	0.0	0.0	0.0	0.0	0.0	0.0	0.0	0.0	0.0	0.0	0.0	0.0	0.0
ANKRD33B	651746	symbol	H. sapiens	651746	H. sapiens	0.0	0.0	0.0	0.0	0.0	0.0	0.0	0.0	0.0	0.0	0.0	0.0	0.0	0.0	0.0	0.0	0.0	0.0	0.0	0.0
RBM46	166863	symbol	H. sapiens	166863	H. sapiens	0.0	0.0	0.0	0.0	0.0	0.0	0.0	0.0	0.0	0.0	0.0	0.0	0.0	0.0	0.0	0.0	0.0	0.0	0.0	0.0
TMEM100	55273	symbol	H. sapiens	55273	H. sapiens	0.0	0.0	0.0	0.0	0.0	0.0	0.0	0.0	0.0	0.0	0.0	0.0	0.0	0.0	0.0	0.0	0.0	0.0	0.0	0.0
RPS6KA6	27330	symbol	H. sapiens	27330	H. sapiens	1.0	1.0	0.0	0.0	1.0	1.0	0.0	0.0	1.0	1.0	0.0	0.0	0.0	0.0	0.0	0.0	0.0	0.0	0.0	0.0
ZMYM6	9204	symbol	H. sapiens	9204	H. sapiens	0.0	0.0	0.0	0.0	0.0	0.0	0.0	0.0	0.0	0.0	0.0	0.0	0.0	0.0	0.0	0.0	0.0	0.0	0.0	0.0
UBE2H	7328	symbol	H. sapiens	7328	H. sapiens	0.0	0.0	0.0	0.0	0.0	0.0	0.0	0.0	0.0	0.0	0.0	0.0	0.0	0.0	0.0	0.0	0.0	0.0	0.0	0.0
ARHGAP32	9743	symbol	H. sapiens	9743	H. sapiens	0.0	0.0	0.0	0.0	0.0	0.0	0.0	0.0	0.0	0.0	0.0	0.0	0.0	0.0	0.0	0.0	0.0	0.0	0.0	0.0
IL17F	112744	symbol	H. sapiens	112744	H. sapiens	0.0	0.0	0.0	0.0	0.0	0.0	1.0	0.0	0.0	0.0	0.0	0.0	0.0	0.0	0.0	0.0	0.0	0.0	0.0	0.0
UTS2B	257313	symbol	H. sapiens	257313	H. sapiens	0.0	0.0	0.0	0.0	0.0	0.0	0.0	0.0	0.0	0.0	0.0	0.0	0.0	0.0	0.0	0.0	0.0	0.0	0.0	0.0
MAN2A1	4124	symbol	H. sapiens	4124	H. sapiens	0.0	0.0	0.0	0.0	0.0	0.0	0.0	0.0	0.0	0.0	0.0	0.0	0.0	0.0	0.0	0.0	0.0	0.0	0.0	0.0
BZW1	9689	symbol	H. sapiens	9689	H. sapiens	0.0	0.0	0.0	0.0	0.0	0.0	0.0	0.0	0.0	0.0	0.0	0.0	0.0	0.0	0.0	0.0	0.0	0.0	0.0	0.0
DDR1	780	symbol	H. sapiens	780	H. sapiens	0.0	0.0	0.0	0.0	0.0	0.0	0.0	0.0	0.0	0.0	0.0	0.0	0.0	0.0	0.0	0.0	0.0	0.0	0.0	0.0
SLMAP	7871	symbol	H. sapiens	7871	H. sapiens	0.0	0.0	0.0	0.0	0.0	0.0	0.0	0.0	0.0	0.0	0.0	0.0	0.0	0.0	0.0	0.0	0.0	0.0	0.0	0.0
ADHFE1	137872	symbol	H. sapiens	137872	H. sapiens	0.0	0.0	0.0	0.0	0.0	0.0	0.0	0.0	0.0	0.0	0.0	0.0	0.0	0.0	0.0	0.0	0.0	0.0	0.0	0.0
PRRX1	5396	symbol	H. sapiens	5396	H. sapiens	0.0	0.0	0.0	0.0	0.0	0.0	0.0	0.0	0.0	0.0	0.0	0.0	0.0	0.0	0.0	0.0	0.0	0.0	0.0	0.0
HMBOX1	79618	symbol	H. sapiens	79618	H. sapiens	0.0	0.0	0.0	0.0	0.0	0.0	0.0	0.0	0.0	0.0	0.0	0.0	0.0	0.0	0.0	0.0	0.0	0.0	0.0	0.0
MRS2	57380	symbol	H. sapiens	57380	H. sapiens	0.0	0.0	0.0	0.0	0.0	0.0	0.0	0.0	0.0	0.0	0.0	0.0	0.0	0.0	0.0	0.0	0.0	0.0	0.0	0.0
CDC5L	988	symbol	H. sapiens	988	H. sapiens	0.0	0.0	0.0	0.0	0.0	0.0	0.0	0.0	0.0	0.0	0.0	0.0	0.0	0.0	0.0	0.0	0.0	0.0	0.0	0.0
PSMB2	5690	symbol	H. sapiens	5690	H. sapiens	0.0	0.0	0.0	0.0	0.0	0.0	0.0	0.0	0.0	0.0	0.0	0.0	0.0	0.0	0.0	0.0	0.0	0.0	0.0	0.0
UFSP1	402682	symbol	H. sapiens	402682	H. sapiens	0.0	0.0	0.0	0.0	0.0	0.0	0.0	0.0	0.0	0.0	0.0	0.0	0.0	0.0	0.0	0.0	0.0	0.0	0.0	0.0
PRKD1	5587	symbol	H. sapiens	5587	H. sapiens	1.0	1.0	0.0	0.0	1.0	0.0	0.0	0.0	0.0	0.0	0.0	1.0	0.0	0.0	0.0	0.0	0.0	0.0	0.0	0.0
MOB1B	92597	symbol	H. sapiens	92597	H. sapiens	1.0	0.0	0.0	0.0	0.0	0.0	0.0	0.0	0.0	0.0	0.0	0.0	0.0	0.0	0.0	0.0	0.0	0.0	0.0	0.0
PIP4K2C	79837	symbol	H. sapiens	79837	H. sapiens	1.0	0.0	0.0	0.0	0.0	0.0	0.0	0.0	0.0	0.0	1.0	0.0	0.0	0.0	0.0	0.0	0.0	0.0	0.0	0.0
RASAL2	9462	symbol	H. sapiens	9462	H. sapiens	0.0	0.0	0.0	0.0	0.0	0.0	0.0	0.0	0.0	0.0	0.0	0.0	0.0	0.0	0.0	0.0	0.0	0.0	0.0	0.0
MST1L	11223	symbol	H. sapiens	11223	H. sapiens	0.0	0.0	0.0	0.0	0.0	0.0	0.0	0.0	0.0	0.0	0.0	0.0	0.0	0.0	0.0	0.0	0.0	0.0	0.0	0.0
ERO1A	30001	symbol	H. sapiens	30001	H. sapiens	0.0	0.0	0.0	0.0	0.0	0.0	0.0	0.0	0.0	0.0	0.0	0.0	0.0	0.0	0.0	0.0	0.0	0.0	0.0	0.0
TMEM135	65084	symbol	H. sapiens	65084	H. sapiens	0.0	0.0	0.0	0.0	0.0	0.0	0.0	0.0	0.0	0.0	0.0	0.0	0.0	0.0	0.0	0.0	0.0	0.0	0.0	0.0
ACADL	33	symbol	H. sapiens	33	H. sapiens	0.0	0.0	0.0	0.0	0.0	0.0	0.0	0.0	0.0	0.0	0.0	0.0	0.0	0.0	0.0	0.0	0.0	0.0	0.0	0.0
SOCS6	9306	symbol	H. sapiens	9306	H. sapiens	0.0	1.0	0.0	0.0	0.0	0.0	0.0	0.0	0.0	0.0	0.0	0.0	0.0	0.0	0.0	0.0	0.0	0.0	0.0	0.0
DMXL1	1657	symbol	H. sapiens	1657	H. sapiens	0.0	0.0	0.0	0.0	0.0	0.0	0.0	0.0	0.0	0.0	0.0	0.0	0.0	0.0	0.0	0.0	0.0	0.0	0.0	0.0
FLRT2	23768	symbol	H. sapiens	23768	H. sapiens	0.0	0.0	0.0	0.0	0.0	0.0	0.0	0.0	0.0	0.0	0.0	0.0	0.0	0.0	0.0	0.0	0.0	0.0	0.0	0.0
SAE1	10055	symbol	H. sapiens	10055	H. sapiens	0.0	0.0	0.0	0.0	0.0	0.0	0.0	0.0	0.0	0.0	0.0	0.0	0.0	0.0	0.0	0.0	0.0	0.0	0.0	0.0
MBP	4155	symbol	H. sapiens	4155	H. sapiens	0.0	0.0	0.0	0.0	0.0	0.0	0.0	0.0	0.0	0.0	0.0	1.0	0.0	1.0	0.0	0.0	1.0	0.0	0.0	0.0
PRKX	5613	symbol	H. sapiens	5613	H. sapiens	0.0	0.0	0.0	0.0	0.0	0.0	0.0	0.0	0.0	0.0	0.0	0.0	0.0	0.0	0.0	0.0	0.0	0.0	0.0	0.0
MAP3K20	51776	symbol	H. sapiens	51776	H. sapiens	0.0	0.0	0.0	0.0	0.0	0.0	0.0	0.0	0.0	0.0	0.0	0.0	0.0	0.0	0.0	0.0	0.0	0.0	0.0	0.0
DNAJB9	4189	symbol	H. sapiens	4189	H. sapiens	0.0	0.0	0.0	0.0	0.0	0.0	0.0	0.0	0.0	0.0	0.0	0.0	0.0	0.0	0.0	0.0	0.0	0.0	0.0	0.0
RMDN1	51115	symbol	H. sapiens	51115	H. sapiens	0.0	0.0	0.0	0.0	0.0	0.0	0.0	0.0	0.0	0.0	0.0	0.0	0.0	0.0	0.0	0.0	0.0	0.0	0.0	0.0
ZNF41	7592	symbol	H. sapiens	7592	H. sapiens	0.0	0.0	0.0	0.0	0.0	0.0	0.0	0.0	0.0	0.0	0.0	0.0	0.0	0.0	0.0	0.0	0.0	0.0	0.0	0.0
SRGAP2C	653464	symbol	H. sapiens	653464	H. sapiens	0.0	0.0	0.0	0.0	0.0	0.0	0.0	0.0	0.0	0.0	0.0	0.0	0.0	0.0	0.0	0.0	0.0	0.0	0.0	0.0
FAM216B	144809	symbol	H. sapiens	144809	H. sapiens	0.0	0.0	0.0	0.0	0.0	0.0	0.0	0.0	0.0	0.0	0.0	0.0	0.0	0.0	0.0	0.0	0.0	0.0	0.0	0.0
MAPKAPK5	8550	symbol	H. sapiens	8550	H. sapiens	1.0	1.0	0.0	0.0	0.0	0.0	0.0	0.0	0.0	0.0	0.0	0.0	0.0	0.0	0.0	0.0	0.0	0.0	0.0	0.0
TMPRSS3	64699	symbol	H. sapiens	64699	H. sapiens	0.0	0.0	0.0	0.0	0.0	0.0	0.0	0.0	0.0	0.0	0.0	0.0	0.0	0.0	0.0	0.0	0.0	0.0	0.0	0.0
C9orf3	84909	gene_synonym	H. sapiens	84909	H. sapiens	0.0	0.0	0.0	0.0	0.0	0.0	0.0	0.0	0.0	0.0	0.0	0.0	0.0	0.0	0.0	0.0	0.0	0.0	0.0	0.0
ZSCAN9	7746	symbol	H. sapiens	7746	H. sapiens	0.0	0.0	0.0	0.0	0.0	0.0	0.0	0.0	0.0	0.0	0.0	0.0	0.0	0.0	0.0	0.0	0.0	0.0	0.0	0.0
CCDC148	130940	symbol	H. sapiens	130940	H. sapiens	0.0	0.0	0.0	0.0	0.0	0.0	0.0	0.0	0.0	0.0	0.0	0.0	0.0	0.0	0.0	0.0	0.0	0.0	0.0	0.0
LCORL	254251	symbol	H. sapiens	254251	H. sapiens	0.0	0.0	0.0	0.0	0.0	0.0	0.0	0.0	0.0	0.0	0.0	0.0	0.0	0.0	0.0	0.0	0.0	0.0	0.0	0.0
MAPK13	5603	symbol	H. sapiens	5603	H. sapiens	1.0	1.0	0.0	0.0	1.0	1.0	1.0	1.0	1.0	1.0	0.0	0.0	0.0	0.0	0.0	0.0	0.0	0.0	0.0	0.0
FZD2	2535	symbol	H. sapiens	2535	H. sapiens	0.0	0.0	0.0	0.0	0.0	0.0	0.0	0.0	0.0	0.0	0.0	0.0	0.0	0.0	0.0	0.0	0.0	0.0	0.0	0.0
CFL2	1073	symbol	H. sapiens	1073	H. sapiens	1.0	1.0	1.0	0.0	0.0	1.0	0.0	0.0	0.0	0.0	0.0	0.0	0.0	0.0	0.0	1.0	0.0	0.0	0.0	0.0
FRZB	2487	symbol	H. sapiens	2487	H. sapiens	0.0	0.0	0.0	1.0	0.0	0.0	0.0	0.0	0.0	0.0	0.0	0.0	0.0	0.0	0.0	0.0	0.0	0.0	1.0	0.0
NAA50	80218	symbol	H. sapiens	80218	H. sapiens	0.0	0.0	0.0	0.0	0.0	0.0	0.0	0.0	0.0	0.0	0.0	0.0	0.0	0.0	0.0	0.0	0.0	0.0	0.0	0.0
STS	412	symbol	H. sapiens	412	H. sapiens	0.0	0.0	0.0	0.0	0.0	0.0	0.0	0.0	0.0	0.0	0.0	0.0	0.0	0.0	0.0	0.0	0.0	0.0	0.0	0.0
GOLGA7B	401647	symbol	H. sapiens	401647	H. sapiens	0.0	0.0	0.0	0.0	0.0	0.0	0.0	0.0	0.0	0.0	0.0	0.0	0.0	0.0	0.0	0.0	0.0	0.0	0.0	0.0
MMAA	166785	symbol	H. sapiens	166785	H. sapiens	0.0	0.0	0.0	0.0	0.0	0.0	0.0	0.0	0.0	0.0	0.0	0.0	0.0	0.0	0.0	0.0	0.0	0.0	0.0	0.0
PGM2L1	283209	symbol	H. sapiens	283209	H. sapiens	0.0	0.0	0.0	0.0	0.0	0.0	0.0	0.0	0.0	0.0	0.0	0.0	0.0	0.0	0.0	0.0	0.0	0.0	0.0	0.0
CSRNP3	80034	symbol	H. sapiens	80034	H. sapiens	0.0	0.0	0.0	0.0	0.0	0.0	0.0	0.0	0.0	0.0	0.0	0.0	0.0	0.0	0.0	0.0	0.0	0.0	0.0	0.0
CRNKL1	51340	symbol	H. sapiens	51340	H. sapiens	0.0	0.0	0.0	0.0	0.0	0.0	0.0	0.0	0.0	0.0	0.0	0.0	0.0	0.0	0.0	0.0	0.0	0.0	0.0	0.0
ELAVL2	1993	symbol	H. sapiens	1993	H. sapiens	0.0	0.0	0.0	0.0	0.0	0.0	0.0	0.0	0.0	0.0	0.0	0.0	0.0	0.0	0.0	0.0	0.0	0.0	0.0	0.0
CTR9	9646	symbol	H. sapiens	9646	H. sapiens	0.0	0.0	0.0	0.0	0.0	0.0	0.0	0.0	0.0	0.0	0.0	0.0	0.0	0.0	0.0	0.0	0.0	0.0	0.0	0.0
MGP	4256	symbol	H. sapiens	4256	H. sapiens	0.0	0.0	0.0	0.0	0.0	0.0	0.0	0.0	0.0	0.0	0.0	0.0	0.0	0.0	0.0	0.0	0.0	0.0	0.0	0.0
ABRAXAS2	23172	symbol	H. sapiens	23172	H. sapiens	0.0	0.0	0.0	0.0	0.0	0.0	0.0	0.0	0.0	0.0	0.0	0.0	0.0	0.0	0.0	0.0	0.0	0.0	0.0	0.0
PIK3CA	5290	symbol	H. sapiens	5290	H. sapiens	1.0	1.0	1.0	0.0	0.0	1.0	1.0	1.0	1.0	1.0	1.0	1.0	0.0	0.0	0.0	1.0	0.0	0.0	1.0	0.0
CYTIP	9595	symbol	H. sapiens	9595	H. sapiens	0.0	0.0	0.0	0.0	0.0	0.0	0.0	0.0	0.0	0.0	0.0	0.0	0.0	0.0	0.0	0.0	0.0	0.0	0.0	0.0
TTC3	7267	symbol	H. sapiens	7267	H. sapiens	0.0	0.0	0.0	0.0	0.0	0.0	0.0	0.0	0.0	0.0	0.0	0.0	0.0	0.0	0.0	0.0	0.0	0.0	0.0	0.0
FARP1	10160	symbol	H. sapiens	10160	H. sapiens	0.0	0.0	0.0	0.0	0.0	0.0	0.0	0.0	0.0	0.0	0.0	0.0	0.0	0.0	0.0	0.0	0.0	0.0	0.0	0.0
DCAF8L1	139425	symbol	H. sapiens	139425	H. sapiens	0.0	0.0	0.0	0.0	0.0	0.0	0.0	0.0	0.0	0.0	0.0	0.0	0.0	0.0	0.0	0.0	0.0	0.0	0.0	0.0
VAMP4	8674	symbol	H. sapiens	8674	H. sapiens	0.0	0.0	0.0	0.0	0.0	0.0	0.0	0.0	0.0	0.0	0.0	0.0	0.0	0.0	0.0	0.0	0.0	0.0	0.0	0.0
MFSD11	79157	symbol	H. sapiens	79157	H. sapiens	0.0	0.0	0.0	0.0	0.0	0.0	0.0	0.0	0.0	0.0	0.0	0.0	0.0	0.0	0.0	0.0	0.0	0.0	0.0	0.0
ARPC5L	81873	symbol	H. sapiens	81873	H. sapiens	1.0	1.0	0.0	0.0	0.0	1.0	0.0	0.0	0.0	0.0	0.0	0.0	0.0	0.0	0.0	0.0	0.0	0.0	0.0	0.0
CCDC36	339834	gene_synonym	H. sapiens	339834	H. sapiens	0.0	0.0	0.0	0.0	0.0	0.0	0.0	0.0	0.0	0.0	0.0	0.0	0.0	0.0	0.0	0.0	0.0	0.0	0.0	0.0
INO80D	54891	symbol	H. sapiens	54891	H. sapiens	0.0	0.0	0.0	0.0	0.0	0.0	0.0	0.0	0.0	0.0	0.0	0.0	0.0	0.0	0.0	0.0	0.0	0.0	0.0	0.0
OGFRL1	79627	symbol	H. sapiens	79627	H. sapiens	0.0	0.0	0.0	0.0	0.0	0.0	0.0	0.0	0.0	0.0	0.0	0.0	0.0	0.0	0.0	0.0	0.0	0.0	0.0	0.0
GIMAP8	155038	symbol	H. sapiens	155038	H. sapiens	0.0	0.0	0.0	0.0	0.0	0.0	0.0	0.0	0.0	0.0	0.0	0.0	0.0	0.0	0.0	0.0	0.0	0.0	0.0	0.0
AMER2	219287	symbol	H. sapiens	219287	H. sapiens	0.0	0.0	0.0	0.0	0.0	0.0	0.0	0.0	0.0	0.0	0.0	0.0	0.0	0.0	0.0	0.0	0.0	0.0	0.0	0.0
C18orf25	147339	gene_synonym	H. sapiens	147339	H. sapiens	0.0	0.0	0.0	0.0	0.0	0.0	0.0	0.0	0.0	0.0	0.0	0.0	0.0	0.0	0.0	0.0	0.0	0.0	0.0	0.0
TMEM71	137835	symbol	H. sapiens	137835	H. sapiens	0.0	0.0	0.0	0.0	0.0	0.0	0.0	0.0	0.0	0.0	0.0	0.0	0.0	0.0	0.0	0.0	0.0	0.0	0.0	0.0
PELI2	57161	symbol	H. sapiens	57161	H. sapiens	0.0	0.0	1.0	0.0	0.0	0.0	0.0	0.0	0.0	0.0	0.0	0.0	0.0	0.0	0.0	0.0	0.0	0.0	0.0	0.0
RILPL1	353116	symbol	H. sapiens	353116	H. sapiens	0.0	0.0	0.0	0.0	0.0	0.0	0.0	0.0	0.0	0.0	0.0	0.0	0.0	0.0	0.0	0.0	0.0	0.0	0.0	0.0
BRD1	23774	symbol	H. sapiens	23774	H. sapiens	0.0	0.0	0.0	0.0	0.0	0.0	0.0	0.0	0.0	0.0	0.0	0.0	0.0	0.0	0.0	0.0	0.0	0.0	0.0	0.0
DPPA4	55211	symbol	H. sapiens	55211	H. sapiens	0.0	0.0	0.0	0.0	0.0	0.0	0.0	0.0	0.0	0.0	0.0	0.0	0.0	0.0	0.0	0.0	0.0	0.0	0.0	0.0
TMEM63B	55362	symbol	H. sapiens	55362	H. sapiens	0.0	0.0	0.0	0.0	0.0	0.0	0.0	0.0	0.0	0.0	0.0	0.0	0.0	0.0	0.0	0.0	0.0	0.0	0.0	0.0
FSD1L	83856	symbol	H. sapiens	83856	H. sapiens	0.0	0.0	0.0	0.0	0.0	0.0	0.0	0.0	0.0	0.0	0.0	0.0	0.0	0.0	0.0	0.0	0.0	0.0	0.0	0.0
TMEM9B	56674	symbol	H. sapiens	56674	H. sapiens	0.0	0.0	0.0	0.0	0.0	0.0	0.0	0.0	0.0	0.0	0.0	0.0	0.0	0.0	0.0	0.0	0.0	0.0	0.0	0.0
DOCK5	80005	symbol	H. sapiens	80005	H. sapiens	0.0	0.0	0.0	0.0	0.0	0.0	0.0	0.0	0.0	0.0	0.0	0.0	0.0	0.0	0.0	0.0	0.0	0.0	0.0	0.0
APLF	200558	symbol	H. sapiens	200558	H. sapiens	0.0	0.0	0.0	0.0	0.0	0.0	0.0	0.0	0.0	0.0	0.0	0.0	0.0	0.0	0.0	0.0	0.0	0.0	0.0	0.0
MED17	9440	symbol	H. sapiens	9440	H. sapiens	0.0	0.0	0.0	0.0	0.0	0.0	0.0	0.0	0.0	0.0	0.0	0.0	0.0	0.0	0.0	0.0	0.0	0.0	0.0	0.0
BTLA	151888	symbol	H. sapiens	151888	H. sapiens	0.0	0.0	0.0	0.0	0.0	0.0	0.0	0.0	0.0	0.0	0.0	0.0	0.0	0.0	0.0	0.0	0.0	0.0	0.0	0.0
BTAF1	9044	symbol	H. sapiens	9044	H. sapiens	0.0	0.0	0.0	0.0	0.0	0.0	0.0	0.0	0.0	0.0	0.0	0.0	0.0	0.0	0.0	0.0	0.0	0.0	0.0	0.0
SH3RF1	57630	symbol	H. sapiens	57630	H. sapiens	0.0	0.0	0.0	0.0	0.0	0.0	0.0	0.0	0.0	0.0	0.0	0.0	0.0	0.0	0.0	0.0	0.0	0.0	0.0	0.0
EPSTI1	94240	symbol	H. sapiens	94240	H. sapiens	0.0	0.0	0.0	0.0	0.0	0.0	0.0	0.0	0.0	0.0	0.0	0.0	0.0	0.0	0.0	0.0	0.0	0.0	0.0	0.0
LOX	4015	symbol	H. sapiens	4015	H. sapiens	0.0	0.0	0.0	0.0	0.0	0.0	0.0	0.0	0.0	0.0	0.0	0.0	0.0	0.0	0.0	0.0	0.0	0.0	0.0	0.0
FAM227A	646851	symbol	H. sapiens	646851	H. sapiens	0.0	0.0	0.0	0.0	0.0	0.0	0.0	0.0	0.0	0.0	0.0	0.0	0.0	0.0	0.0	0.0	0.0	0.0	0.0	0.0
DHX33	56919	symbol	H. sapiens	56919	H. sapiens	0.0	0.0	0.0	0.0	0.0	0.0	0.0	0.0	0.0	0.0	0.0	0.0	0.0	0.0	0.0	0.0	0.0	0.0	0.0	0.0
FNDC3A	22862	symbol	H. sapiens	22862	H. sapiens	0.0	0.0	0.0	0.0	0.0	0.0	0.0	0.0	0.0	0.0	0.0	0.0	0.0	0.0	0.0	0.0	0.0	0.0	0.0	0.0
SRRM4	84530	symbol	H. sapiens	84530	H. sapiens	0.0	0.0	0.0	0.0	0.0	0.0	0.0	0.0	0.0	0.0	0.0	0.0	0.0	0.0	0.0	0.0	0.0	0.0	0.0	0.0
NCAPG	64151	symbol	H. sapiens	64151	H. sapiens	0.0	0.0	0.0	0.0	0.0	0.0	0.0	0.0	0.0	0.0	0.0	0.0	0.0	0.0	0.0	0.0	0.0	0.0	0.0	0.0
C12orf71	728858	symbol	H. sapiens	728858	H. sapiens	0.0	0.0	0.0	0.0	0.0	0.0	0.0	0.0	0.0	0.0	0.0	0.0	0.0	0.0	0.0	0.0	0.0	0.0	0.0	0.0
SNCA	6622	symbol	H. sapiens	6622	H. sapiens	0.0	0.0	0.0	0.0	0.0	0.0	0.0	0.0	0.0	0.0	0.0	0.0	0.0	0.0	0.0	0.0	0.0	0.0	0.0	0.0
STON2	85439	symbol	H. sapiens	85439	H. sapiens	0.0	0.0	0.0	0.0	0.0	0.0	0.0	0.0	0.0	0.0	0.0	0.0	0.0	0.0	0.0	0.0	0.0	0.0	0.0	0.0
DCLK2	166614	symbol	H. sapiens	166614	H. sapiens	0.0	0.0	0.0	0.0	0.0	0.0	0.0	0.0	0.0	0.0	0.0	0.0	0.0	0.0	0.0	0.0	0.0	0.0	0.0	0.0
FABP7	2173	symbol	H. sapiens	2173	H. sapiens	0.0	0.0	0.0	0.0	0.0	0.0	0.0	0.0	0.0	0.0	0.0	0.0	0.0	0.0	0.0	0.0	0.0	0.0	0.0	0.0
PDGFRA	5156	symbol	H. sapiens	5156	H. sapiens	1.0	1.0	0.0	0.0	1.0	0.0	0.0	0.0	0.0	0.0	1.0	0.0	0.0	0.0	0.0	0.0	0.0	0.0	0.0	0.0
PNN	5411	symbol	H. sapiens	5411	H. sapiens	0.0	0.0	0.0	0.0	0.0	0.0	0.0	0.0	0.0	0.0	0.0	0.0	0.0	0.0	0.0	0.0	0.0	0.0	0.0	0.0
YPEL2	388403	symbol	H. sapiens	388403	H. sapiens	0.0	0.0	0.0	0.0	0.0	0.0	0.0	0.0	0.0	0.0	0.0	0.0	0.0	0.0	0.0	0.0	0.0	0.0	0.0	0.0
C8orf34	116328	symbol	H. sapiens	116328	H. sapiens	0.0	0.0	0.0	0.0	0.0	0.0	0.0	0.0	0.0	0.0	0.0	0.0	0.0	0.0	0.0	0.0	0.0	0.0	0.0	0.0
DSEL	92126	symbol	H. sapiens	92126	H. sapiens	0.0	0.0	0.0	0.0	0.0	0.0	0.0	0.0	0.0	0.0	0.0	0.0	0.0	0.0	0.0	0.0	0.0	0.0	0.0	0.0
ERAP1	51752	symbol	H. sapiens	51752	H. sapiens	0.0	0.0	0.0	0.0	0.0	0.0	0.0	0.0	0.0	0.0	0.0	0.0	0.0	0.0	0.0	0.0	0.0	0.0	0.0	0.0
IVD	3712	symbol	H. sapiens	3712	H. sapiens	0.0	0.0	0.0	0.0	0.0	0.0	0.0	0.0	0.0	0.0	0.0	0.0	0.0	0.0	0.0	0.0	0.0	0.0	0.0	0.0
C1RL	51279	symbol	H. sapiens	51279	H. sapiens	0.0	0.0	0.0	0.0	0.0	0.0	0.0	0.0	0.0	0.0	0.0	0.0	0.0	0.0	0.0	0.0	0.0	0.0	0.0	0.0
KIAA1109	84162	gene_synonym	H. sapiens	84162	H. sapiens	0.0	0.0	0.0	0.0	0.0	0.0	0.0	0.0	0.0	0.0	0.0	0.0	0.0	0.0	0.0	0.0	0.0	0.0	0.0	0.0
MS4A1	931	symbol	H. sapiens	931	H. sapiens	0.0	0.0	0.0	0.0	0.0	0.0	0.0	0.0	0.0	0.0	0.0	0.0	0.0	0.0	0.0	0.0	0.0	0.0	0.0	0.0
HNRNPD	3184	symbol	H. sapiens	3184	H. sapiens	0.0	0.0	0.0	0.0	0.0	0.0	0.0	0.0	0.0	0.0	0.0	0.0	0.0	0.0	0.0	0.0	0.0	0.0	0.0	0.0
ZNF627	199692	symbol	H. sapiens	199692	H. sapiens	0.0	0.0	0.0	0.0	0.0	0.0	0.0	0.0	0.0	0.0	0.0	0.0	0.0	0.0	0.0	0.0	0.0	0.0	0.0	0.0
HBS1L	10767	symbol	H. sapiens	10767	H. sapiens	0.0	0.0	0.0	0.0	0.0	0.0	0.0	0.0	0.0	0.0	0.0	0.0	0.0	0.0	0.0	0.0	0.0	0.0	0.0	0.0
PHAX	51808	symbol	H. sapiens	51808	H. sapiens	0.0	0.0	0.0	0.0	0.0	0.0	0.0	0.0	0.0	0.0	0.0	0.0	0.0	0.0	0.0	0.0	0.0	0.0	0.0	0.0
SLC25A21	89874	symbol	H. sapiens	89874	H. sapiens	0.0	0.0	0.0	0.0	0.0	0.0	0.0	0.0	0.0	0.0	0.0	0.0	0.0	0.0	0.0	0.0	0.0	0.0	0.0	0.0
C8orf37	157657	gene_synonym	H. sapiens	157657	H. sapiens	0.0	0.0	0.0	0.0	0.0	0.0	0.0	0.0	0.0	0.0	0.0	0.0	0.0	0.0	0.0	0.0	0.0	0.0	0.0	0.0
METTL2A	339175	symbol	H. sapiens	339175	H. sapiens	0.0	0.0	0.0	0.0	0.0	0.0	0.0	0.0	0.0	0.0	0.0	0.0	0.0	0.0	0.0	0.0	0.0	0.0	0.0	0.0
NADK2	133686	symbol	H. sapiens	133686	H. sapiens	0.0	0.0	0.0	0.0	0.0	0.0	0.0	0.0	0.0	0.0	0.0	0.0	0.0	0.0	0.0	0.0	0.0	0.0	0.0	0.0
CEP41	95681	symbol	H. sapiens	95681	H. sapiens	0.0	0.0	0.0	0.0	0.0	0.0	0.0	0.0	0.0	0.0	0.0	0.0	0.0	0.0	0.0	0.0	0.0	0.0	0.0	0.0
RXRG	6258	symbol	H. sapiens	6258	H. sapiens	1.0	1.0	0.0	1.0	1.0	0.0	1.0	0.0	0.0	0.0	1.0	0.0	0.0	0.0	0.0	0.0	0.0	0.0	0.0	0.0
ANKRD42	338699	symbol	H. sapiens	338699	H. sapiens	0.0	0.0	0.0	0.0	0.0	0.0	0.0	0.0	0.0	0.0	0.0	0.0	0.0	0.0	0.0	0.0	0.0	0.0	0.0	0.0
SECISBP2L	9728	symbol	H. sapiens	9728	H. sapiens	0.0	0.0	0.0	0.0	0.0	0.0	0.0	0.0	0.0	1.0	0.0	0.0	0.0	0.0	0.0	0.0	0.0	0.0	0.0	0.0
CNTN4	152330	symbol	H. sapiens	152330	H. sapiens	0.0	0.0	0.0	0.0	0.0	0.0	0.0	0.0	0.0	0.0	0.0	0.0	0.0	0.0	0.0	0.0	0.0	0.0	0.0	0.0
POF1B	79983	symbol	H. sapiens	79983	H. sapiens	0.0	0.0	0.0	0.0	0.0	0.0	0.0	0.0	0.0	0.0	0.0	0.0	0.0	0.0	0.0	0.0	0.0	0.0	0.0	0.0
CLDN11	5010	symbol	H. sapiens	5010	H. sapiens	0.0	0.0	0.0	0.0	0.0	0.0	0.0	0.0	0.0	0.0	0.0	0.0	0.0	0.0	0.0	0.0	0.0	0.0	0.0	0.0
MARK1	4139	symbol	H. sapiens	4139	H. sapiens	0.0	0.0	0.0	0.0	0.0	0.0	0.0	0.0	0.0	0.0	0.0	0.0	0.0	0.0	0.0	1.0	0.0	0.0	0.0	0.0
SAMD8	142891	symbol	H. sapiens	142891	H. sapiens	0.0	0.0	0.0	0.0	0.0	0.0	0.0	0.0	0.0	0.0	0.0	0.0	0.0	0.0	0.0	0.0	0.0	0.0	0.0	0.0
ATF6	22926	symbol	H. sapiens	22926	H. sapiens	0.0	0.0	0.0	0.0	0.0	0.0	0.0	0.0	0.0	0.0	0.0	0.0	0.0	0.0	0.0	0.0	0.0	0.0	0.0	0.0
FAM76B	143684	symbol	H. sapiens	143684	H. sapiens	0.0	0.0	0.0	0.0	0.0	0.0	0.0	0.0	0.0	0.0	0.0	0.0	0.0	0.0	0.0	0.0	0.0	0.0	0.0	0.0
ADAT2	134637	symbol	H. sapiens	134637	H. sapiens	0.0	0.0	0.0	0.0	0.0	0.0	0.0	0.0	0.0	0.0	0.0	0.0	0.0	0.0	0.0	0.0	0.0	0.0	0.0	0.0
GRAMD2B	65983	symbol	H. sapiens	65983	H. sapiens	0.0	0.0	0.0	0.0	0.0	0.0	0.0	0.0	0.0	0.0	0.0	0.0	0.0	0.0	0.0	0.0	0.0	0.0	0.0	0.0
PTCHD4	442213	symbol	H. sapiens	442213	H. sapiens	0.0	0.0	0.0	0.0	0.0	0.0	0.0	0.0	0.0	0.0	0.0	0.0	0.0	0.0	0.0	0.0	0.0	0.0	0.0	0.0
C12orf40	283461	symbol	H. sapiens	283461	H. sapiens	0.0	0.0	0.0	0.0	0.0	0.0	0.0	0.0	0.0	0.0	0.0	0.0	0.0	0.0	0.0	0.0	0.0	0.0	0.0	0.0
ACSM5	54988	symbol	H. sapiens	54988	H. sapiens	0.0	0.0	0.0	0.0	0.0	0.0	0.0	0.0	0.0	0.0	0.0	0.0	0.0	0.0	0.0	0.0	0.0	0.0	0.0	0.0
ZNF264	9422	symbol	H. sapiens	9422	H. sapiens	0.0	0.0	0.0	0.0	0.0	0.0	0.0	0.0	0.0	0.0	0.0	0.0	0.0	0.0	0.0	0.0	0.0	0.0	0.0	0.0
TBC1D9B	23061	symbol	H. sapiens	23061	H. sapiens	0.0	0.0	0.0	0.0	0.0	0.0	0.0	0.0	0.0	0.0	0.0	0.0	0.0	0.0	0.0	0.0	0.0	0.0	0.0	0.0
DIO3	1735	symbol	H. sapiens	1735	H. sapiens	0.0	0.0	0.0	0.0	0.0	0.0	0.0	0.0	0.0	1.0	1.0	0.0	0.0	0.0	0.0	0.0	0.0	0.0	0.0	0.0
TMEM251	26175	gene_synonym	H. sapiens	26175	H. sapiens	0.0	0.0	0.0	0.0	0.0	0.0	0.0	0.0	0.0	0.0	0.0	0.0	0.0	0.0	0.0	0.0	0.0	0.0	0.0	0.0
AGPAT5	55326	symbol	H. sapiens	55326	H. sapiens	0.0	0.0	0.0	0.0	0.0	0.0	0.0	0.0	0.0	0.0	0.0	0.0	0.0	0.0	0.0	0.0	0.0	0.0	0.0	0.0
CYP39A1	51302	symbol	H. sapiens	51302	H. sapiens	0.0	0.0	0.0	0.0	0.0	0.0	0.0	0.0	0.0	0.0	0.0	0.0	0.0	0.0	0.0	0.0	0.0	0.0	0.0	0.0
TBX18	9096	symbol	H. sapiens	9096	H. sapiens	0.0	0.0	0.0	0.0	0.0	0.0	0.0	0.0	0.0	0.0	0.0	0.0	0.0	0.0	0.0	0.0	0.0	0.0	0.0	0.0
CNOT6	57472	symbol	H. sapiens	57472	H. sapiens	0.0	0.0	0.0	0.0	0.0	0.0	0.0	0.0	0.0	0.0	0.0	0.0	0.0	0.0	0.0	0.0	0.0	0.0	0.0	0.0
EYS	346007	symbol	H. sapiens	346007	H. sapiens	0.0	0.0	0.0	0.0	0.0	0.0	0.0	0.0	0.0	0.0	0.0	0.0	0.0	0.0	0.0	0.0	0.0	0.0	0.0	0.0
BCL11B	64919	symbol	H. sapiens	64919	H. sapiens	0.0	0.0	0.0	0.0	0.0	0.0	0.0	0.0	0.0	0.0	0.0	0.0	0.0	0.0	0.0	0.0	0.0	0.0	0.0	0.0
FAM84B	157638	gene_synonym	H. sapiens	157638	H. sapiens	0.0	0.0	0.0	0.0	0.0	0.0	0.0	0.0	0.0	0.0	0.0	0.0	0.0	0.0	0.0	0.0	0.0	0.0	0.0	0.0
TFPI2	7980	symbol	H. sapiens	7980	H. sapiens	0.0	0.0	0.0	0.0	0.0	0.0	0.0	0.0	0.0	0.0	0.0	0.0	0.0	0.0	0.0	0.0	0.0	0.0	0.0	0.0
AAK1	22848	symbol	H. sapiens	22848	H. sapiens	0.0	0.0	0.0	0.0	0.0	0.0	0.0	0.0	0.0	0.0	0.0	0.0	0.0	0.0	0.0	0.0	0.0	0.0	0.0	0.0
OPRK1	4986	symbol	H. sapiens	4986	H. sapiens	0.0	0.0	0.0	0.0	0.0	0.0	0.0	1.0	0.0	0.0	0.0	0.0	0.0	1.0	0.0	0.0	0.0	0.0	0.0	0.0
ANGPTL7	10218	symbol	H. sapiens	10218	H. sapiens	0.0	0.0	0.0	0.0	0.0	0.0	0.0	0.0	0.0	0.0	0.0	0.0	0.0	0.0	0.0	0.0	0.0	0.0	0.0	0.0
CLCN3	1182	symbol	H. sapiens	1182	H. sapiens	0.0	0.0	0.0	0.0	0.0	0.0	0.0	0.0	0.0	0.0	0.0	0.0	0.0	0.0	0.0	0.0	0.0	0.0	0.0	0.0
ZC3H6	376940	symbol	H. sapiens	376940	H. sapiens	0.0	0.0	0.0	0.0	0.0	0.0	0.0	0.0	0.0	0.0	0.0	0.0	0.0	0.0	1.0	0.0	0.0	0.0	0.0	0.0
TEX12	56158	symbol	H. sapiens	56158	H. sapiens	0.0	0.0	0.0	0.0	0.0	0.0	0.0	0.0	0.0	0.0	0.0	0.0	0.0	0.0	0.0	0.0	0.0	0.0	0.0	0.0
TCF12	6938	symbol	H. sapiens	6938	H. sapiens	0.0	0.0	0.0	0.0	0.0	0.0	0.0	0.0	0.0	0.0	0.0	0.0	0.0	0.0	0.0	0.0	0.0	0.0	0.0	0.0
HPCA	3208	symbol	H. sapiens	3208	H. sapiens	0.0	0.0	0.0	0.0	0.0	0.0	0.0	0.0	0.0	0.0	0.0	0.0	0.0	0.0	0.0	0.0	0.0	0.0	0.0	0.0
SLC6A4	6532	symbol	H. sapiens	6532	H. sapiens	0.0	0.0	0.0	0.0	0.0	0.0	0.0	0.0	0.0	0.0	0.0	0.0	0.0	0.0	0.0	0.0	0.0	0.0	0.0	0.0
NEUROD6	63974	symbol	H. sapiens	63974	H. sapiens	0.0	0.0	0.0	0.0	0.0	0.0	0.0	0.0	0.0	0.0	0.0	0.0	0.0	0.0	0.0	0.0	0.0	0.0	0.0	0.0
TMPO	7112	symbol	H. sapiens	7112	H. sapiens	0.0	0.0	0.0	0.0	0.0	0.0	0.0	0.0	0.0	0.0	0.0	0.0	0.0	0.0	0.0	0.0	0.0	0.0	0.0	0.0
RRP15	51018	symbol	H. sapiens	51018	H. sapiens	0.0	0.0	0.0	0.0	0.0	0.0	0.0	0.0	0.0	0.0	0.0	0.0	0.0	0.0	0.0	0.0	0.0	0.0	0.0	0.0
SFT2D1	113402	symbol	H. sapiens	113402	H. sapiens	0.0	0.0	0.0	0.0	0.0	0.0	0.0	0.0	0.0	0.0	0.0	0.0	0.0	0.0	0.0	0.0	0.0	0.0	0.0	0.0
EMB	133418	symbol	H. sapiens	133418	H. sapiens	0.0	0.0	0.0	0.0	0.0	0.0	0.0	0.0	0.0	0.0	0.0	0.0	0.0	0.0	0.0	0.0	0.0	0.0	0.0	0.0
SPICE1	152185	symbol	H. sapiens	152185	H. sapiens	0.0	0.0	0.0	0.0	0.0	0.0	0.0	0.0	0.0	0.0	0.0	0.0	0.0	0.0	0.0	0.0	0.0	0.0	0.0	0.0
ERCC6	2074	symbol	H. sapiens	2074	H. sapiens	0.0	0.0	0.0	0.0	0.0	0.0	0.0	0.0	0.0	0.0	0.0	0.0	0.0	0.0	0.0	0.0	0.0	0.0	0.0	0.0
TBL1XR1	79718	symbol	H. sapiens	79718	H. sapiens	0.0	0.0	0.0	0.0	0.0	0.0	0.0	0.0	0.0	0.0	0.0	0.0	0.0	0.0	0.0	0.0	0.0	0.0	0.0	0.0
DTD2	112487	symbol	H. sapiens	112487	H. sapiens	0.0	0.0	0.0	0.0	0.0	0.0	0.0	0.0	0.0	0.0	0.0	0.0	0.0	0.0	0.0	0.0	0.0	0.0	0.0	0.0
GRHL2	79977	symbol	H. sapiens	79977	H. sapiens	0.0	0.0	0.0	0.0	0.0	0.0	0.0	0.0	0.0	0.0	0.0	0.0	0.0	0.0	0.0	0.0	0.0	0.0	0.0	0.0
SLFN13	146857	symbol	H. sapiens	146857	H. sapiens	0.0	0.0	0.0	0.0	0.0	0.0	0.0	0.0	0.0	0.0	0.0	0.0	0.0	0.0	0.0	0.0	0.0	0.0	0.0	0.0
ABCC9	10060	symbol	H. sapiens	10060	H. sapiens	0.0	0.0	0.0	0.0	0.0	0.0	0.0	0.0	0.0	0.0	0.0	0.0	0.0	0.0	0.0	0.0	0.0	0.0	0.0	0.0
ZNF81	347344	symbol	H. sapiens	347344	H. sapiens	0.0	0.0	0.0	0.0	0.0	0.0	0.0	0.0	0.0	0.0	0.0	0.0	0.0	0.0	0.0	0.0	0.0	0.0	0.0	0.0
SBSPON	157869	symbol	H. sapiens	157869	H. sapiens	0.0	0.0	0.0	0.0	0.0	0.0	0.0	0.0	0.0	0.0	0.0	0.0	0.0	0.0	0.0	0.0	0.0	0.0	0.0	0.0
EXPH5	23086	symbol	H. sapiens	23086	H. sapiens	0.0	0.0	0.0	0.0	0.0	0.0	0.0	0.0	0.0	0.0	0.0	0.0	0.0	0.0	0.0	0.0	0.0	0.0	0.0	0.0
39326						nan	nan	nan	nan	nan	nan	nan	nan	nan	nan	nan	nan	nan	nan	nan	nan	nan	nan	nan	nan
BHLHE41	79365	symbol	H. sapiens	79365	H. sapiens	0.0	0.0	0.0	0.0	0.0	0.0	0.0	0.0	0.0	0.0	0.0	0.0	0.0	0.0	0.0	0.0	0.0	0.0	0.0	1.0
C9orf153	389766	symbol	H. sapiens	389766	H. sapiens	0.0	0.0	0.0	0.0	0.0	0.0	0.0	0.0	0.0	0.0	0.0	0.0	0.0	0.0	0.0	0.0	0.0	0.0	0.0	0.0
PTPN21	11099	symbol	H. sapiens	11099	H. sapiens	0.0	0.0	0.0	0.0	0.0	0.0	0.0	0.0	0.0	0.0	0.0	0.0	0.0	0.0	0.0	0.0	0.0	0.0	0.0	0.0
MMP20	9313	symbol	H. sapiens	9313	H. sapiens	0.0	0.0	0.0	0.0	0.0	0.0	0.0	0.0	0.0	0.0	0.0	0.0	0.0	0.0	0.0	0.0	0.0	0.0	0.0	0.0
ZADH2	284273	gene_synonym	H. sapiens	284273	H. sapiens	0.0	0.0	0.0	0.0	0.0	0.0	0.0	0.0	0.0	0.0	0.0	0.0	0.0	0.0	0.0	0.0	0.0	0.0	0.0	0.0
DYNC1I2	1781	symbol	H. sapiens	1781	H. sapiens	0.0	0.0	0.0	0.0	0.0	0.0	0.0	0.0	0.0	0.0	0.0	0.0	0.0	0.0	0.0	0.0	0.0	0.0	0.0	0.0
SLC17A8	246213	symbol	H. sapiens	246213	H. sapiens	0.0	0.0	0.0	0.0	1.0	0.0	0.0	1.0	0.0	0.0	0.0	0.0	0.0	0.0	0.0	0.0	0.0	0.0	0.0	0.0
PIH1D3	139212	gene_synonym	H. sapiens	139212	H. sapiens	0.0	0.0	0.0	0.0	0.0	0.0	0.0	0.0	0.0	0.0	0.0	0.0	0.0	0.0	0.0	0.0	0.0	0.0	0.0	0.0
TRIM61	391712	symbol	H. sapiens	391712	H. sapiens	0.0	0.0	0.0	0.0	0.0	0.0	0.0	0.0	0.0	0.0	0.0	0.0	0.0	0.0	0.0	0.0	0.0	0.0	0.0	0.0
HMGB1	3146	symbol	H. sapiens	3146	H. sapiens	1.0	1.0	0.0	0.0	0.0	0.0	0.0	0.0	1.0	0.0	0.0	0.0	0.0	0.0	0.0	0.0	0.0	0.0	0.0	1.0
SMC1A	8243	symbol	H. sapiens	8243	H. sapiens	0.0	0.0	0.0	0.0	0.0	0.0	0.0	0.0	0.0	0.0	0.0	0.0	0.0	0.0	0.0	0.0	0.0	1.0	0.0	0.0
JRKL	8690	symbol	H. sapiens	8690	H. sapiens	0.0	0.0	0.0	0.0	0.0	0.0	0.0	0.0	0.0	0.0	0.0	0.0	0.0	0.0	0.0	0.0	0.0	0.0	0.0	0.0
LOC102724951	102724951	Gene_ID	H. sapiens	102724951	H. sapiens	0.0	0.0	0.0	0.0	0.0	0.0	0.0	0.0	0.0	0.0	0.0	0.0	0.0	0.0	0.0	0.0	0.0	0.0	0.0	0.0
CEPT1	10390	symbol	H. sapiens	10390	H. sapiens	0.0	0.0	0.0	0.0	0.0	0.0	0.0	0.0	0.0	0.0	0.0	0.0	0.0	0.0	0.0	0.0	0.0	0.0	0.0	0.0
TMEM168	64418	symbol	H. sapiens	64418	H. sapiens	0.0	0.0	0.0	0.0	0.0	0.0	0.0	0.0	0.0	0.0	0.0	0.0	0.0	0.0	0.0	0.0	0.0	0.0	0.0	0.0
ZDHHC21	340481	symbol	H. sapiens	340481	H. sapiens	0.0	0.0	0.0	0.0	0.0	0.0	0.0	0.0	0.0	0.0	0.0	0.0	0.0	0.0	0.0	0.0	0.0	0.0	0.0	0.0
MAGEF1	64110	symbol	H. sapiens	64110	H. sapiens	0.0	0.0	0.0	0.0	0.0	0.0	0.0	0.0	0.0	0.0	0.0	0.0	0.0	0.0	0.0	0.0	0.0	0.0	0.0	0.0
HIPK3	10114	symbol	H. sapiens	10114	H. sapiens	0.0	0.0	0.0	0.0	0.0	0.0	0.0	0.0	0.0	0.0	0.0	0.0	0.0	0.0	0.0	0.0	0.0	0.0	0.0	0.0
GCC1	79571	symbol	H. sapiens	79571	H. sapiens	0.0	0.0	0.0	0.0	0.0	0.0	0.0	0.0	0.0	0.0	0.0	0.0	0.0	0.0	0.0	0.0	0.0	0.0	0.0	0.0
CPNE9	151835	symbol	H. sapiens	151835	H. sapiens	0.0	0.0	0.0	0.0	0.0	0.0	0.0	0.0	0.0	0.0	0.0	0.0	0.0	0.0	0.0	0.0	0.0	0.0	0.0	0.0
DLG5	9231	symbol	H. sapiens	9231	H. sapiens	0.0	0.0	0.0	0.0	0.0	0.0	0.0	0.0	0.0	0.0	0.0	0.0	0.0	0.0	0.0	0.0	0.0	0.0	0.0	0.0
AMMECR1L	83607	symbol	H. sapiens	83607	H. sapiens	0.0	0.0	0.0	0.0	0.0	0.0	0.0	0.0	0.0	0.0	0.0	0.0	0.0	0.0	0.0	0.0	0.0	0.0	0.0	0.0
CDC37L1	55664	symbol	H. sapiens	55664	H. sapiens	0.0	0.0	0.0	0.0	0.0	0.0	0.0	0.0	0.0	0.0	0.0	0.0	0.0	0.0	0.0	0.0	0.0	0.0	0.0	0.0
MELK	9833	symbol	H. sapiens	9833	H. sapiens	0.0	0.0	0.0	0.0	0.0	0.0	0.0	0.0	0.0	0.0	0.0	0.0	0.0	0.0	0.0	0.0	0.0	0.0	0.0	0.0
CNTNAP2	26047	symbol	H. sapiens	26047	H. sapiens	0.0	0.0	0.0	0.0	0.0	0.0	0.0	0.0	0.0	0.0	0.0	0.0	0.0	0.0	0.0	0.0	0.0	0.0	0.0	0.0
TSPO2	222642	symbol	H. sapiens	222642	H. sapiens	0.0	0.0	0.0	0.0	0.0	0.0	0.0	0.0	0.0	0.0	0.0	0.0	0.0	0.0	0.0	0.0	0.0	0.0	0.0	0.0
CRKL	1399	symbol	H. sapiens	1399	H. sapiens	1.0	1.0	1.0	0.0	0.0	1.0	0.0	0.0	0.0	0.0	0.0	0.0	0.0	0.0	0.0	0.0	0.0	0.0	0.0	0.0
LOC102723360	102723360	Gene_ID	H. sapiens	102723360	H. sapiens	0.0	0.0	0.0	0.0	0.0	0.0	0.0	0.0	0.0	0.0	0.0	0.0	0.0	0.0	0.0	0.0	0.0	0.0	0.0	0.0
LOC102724219	102724219	Gene_ID	H. sapiens	102724219	H. sapiens	0.0	0.0	0.0	0.0	0.0	0.0	0.0	0.0	0.0	0.0	0.0	0.0	0.0	0.0	0.0	0.0	0.0	0.0	0.0	0.0
PGBD1	84547	symbol	H. sapiens	84547	H. sapiens	0.0	0.0	0.0	0.0	0.0	0.0	0.0	0.0	0.0	0.0	0.0	0.0	0.0	0.0	0.0	0.0	0.0	0.0	0.0	0.0
ATN1	1822	symbol	H. sapiens	1822	H. sapiens	0.0	0.0	0.0	0.0	0.0	0.0	0.0	0.0	0.0	0.0	0.0	0.0	0.0	0.0	0.0	0.0	0.0	0.0	0.0	0.0
ZBTB38	253461	symbol	H. sapiens	253461	H. sapiens	0.0	0.0	0.0	0.0	0.0	0.0	0.0	0.0	0.0	0.0	0.0	0.0	0.0	0.0	0.0	0.0	0.0	0.0	0.0	0.0
ENO4	387712	symbol	H. sapiens	387712	H. sapiens	0.0	0.0	0.0	0.0	0.0	0.0	0.0	0.0	0.0	0.0	0.0	0.0	0.0	0.0	0.0	0.0	0.0	0.0	0.0	0.0
FBN1	2200	symbol	H. sapiens	2200	H. sapiens	0.0	0.0	0.0	0.0	0.0	0.0	0.0	0.0	0.0	0.0	0.0	0.0	0.0	0.0	0.0	0.0	0.0	0.0	0.0	0.0
PPIL1	51645	symbol	H. sapiens	51645	H. sapiens	0.0	0.0	0.0	0.0	0.0	0.0	0.0	0.0	0.0	0.0	0.0	0.0	0.0	0.0	0.0	0.0	0.0	0.0	0.0	0.0
CLDN22	53842	symbol	H. sapiens	53842	H. sapiens	0.0	0.0	0.0	0.0	0.0	0.0	0.0	0.0	0.0	0.0	0.0	0.0	0.0	0.0	0.0	0.0	0.0	0.0	0.0	0.0
LOC102724843	102724843	Gene_ID	H. sapiens	102724843	H. sapiens	0.0	0.0	0.0	0.0	0.0	0.0	0.0	0.0	0.0	0.0	0.0	0.0	0.0	0.0	0.0	0.0	0.0	0.0	0.0	0.0
PRUNE2	158471	symbol	H. sapiens	158471	H. sapiens	0.0	0.0	0.0	0.0	0.0	0.0	0.0	0.0	0.0	0.0	0.0	0.0	0.0	0.0	0.0	0.0	0.0	0.0	0.0	0.0
FNTB	2342	symbol	H. sapiens	2342	H. sapiens	0.0	0.0	0.0	0.0	0.0	0.0	0.0	0.0	0.0	0.0	0.0	0.0	0.0	0.0	0.0	0.0	0.0	0.0	0.0	0.0
BRD3	8019	symbol	H. sapiens	8019	H. sapiens	0.0	0.0	0.0	0.0	0.0	0.0	0.0	0.0	0.0	0.0	0.0	0.0	0.0	0.0	0.0	0.0	0.0	0.0	0.0	0.0
TPD52L3	89882	symbol	H. sapiens	89882	H. sapiens	0.0	0.0	0.0	0.0	0.0	0.0	0.0	0.0	0.0	0.0	0.0	0.0	0.0	0.0	0.0	0.0	0.0	0.0	0.0	0.0
TMEM245	23731	symbol	H. sapiens	23731	H. sapiens	0.0	0.0	0.0	0.0	0.0	0.0	0.0	0.0	0.0	0.0	0.0	0.0	0.0	0.0	0.0	0.0	0.0	0.0	0.0	0.0
GLUD1	2746	symbol	H. sapiens	2746	H. sapiens	0.0	1.0	0.0	0.0	0.0	0.0	0.0	0.0	0.0	0.0	0.0	0.0	0.0	0.0	0.0	0.0	0.0	0.0	0.0	0.0
CA13	377677	symbol	H. sapiens	377677	H. sapiens	0.0	0.0	0.0	0.0	0.0	0.0	0.0	0.0	0.0	0.0	0.0	0.0	0.0	0.0	0.0	0.0	0.0	0.0	0.0	0.0
VXN	254778	symbol	H. sapiens	254778	H. sapiens	0.0	0.0	0.0	0.0	0.0	0.0	0.0	0.0	0.0	0.0	0.0	0.0	0.0	0.0	0.0	0.0	0.0	0.0	0.0	0.0
TNC	3371	symbol	H. sapiens	3371	H. sapiens	0.0	0.0	0.0	0.0	0.0	0.0	0.0	0.0	0.0	0.0	0.0	0.0	0.0	0.0	0.0	0.0	0.0	0.0	0.0	0.0
GOLGA6D	653643	symbol	H. sapiens	653643	H. sapiens	0.0	0.0	0.0	0.0	0.0	0.0	0.0	0.0	0.0	0.0	0.0	0.0	0.0	0.0	0.0	0.0	0.0	0.0	0.0	0.0
CPNE8	144402	symbol	H. sapiens	144402	H. sapiens	0.0	0.0	0.0	0.0	0.0	0.0	0.0	0.0	0.0	0.0	0.0	0.0	0.0	0.0	0.0	0.0	0.0	0.0	0.0	0.0
SNX4	8723	symbol	H. sapiens	8723	H. sapiens	0.0	0.0	0.0	0.0	0.0	0.0	0.0	0.0	0.0	0.0	0.0	0.0	0.0	0.0	0.0	0.0	0.0	0.0	0.0	0.0
C7orf57	136288	symbol	H. sapiens	136288	H. sapiens	0.0	0.0	0.0	0.0	0.0	0.0	0.0	0.0	0.0	0.0	0.0	0.0	0.0	0.0	0.0	0.0	0.0	0.0	0.0	0.0
TPD52L1	7164	symbol	H. sapiens	7164	H. sapiens	0.0	0.0	0.0	0.0	0.0	0.0	0.0	0.0	0.0	0.0	0.0	0.0	0.0	0.0	0.0	0.0	0.0	0.0	0.0	0.0
MARF1	9665	symbol	H. sapiens	9665	H. sapiens	0.0	0.0	0.0	0.0	0.0	0.0	0.0	0.0	0.0	0.0	0.0	0.0	0.0	0.0	0.0	0.0	0.0	0.0	0.0	0.0
HMGCR	3156	symbol	H. sapiens	3156	H. sapiens	0.0	0.0	0.0	0.0	0.0	0.0	0.0	0.0	0.0	0.0	0.0	0.0	0.0	0.0	0.0	0.0	0.0	0.0	0.0	0.0
CHD9	80205	symbol	H. sapiens	80205	H. sapiens	0.0	0.0	0.0	0.0	0.0	0.0	0.0	0.0	0.0	0.0	0.0	0.0	0.0	0.0	0.0	0.0	0.0	0.0	0.0	0.0
IRX3	79191	symbol	H. sapiens	79191	H. sapiens	0.0	0.0	0.0	0.0	0.0	0.0	0.0	0.0	0.0	0.0	0.0	0.0	0.0	0.0	0.0	0.0	0.0	0.0	0.0	0.0
37500						nan	nan	nan	nan	nan	nan	nan	nan	nan	nan	nan	nan	nan	nan	nan	nan	nan	nan	nan	nan
SEC14L1	6397	symbol	H. sapiens	6397	H. sapiens	0.0	0.0	0.0	0.0	0.0	0.0	0.0	0.0	0.0	0.0	0.0	0.0	0.0	0.0	0.0	0.0	0.0	1.0	0.0	0.0
CDH19	28513	symbol	H. sapiens	28513	H. sapiens	0.0	0.0	0.0	0.0	0.0	0.0	0.0	0.0	0.0	0.0	0.0	0.0	0.0	0.0	0.0	0.0	0.0	0.0	0.0	0.0
IGF2BP2	10644	symbol	H. sapiens	10644	H. sapiens	0.0	0.0	0.0	0.0	0.0	0.0	0.0	0.0	0.0	0.0	0.0	0.0	0.0	0.0	0.0	0.0	0.0	0.0	0.0	0.0
TM4SF18	116441	symbol	H. sapiens	116441	H. sapiens	0.0	0.0	0.0	0.0	0.0	0.0	0.0	0.0	0.0	0.0	0.0	0.0	0.0	0.0	0.0	0.0	0.0	0.0	0.0	0.0
GLRB	2743	symbol	H. sapiens	2743	H. sapiens	0.0	0.0	0.0	0.0	0.0	0.0	0.0	0.0	0.0	0.0	0.0	0.0	0.0	0.0	0.0	0.0	0.0	0.0	0.0	0.0
GTF2A1	2957	symbol	H. sapiens	2957	H. sapiens	0.0	0.0	0.0	0.0	0.0	0.0	0.0	0.0	0.0	0.0	0.0	0.0	0.0	0.0	0.0	0.0	0.0	0.0	0.0	0.0
KLHL41	10324	symbol	H. sapiens	10324	H. sapiens	0.0	0.0	0.0	0.0	0.0	0.0	0.0	0.0	0.0	0.0	0.0	0.0	0.0	0.0	0.0	0.0	0.0	0.0	0.0	0.0
FAT4	79633	symbol	H. sapiens	79633	H. sapiens	0.0	0.0	0.0	0.0	0.0	0.0	0.0	0.0	0.0	0.0	0.0	0.0	0.0	0.0	0.0	0.0	0.0	0.0	0.0	0.0
ETS2	2114	symbol	H. sapiens	2114	H. sapiens	0.0	0.0	0.0	0.0	0.0	0.0	0.0	0.0	0.0	0.0	0.0	0.0	0.0	0.0	0.0	0.0	0.0	0.0	0.0	0.0
ZNF607	84775	symbol	H. sapiens	84775	H. sapiens	0.0	0.0	0.0	0.0	0.0	0.0	0.0	0.0	0.0	0.0	0.0	0.0	0.0	0.0	0.0	0.0	0.0	0.0	0.0	0.0
TRAF3	7187	symbol	H. sapiens	7187	H. sapiens	1.0	0.0	0.0	0.0	0.0	0.0	1.0	0.0	0.0	0.0	0.0	0.0	0.0	0.0	0.0	0.0	0.0	0.0	0.0	0.0
TNKS2	80351	symbol	H. sapiens	80351	H. sapiens	0.0	0.0	0.0	0.0	0.0	0.0	0.0	0.0	0.0	0.0	0.0	0.0	0.0	0.0	0.0	0.0	0.0	0.0	0.0	0.0
HECW2	57520	symbol	H. sapiens	57520	H. sapiens	0.0	0.0	0.0	0.0	0.0	0.0	0.0	0.0	0.0	0.0	0.0	0.0	0.0	0.0	0.0	0.0	0.0	0.0	0.0	0.0
F5	2153	symbol	H. sapiens	2153	H. sapiens	0.0	0.0	0.0	0.0	0.0	0.0	0.0	0.0	0.0	0.0	0.0	0.0	0.0	0.0	0.0	0.0	0.0	0.0	0.0	0.0
TMEM189	387521	gene_synonym	H. sapiens	387521	H. sapiens	0.0	0.0	0.0	0.0	0.0	0.0	0.0	0.0	0.0	0.0	0.0	0.0	0.0	0.0	0.0	0.0	0.0	0.0	0.0	0.0
BTBD1	53339	symbol	H. sapiens	53339	H. sapiens	0.0	0.0	0.0	0.0	0.0	0.0	0.0	0.0	0.0	0.0	0.0	0.0	0.0	0.0	0.0	0.0	0.0	0.0	0.0	0.0
LRRK2	120892	symbol	H. sapiens	120892	H. sapiens	0.0	0.0	0.0	0.0	0.0	0.0	0.0	0.0	0.0	0.0	0.0	0.0	0.0	0.0	0.0	0.0	0.0	0.0	0.0	0.0
CXADR	1525	symbol	H. sapiens	1525	H. sapiens	0.0	0.0	0.0	0.0	0.0	0.0	0.0	0.0	0.0	0.0	0.0	0.0	0.0	0.0	0.0	0.0	0.0	0.0	0.0	0.0
PLSCR4	57088	symbol	H. sapiens	57088	H. sapiens	0.0	0.0	0.0	0.0	0.0	0.0	0.0	0.0	0.0	0.0	0.0	0.0	0.0	0.0	0.0	0.0	0.0	0.0	0.0	0.0
TFPI	7035	symbol	H. sapiens	7035	H. sapiens	0.0	0.0	0.0	0.0	0.0	0.0	0.0	0.0	0.0	0.0	0.0	0.0	0.0	0.0	0.0	0.0	0.0	0.0	0.0	0.0
NCALD	83988	symbol	H. sapiens	83988	H. sapiens	0.0	0.0	0.0	0.0	0.0	0.0	0.0	0.0	0.0	0.0	0.0	0.0	0.0	0.0	0.0	0.0	0.0	0.0	0.0	0.0
SGCB	6443	symbol	H. sapiens	6443	H. sapiens	0.0	0.0	0.0	0.0	0.0	0.0	0.0	0.0	0.0	0.0	0.0	0.0	0.0	0.0	0.0	0.0	0.0	0.0	0.0	0.0
PPFIA1	8500	symbol	H. sapiens	8500	H. sapiens	0.0	0.0	0.0	0.0	0.0	0.0	0.0	0.0	0.0	0.0	0.0	0.0	0.0	0.0	0.0	0.0	0.0	0.0	0.0	0.0
ANKRD29	147463	symbol	H. sapiens	147463	H. sapiens	0.0	0.0	0.0	0.0	0.0	0.0	0.0	0.0	0.0	0.0	0.0	0.0	0.0	0.0	0.0	0.0	0.0	0.0	0.0	0.0
MLANA	2315	symbol	H. sapiens	2315	H. sapiens	0.0	0.0	0.0	0.0	0.0	0.0	0.0	0.0	0.0	0.0	0.0	0.0	0.0	0.0	0.0	0.0	0.0	0.0	0.0	0.0
LYPLA1	10434	symbol	H. sapiens	10434	H. sapiens	0.0	0.0	0.0	0.0	0.0	0.0	0.0	0.0	0.0	0.0	1.0	0.0	0.0	0.0	0.0	0.0	0.0	0.0	0.0	0.0
GJC1	10052	symbol	H. sapiens	10052	H. sapiens	0.0	0.0	0.0	0.0	0.0	0.0	0.0	0.0	0.0	0.0	0.0	0.0	0.0	0.0	0.0	0.0	0.0	0.0	0.0	0.0
HCN1	348980	symbol	H. sapiens	348980	H. sapiens	0.0	0.0	0.0	0.0	1.0	0.0	0.0	0.0	0.0	0.0	1.0	0.0	0.0	0.0	0.0	0.0	0.0	0.0	0.0	0.0
FAM155A	728215	gene_synonym	H. sapiens	728215	H. sapiens	0.0	0.0	0.0	0.0	0.0	0.0	0.0	0.0	0.0	0.0	0.0	0.0	0.0	0.0	0.0	0.0	0.0	0.0	0.0	0.0
MIA2	4253	symbol	H. sapiens	4253	H. sapiens	0.0	0.0	0.0	0.0	0.0	0.0	0.0	0.0	0.0	0.0	0.0	0.0	0.0	0.0	0.0	0.0	0.0	0.0	0.0	0.0
AZIN1	51582	symbol	H. sapiens	51582	H. sapiens	0.0	0.0	0.0	0.0	0.0	0.0	0.0	0.0	0.0	0.0	0.0	0.0	0.0	0.0	0.0	0.0	0.0	0.0	0.0	0.0
MEX3B	84206	symbol	H. sapiens	84206	H. sapiens	0.0	0.0	0.0	0.0	0.0	0.0	0.0	0.0	0.0	0.0	0.0	0.0	0.0	0.0	0.0	0.0	0.0	0.0	0.0	0.0
C18orf32	497661	symbol	H. sapiens	497661	H. sapiens	0.0	0.0	0.0	0.0	0.0	0.0	0.0	0.0	0.0	0.0	0.0	0.0	0.0	0.0	0.0	0.0	0.0	0.0	0.0	0.0
FSHR	2492	symbol	H. sapiens	2492	H. sapiens	0.0	0.0	0.0	0.0	0.0	0.0	0.0	1.0	0.0	0.0	1.0	0.0	0.0	0.0	0.0	0.0	0.0	0.0	0.0	0.0
SMIM10L1	100129361	symbol	H. sapiens	100129361	H. sapiens	0.0	0.0	0.0	0.0	0.0	0.0	0.0	0.0	0.0	0.0	0.0	0.0	0.0	0.0	0.0	0.0	0.0	0.0	0.0	0.0
ZNF74	7625	symbol	H. sapiens	7625	H. sapiens	0.0	0.0	0.0	0.0	0.0	0.0	0.0	0.0	0.0	0.0	0.0	0.0	0.0	0.0	0.0	0.0	0.0	0.0	0.0	0.0
PTPRC	5788	symbol	H. sapiens	5788	H. sapiens	0.0	0.0	1.0	0.0	0.0	1.0	1.0	0.0	0.0	0.0	0.0	0.0	0.0	0.0	0.0	0.0	0.0	0.0	0.0	0.0
FABP4	2167	symbol	H. sapiens	2167	H. sapiens	0.0	0.0	0.0	0.0	0.0	0.0	0.0	0.0	0.0	0.0	0.0	0.0	0.0	0.0	0.0	0.0	0.0	0.0	0.0	0.0
UBTD2	92181	symbol	H. sapiens	92181	H. sapiens	0.0	0.0	0.0	0.0	0.0	0.0	0.0	0.0	0.0	0.0	0.0	0.0	0.0	0.0	0.0	0.0	0.0	0.0	0.0	0.0
HDAC4	9759	symbol	H. sapiens	9759	H. sapiens	0.0	1.0	0.0	0.0	0.0	0.0	0.0	0.0	0.0	0.0	0.0	1.0	0.0	0.0	0.0	0.0	0.0	0.0	0.0	0.0
KSR1	8844	symbol	H. sapiens	8844	H. sapiens	1.0	0.0	1.0	0.0	0.0	0.0	1.0	0.0	0.0	0.0	0.0	0.0	0.0	0.0	0.0	0.0	0.0	0.0	0.0	0.0
FAT3	120114	symbol	H. sapiens	120114	H. sapiens	0.0	0.0	0.0	0.0	0.0	0.0	0.0	0.0	0.0	0.0	0.0	0.0	0.0	0.0	0.0	0.0	0.0	0.0	0.0	0.0
VPREB3	29802	symbol	H. sapiens	29802	H. sapiens	0.0	0.0	0.0	0.0	0.0	0.0	0.0	0.0	0.0	0.0	0.0	0.0	0.0	0.0	0.0	0.0	0.0	0.0	0.0	0.0
DDX43	55510	symbol	H. sapiens	55510	H. sapiens	0.0	0.0	0.0	0.0	0.0	0.0	0.0	0.0	0.0	0.0	0.0	0.0	0.0	0.0	0.0	0.0	0.0	0.0	0.0	0.0
NR2F1	7025	symbol	H. sapiens	7025	H. sapiens	0.0	0.0	0.0	1.0	0.0	0.0	0.0	0.0	0.0	0.0	0.0	0.0	0.0	0.0	0.0	0.0	0.0	0.0	0.0	0.0
RPS6KC1	26750	symbol	H. sapiens	26750	H. sapiens	0.0	0.0	0.0	0.0	0.0	0.0	0.0	0.0	0.0	0.0	0.0	0.0	0.0	0.0	0.0	0.0	0.0	0.0	0.0	0.0
BCL2L2	599	symbol	H. sapiens	599	H. sapiens	0.0	0.0	0.0	0.0	0.0	0.0	0.0	0.0	0.0	0.0	0.0	0.0	0.0	0.0	0.0	0.0	0.0	0.0	0.0	0.0
SLAIN2	57606	symbol	H. sapiens	57606	H. sapiens	0.0	0.0	0.0	0.0	0.0	0.0	0.0	0.0	0.0	0.0	0.0	0.0	0.0	0.0	0.0	0.0	0.0	0.0	0.0	0.0
DTL	51514	symbol	H. sapiens	51514	H. sapiens	0.0	0.0	0.0	0.0	0.0	0.0	0.0	0.0	0.0	0.0	0.0	0.0	0.0	0.0	0.0	0.0	0.0	0.0	0.0	0.0
RALGAPA1	253959	symbol	H. sapiens	253959	H. sapiens	0.0	0.0	0.0	0.0	0.0	0.0	0.0	0.0	0.0	0.0	0.0	0.0	0.0	0.0	0.0	0.0	0.0	0.0	0.0	0.0
NETO1	81832	symbol	H. sapiens	81832	H. sapiens	0.0	0.0	0.0	0.0	0.0	0.0	0.0	0.0	0.0	0.0	0.0	0.0	0.0	0.0	0.0	0.0	0.0	0.0	0.0	0.0
NUAK1	9891	symbol	H. sapiens	9891	H. sapiens	0.0	0.0	0.0	0.0	0.0	0.0	0.0	0.0	0.0	0.0	0.0	0.0	0.0	0.0	0.0	0.0	0.0	0.0	0.0	0.0
PPP2R5E	5529	symbol	H. sapiens	5529	H. sapiens	0.0	0.0	0.0	0.0	0.0	0.0	0.0	0.0	0.0	0.0	0.0	0.0	0.0	0.0	0.0	0.0	0.0	0.0	0.0	0.0
RPL17-C18orf32	100526842	symbol	H. sapiens	100526842	H. sapiens	0.0	0.0	0.0	0.0	0.0	0.0	0.0	0.0	0.0	0.0	0.0	0.0	0.0	0.0	0.0	0.0	0.0	0.0	0.0	0.0
ENTPD7	57089	symbol	H. sapiens	57089	H. sapiens	0.0	0.0	0.0	0.0	0.0	0.0	0.0	0.0	0.0	0.0	0.0	0.0	0.0	0.0	0.0	0.0	0.0	0.0	0.0	0.0
RFT1	91869	symbol	H. sapiens	91869	H. sapiens	0.0	0.0	0.0	0.0	0.0	0.0	0.0	0.0	0.0	0.0	0.0	0.0	0.0	0.0	0.0	0.0	0.0	0.0	0.0	0.0
RCOR3	55758	symbol	H. sapiens	55758	H. sapiens	0.0	0.0	0.0	0.0	0.0	0.0	0.0	0.0	0.0	0.0	0.0	0.0	0.0	0.0	0.0	0.0	0.0	0.0	0.0	0.0
PAM	5066	symbol	H. sapiens	5066	H. sapiens	0.0	0.0	0.0	0.0	0.0	0.0	0.0	0.0	0.0	0.0	0.0	0.0	0.0	0.0	0.0	0.0	0.0	0.0	0.0	0.0
KCNJ16	3773	symbol	H. sapiens	3773	H. sapiens	0.0	0.0	0.0	0.0	0.0	0.0	0.0	0.0	0.0	0.0	0.0	0.0	0.0	0.0	0.0	0.0	0.0	0.0	0.0	0.0
BEND3	57673	symbol	H. sapiens	57673	H. sapiens	0.0	0.0	0.0	0.0	0.0	0.0	0.0	0.0	0.0	0.0	0.0	0.0	0.0	0.0	0.0	0.0	0.0	0.0	0.0	0.0
ZEB1	6935	symbol	H. sapiens	6935	H. sapiens	0.0	1.0	0.0	0.0	0.0	0.0	0.0	0.0	0.0	0.0	0.0	0.0	0.0	0.0	0.0	0.0	0.0	0.0	0.0	0.0
RHOBTB1	9886	symbol	H. sapiens	9886	H. sapiens	0.0	0.0	0.0	0.0	0.0	0.0	0.0	0.0	0.0	0.0	0.0	0.0	0.0	0.0	0.0	0.0	0.0	0.0	0.0	0.0
MCU	90550	symbol	H. sapiens	90550	H. sapiens	1.0	0.0	0.0	0.0	0.0	0.0	1.0	0.0	0.0	0.0	0.0	0.0	0.0	0.0	0.0	0.0	0.0	0.0	1.0	0.0
ZNF697	90874	symbol	H. sapiens	90874	H. sapiens	0.0	0.0	0.0	0.0	0.0	0.0	0.0	0.0	0.0	0.0	0.0	0.0	0.0	0.0	0.0	0.0	0.0	0.0	0.0	0.0
UBR5	51366	symbol	H. sapiens	51366	H. sapiens	0.0	0.0	0.0	0.0	0.0	0.0	0.0	0.0	0.0	0.0	0.0	0.0	0.0	0.0	0.0	0.0	0.0	0.0	0.0	0.0
LINGO1	84894	symbol	H. sapiens	84894	H. sapiens	0.0	0.0	0.0	0.0	0.0	0.0	0.0	0.0	0.0	0.0	0.0	0.0	0.0	0.0	0.0	0.0	0.0	0.0	0.0	0.0
KCNT2	343450	symbol	H. sapiens	343450	H. sapiens	0.0	0.0	0.0	0.0	0.0	0.0	0.0	0.0	0.0	0.0	0.0	0.0	0.0	0.0	0.0	0.0	0.0	0.0	0.0	0.0
ZNF212	7988	symbol	H. sapiens	7988	H. sapiens	0.0	0.0	0.0	0.0	0.0	0.0	0.0	0.0	0.0	0.0	0.0	0.0	0.0	0.0	0.0	0.0	0.0	0.0	0.0	0.0
VPS4B	9525	symbol	H. sapiens	9525	H. sapiens	0.0	0.0	0.0	0.0	0.0	0.0	0.0	0.0	0.0	0.0	0.0	0.0	0.0	0.0	0.0	0.0	0.0	0.0	0.0	0.0
PIP4K2A	5305	symbol	H. sapiens	5305	H. sapiens	1.0	0.0	0.0	0.0	0.0	0.0	0.0	0.0	0.0	0.0	1.0	0.0	0.0	0.0	0.0	0.0	0.0	0.0	0.0	0.0
EVI5	7813	symbol	H. sapiens	7813	H. sapiens	0.0	0.0	0.0	0.0	0.0	0.0	0.0	0.0	0.0	0.0	0.0	0.0	0.0	0.0	0.0	0.0	0.0	0.0	0.0	0.0
HCN4	10021	symbol	H. sapiens	10021	H. sapiens	0.0	0.0	0.0	0.0	0.0	0.0	0.0	0.0	0.0	0.0	0.0	0.0	0.0	0.0	0.0	0.0	0.0	0.0	0.0	0.0
SDE2	163859	symbol	H. sapiens	163859	H. sapiens	0.0	0.0	0.0	0.0	0.0	0.0	0.0	0.0	0.0	0.0	0.0	0.0	0.0	0.0	0.0	0.0	0.0	0.0	0.0	0.0
ACYP2	98	symbol	H. sapiens	98	H. sapiens	0.0	0.0	0.0	0.0	0.0	0.0	0.0	0.0	0.0	0.0	0.0	0.0	0.0	0.0	0.0	0.0	0.0	0.0	0.0	0.0
CTSS	1520	symbol	H. sapiens	1520	H. sapiens	0.0	0.0	0.0	0.0	0.0	0.0	0.0	0.0	0.0	0.0	0.0	0.0	0.0	0.0	0.0	0.0	0.0	0.0	0.0	0.0
KCTD4	386618	symbol	H. sapiens	386618	H. sapiens	0.0	0.0	0.0	0.0	0.0	0.0	0.0	0.0	0.0	0.0	0.0	0.0	0.0	0.0	0.0	0.0	0.0	0.0	0.0	0.0
CFHR3	10878	symbol	H. sapiens	10878	H. sapiens	0.0	0.0	0.0	0.0	0.0	0.0	0.0	0.0	0.0	0.0	0.0	0.0	0.0	0.0	0.0	0.0	0.0	0.0	0.0	0.0
MARCKS	4082	symbol	H. sapiens	4082	H. sapiens	0.0	1.0	1.0	0.0	0.0	1.0	0.0	0.0	0.0	0.0	0.0	0.0	0.0	0.0	0.0	0.0	0.0	0.0	0.0	0.0
TNFRSF11A	8792	symbol	H. sapiens	8792	H. sapiens	0.0	1.0	0.0	0.0	0.0	0.0	1.0	0.0	0.0	0.0	0.0	0.0	0.0	0.0	0.0	0.0	0.0	0.0	0.0	1.0
SLC2A13	114134	symbol	H. sapiens	114134	H. sapiens	0.0	0.0	0.0	0.0	0.0	0.0	0.0	0.0	0.0	0.0	0.0	0.0	0.0	0.0	0.0	0.0	0.0	0.0	0.0	0.0
OGN	4969	symbol	H. sapiens	4969	H. sapiens	0.0	0.0	0.0	0.0	0.0	0.0	0.0	0.0	0.0	0.0	0.0	0.0	0.0	0.0	0.0	0.0	0.0	0.0	0.0	0.0
INHBE	83729	symbol	H. sapiens	83729	H. sapiens	0.0	0.0	0.0	0.0	0.0	0.0	0.0	0.0	0.0	0.0	0.0	0.0	0.0	0.0	0.0	0.0	0.0	0.0	0.0	0.0
C14orf39	317761	symbol	H. sapiens	317761	H. sapiens	0.0	0.0	0.0	0.0	0.0	0.0	0.0	0.0	0.0	0.0	0.0	0.0	0.0	0.0	0.0	0.0	0.0	0.0	0.0	0.0
NRAP	4892	symbol	H. sapiens	4892	H. sapiens	0.0	0.0	0.0	0.0	0.0	0.0	0.0	0.0	0.0	0.0	0.0	0.0	0.0	0.0	0.0	0.0	0.0	0.0	0.0	0.0
DCBLD2	131566	symbol	H. sapiens	131566	H. sapiens	0.0	0.0	0.0	0.0	0.0	0.0	0.0	0.0	0.0	0.0	0.0	0.0	0.0	0.0	0.0	0.0	0.0	0.0	0.0	0.0
NUP88	4927	symbol	H. sapiens	4927	H. sapiens	0.0	0.0	0.0	0.0	0.0	0.0	0.0	0.0	0.0	0.0	0.0	0.0	0.0	0.0	0.0	0.0	0.0	0.0	0.0	0.0
FAM151B	167555	symbol	H. sapiens	167555	H. sapiens	0.0	0.0	0.0	0.0	0.0	0.0	0.0	0.0	0.0	0.0	0.0	0.0	0.0	0.0	0.0	0.0	0.0	0.0	0.0	0.0
MBL2	4153	symbol	H. sapiens	4153	H. sapiens	0.0	0.0	0.0	0.0	0.0	0.0	0.0	0.0	0.0	0.0	0.0	0.0	0.0	0.0	0.0	0.0	0.0	0.0	0.0	0.0
RFX3	5991	symbol	H. sapiens	5991	H. sapiens	0.0	0.0	0.0	0.0	0.0	0.0	0.0	0.0	0.0	0.0	0.0	0.0	0.0	0.0	0.0	0.0	0.0	0.0	0.0	0.0
SPRY3	10251	symbol	H. sapiens	10251	H. sapiens	0.0	0.0	0.0	0.0	0.0	0.0	0.0	0.0	0.0	0.0	0.0	0.0	0.0	0.0	0.0	0.0	0.0	0.0	0.0	0.0
TMEFF2	23671	symbol	H. sapiens	23671	H. sapiens	0.0	0.0	0.0	0.0	0.0	0.0	0.0	0.0	0.0	0.0	0.0	0.0	0.0	0.0	0.0	0.0	0.0	0.0	0.0	0.0
SCAI	286205	symbol	H. sapiens	286205	H. sapiens	0.0	0.0	0.0	0.0	0.0	0.0	0.0	0.0	0.0	0.0	0.0	0.0	0.0	0.0	0.0	0.0	0.0	0.0	0.0	0.0
TOR1AIP2	163590	symbol	H. sapiens	163590	H. sapiens	0.0	0.0	0.0	0.0	0.0	0.0	0.0	0.0	0.0	0.0	0.0	0.0	0.0	0.0	0.0	0.0	0.0	0.0	0.0	0.0
ARHGAP9	64333	symbol	H. sapiens	64333	H. sapiens	0.0	0.0	0.0	0.0	0.0	0.0	0.0	0.0	0.0	0.0	0.0	0.0	0.0	0.0	0.0	0.0	0.0	0.0	0.0	0.0
FGFR2	2263	symbol	H. sapiens	2263	H. sapiens	1.0	1.0	0.0	0.0	0.0	0.0	0.0	0.0	0.0	0.0	0.0	1.0	0.0	0.0	0.0	0.0	0.0	0.0	0.0	0.0
TLL1	7092	symbol	H. sapiens	7092	H. sapiens	0.0	0.0	0.0	0.0	0.0	0.0	0.0	0.0	0.0	0.0	0.0	0.0	0.0	0.0	0.0	0.0	0.0	0.0	0.0	0.0
CDKN2D	1032	symbol	H. sapiens	1032	H. sapiens	0.0	0.0	0.0	0.0	0.0	0.0	0.0	0.0	0.0	0.0	0.0	0.0	0.0	0.0	0.0	0.0	0.0	0.0	0.0	0.0
RANBP3L	202151	symbol	H. sapiens	202151	H. sapiens	0.0	0.0	0.0	0.0	0.0	0.0	0.0	0.0	0.0	0.0	0.0	0.0	0.0	0.0	0.0	0.0	0.0	0.0	0.0	0.0
CAST	831	symbol	H. sapiens	831	H. sapiens	0.0	0.0	0.0	0.0	0.0	0.0	0.0	0.0	0.0	0.0	0.0	0.0	0.0	0.0	0.0	0.0	0.0	0.0	0.0	0.0
ROCK1	6093	symbol	H. sapiens	6093	H. sapiens	1.0	1.0	1.0	0.0	1.0	1.0	0.0	1.0	0.0	0.0	0.0	1.0	0.0	0.0	0.0	1.0	0.0	0.0	0.0	0.0
PRKCH	5583	symbol	H. sapiens	5583	H. sapiens	1.0	1.0	0.0	0.0	1.0	0.0	0.0	0.0	1.0	0.0	1.0	0.0	0.0	0.0	0.0	0.0	0.0	0.0	0.0	0.0
CDC14A	8556	symbol	H. sapiens	8556	H. sapiens	0.0	0.0	0.0	0.0	0.0	0.0	0.0	0.0	0.0	0.0	0.0	0.0	0.0	0.0	0.0	0.0	0.0	0.0	0.0	0.0
PDZD2	23037	symbol	H. sapiens	23037	H. sapiens	0.0	0.0	0.0	0.0	0.0	0.0	0.0	0.0	0.0	0.0	0.0	0.0	0.0	0.0	0.0	0.0	0.0	0.0	0.0	0.0
BCAT1	586	symbol	H. sapiens	586	H. sapiens	0.0	0.0	0.0	0.0	0.0	0.0	0.0	0.0	0.0	0.0	0.0	0.0	0.0	0.0	0.0	0.0	0.0	0.0	0.0	0.0
ZSCAN30	100101467	symbol	H. sapiens	100101467	H. sapiens	0.0	0.0	0.0	0.0	0.0	0.0	0.0	0.0	0.0	0.0	0.0	0.0	0.0	0.0	0.0	0.0	0.0	0.0	0.0	0.0
MAPK1IP1L	93487	symbol	H. sapiens	93487	H. sapiens	0.0	0.0	0.0	0.0	0.0	0.0	0.0	0.0	0.0	0.0	0.0	0.0	0.0	0.0	0.0	0.0	0.0	0.0	0.0	0.0
MTFR1	9650	symbol	H. sapiens	9650	H. sapiens	0.0	0.0	0.0	0.0	0.0	0.0	0.0	0.0	0.0	0.0	0.0	0.0	0.0	0.0	0.0	0.0	0.0	0.0	0.0	0.0
AP1AR	55435	symbol	H. sapiens	55435	H. sapiens	0.0	0.0	0.0	0.0	0.0	0.0	0.0	0.0	0.0	0.0	0.0	0.0	0.0	0.0	0.0	0.0	0.0	0.0	0.0	0.0
OR51E2	81285	symbol	H. sapiens	81285	H. sapiens	0.0	0.0	0.0	0.0	0.0	0.0	0.0	0.0	0.0	0.0	0.0	0.0	0.0	0.0	0.0	0.0	0.0	0.0	0.0	0.0
RGS18	64407	symbol	H. sapiens	64407	H. sapiens	0.0	0.0	0.0	0.0	0.0	0.0	0.0	0.0	0.0	0.0	0.0	0.0	0.0	0.0	0.0	0.0	0.0	0.0	0.0	0.0
ADAM22	53616	symbol	H. sapiens	53616	H. sapiens	0.0	0.0	0.0	0.0	0.0	0.0	0.0	0.0	0.0	0.0	0.0	0.0	0.0	0.0	0.0	0.0	0.0	0.0	0.0	0.0
AKNA	80709	symbol	H. sapiens	80709	H. sapiens	0.0	0.0	0.0	0.0	0.0	0.0	0.0	0.0	0.0	0.0	0.0	0.0	0.0	0.0	0.0	0.0	0.0	0.0	0.0	0.0
PTGFR	5737	symbol	H. sapiens	5737	H. sapiens	0.0	0.0	0.0	0.0	0.0	0.0	0.0	0.0	0.0	0.0	0.0	0.0	0.0	0.0	0.0	0.0	0.0	0.0	0.0	0.0
CCDC82	79780	symbol	H. sapiens	79780	H. sapiens	0.0	0.0	0.0	0.0	0.0	0.0	0.0	0.0	0.0	0.0	0.0	0.0	0.0	0.0	0.0	0.0	0.0	0.0	0.0	0.0
ZFYVE16	9765	symbol	H. sapiens	9765	H. sapiens	0.0	0.0	0.0	0.0	0.0	0.0	0.0	0.0	0.0	0.0	0.0	0.0	0.0	0.0	0.0	0.0	0.0	0.0	0.0	0.0
SEC22A	26984	symbol	H. sapiens	26984	H. sapiens	0.0	0.0	0.0	0.0	0.0	0.0	0.0	0.0	0.0	0.0	0.0	0.0	0.0	0.0	0.0	0.0	0.0	0.0	0.0	0.0
GLO1	2739	symbol	H. sapiens	2739	H. sapiens	0.0	0.0	0.0	0.0	0.0	0.0	0.0	0.0	0.0	0.0	0.0	0.0	0.0	0.0	0.0	0.0	0.0	0.0	0.0	0.0
STXBP4	252983	symbol	H. sapiens	252983	H. sapiens	0.0	0.0	0.0	0.0	0.0	0.0	0.0	0.0	0.0	0.0	0.0	0.0	0.0	0.0	0.0	0.0	0.0	0.0	0.0	0.0
ARF6	382	symbol	H. sapiens	382	H. sapiens	1.0	1.0	0.0	0.0	0.0	1.0	0.0	0.0	1.0	0.0	1.0	0.0	0.0	0.0	1.0	0.0	0.0	0.0	0.0	0.0
ANAPC7	51434	symbol	H. sapiens	51434	H. sapiens	0.0	0.0	0.0	0.0	0.0	0.0	0.0	0.0	0.0	0.0	0.0	0.0	0.0	0.0	0.0	0.0	0.0	0.0	0.0	0.0
ZNF793	390927	symbol	H. sapiens	390927	H. sapiens	0.0	0.0	0.0	0.0	0.0	0.0	0.0	0.0	0.0	0.0	0.0	0.0	0.0	0.0	0.0	0.0	0.0	0.0	0.0	0.0
CLASP1	23332	symbol	H. sapiens	23332	H. sapiens	0.0	0.0	0.0	0.0	0.0	0.0	0.0	0.0	0.0	0.0	0.0	0.0	0.0	0.0	0.0	1.0	0.0	0.0	0.0	0.0
PTPRD	5789	symbol	H. sapiens	5789	H. sapiens	0.0	0.0	0.0	0.0	0.0	0.0	0.0	0.0	0.0	0.0	0.0	0.0	0.0	0.0	0.0	0.0	0.0	0.0	0.0	0.0
RBBP4	5928	symbol	H. sapiens	5928	H. sapiens	1.0	1.0	0.0	0.0	0.0	0.0	0.0	0.0	0.0	0.0	0.0	0.0	1.0	0.0	0.0	0.0	0.0	0.0	0.0	0.0
SRCAP	10847	symbol	H. sapiens	10847	H. sapiens	0.0	0.0	0.0	0.0	0.0	0.0	0.0	0.0	0.0	0.0	0.0	0.0	0.0	0.0	0.0	0.0	0.0	0.0	0.0	0.0
KCNH2	3757	symbol	H. sapiens	3757	H. sapiens	0.0	0.0	0.0	0.0	0.0	0.0	0.0	0.0	0.0	0.0	0.0	0.0	0.0	0.0	0.0	0.0	0.0	0.0	0.0	0.0
REL	5966	symbol	H. sapiens	5966	H. sapiens	1.0	1.0	1.0	0.0	0.0	0.0	1.0	0.0	0.0	0.0	0.0	0.0	0.0	0.0	0.0	0.0	0.0	0.0	0.0	0.0
CPNE3	8895	symbol	H. sapiens	8895	H. sapiens	0.0	0.0	0.0	0.0	0.0	0.0	0.0	0.0	0.0	0.0	0.0	0.0	0.0	0.0	0.0	0.0	0.0	0.0	0.0	0.0
MYT1	4661	symbol	H. sapiens	4661	H. sapiens	0.0	0.0	0.0	0.0	0.0	0.0	0.0	0.0	0.0	0.0	0.0	0.0	0.0	1.0	0.0	0.0	0.0	0.0	0.0	0.0
DVL3	1857	symbol	H. sapiens	1857	H. sapiens	1.0	1.0	0.0	0.0	1.0	0.0	1.0	0.0	0.0	0.0	0.0	1.0	0.0	0.0	0.0	0.0	0.0	0.0	0.0	0.0
COL4A1	1282	symbol	H. sapiens	1282	H. sapiens	1.0	1.0	0.0	0.0	0.0	0.0	1.0	0.0	0.0	0.0	0.0	0.0	0.0	0.0	0.0	0.0	0.0	0.0	0.0	0.0
ST8SIA1	6489	symbol	H. sapiens	6489	H. sapiens	0.0	0.0	0.0	0.0	0.0	0.0	0.0	0.0	0.0	0.0	0.0	0.0	0.0	0.0	0.0	0.0	0.0	0.0	0.0	0.0
RNMT	8731	symbol	H. sapiens	8731	H. sapiens	0.0	0.0	0.0	0.0	0.0	0.0	0.0	0.0	0.0	0.0	0.0	0.0	0.0	0.0	0.0	0.0	0.0	0.0	0.0	0.0
CA5B	11238	symbol	H. sapiens	11238	H. sapiens	0.0	0.0	0.0	0.0	0.0	0.0	0.0	0.0	0.0	0.0	0.0	0.0	0.0	0.0	0.0	0.0	0.0	0.0	0.0	0.0
DSC2	1824	symbol	H. sapiens	1824	H. sapiens	0.0	0.0	0.0	0.0	0.0	0.0	0.0	0.0	0.0	0.0	0.0	0.0	0.0	0.0	0.0	0.0	0.0	0.0	0.0	0.0
RALGPS2	55103	symbol	H. sapiens	55103	H. sapiens	0.0	0.0	0.0	0.0	0.0	0.0	0.0	0.0	0.0	0.0	0.0	0.0	0.0	0.0	0.0	0.0	0.0	0.0	0.0	0.0
PIH1D2	120379	symbol	H. sapiens	120379	H. sapiens	0.0	0.0	0.0	0.0	0.0	0.0	0.0	0.0	0.0	0.0	0.0	0.0	0.0	0.0	0.0	0.0	0.0	0.0	0.0	0.0
RAPGEF6	51735	symbol	H. sapiens	51735	H. sapiens	0.0	0.0	0.0	0.0	0.0	0.0	0.0	0.0	0.0	0.0	0.0	0.0	0.0	0.0	0.0	0.0	0.0	0.0	0.0	0.0
CCKBR	887	symbol	H. sapiens	887	H. sapiens	0.0	0.0	0.0	0.0	0.0	0.0	0.0	0.0	0.0	0.0	0.0	0.0	0.0	0.0	0.0	0.0	0.0	0.0	0.0	0.0
DDX31	64794	symbol	H. sapiens	64794	H. sapiens	0.0	0.0	0.0	0.0	0.0	0.0	0.0	0.0	0.0	0.0	0.0	0.0	0.0	0.0	0.0	0.0	0.0	0.0	0.0	0.0
TCAIM	285343	symbol	H. sapiens	285343	H. sapiens	0.0	0.0	0.0	0.0	0.0	0.0	0.0	0.0	0.0	0.0	0.0	0.0	0.0	0.0	0.0	0.0	0.0	0.0	0.0	0.0
MICU3	286097	symbol	H. sapiens	286097	H. sapiens	0.0	0.0	0.0	0.0	0.0	0.0	0.0	0.0	0.0	0.0	0.0	0.0	0.0	0.0	0.0	0.0	0.0	0.0	0.0	0.0
ST6GALNAC1	55808	symbol	H. sapiens	55808	H. sapiens	0.0	0.0	0.0	0.0	0.0	0.0	0.0	0.0	0.0	0.0	0.0	0.0	0.0	0.0	0.0	0.0	0.0	0.0	0.0	0.0
SERF1B	728492	symbol	H. sapiens	728492	H. sapiens	0.0	0.0	0.0	0.0	0.0	0.0	0.0	0.0	0.0	0.0	0.0	0.0	0.0	0.0	0.0	0.0	0.0	0.0	0.0	0.0
UPP2	151531	symbol	H. sapiens	151531	H. sapiens	0.0	0.0	0.0	0.0	0.0	0.0	0.0	0.0	0.0	0.0	0.0	0.0	0.0	0.0	0.0	0.0	0.0	0.0	0.0	0.0
LHFPL3	375612	symbol	H. sapiens	375612	H. sapiens	0.0	0.0	0.0	0.0	0.0	0.0	0.0	0.0	0.0	0.0	0.0	0.0	0.0	0.0	0.0	0.0	0.0	0.0	0.0	0.0
NAALAD2	10003	symbol	H. sapiens	10003	H. sapiens	0.0	0.0	0.0	0.0	0.0	0.0	0.0	0.0	0.0	0.0	0.0	0.0	0.0	0.0	0.0	0.0	0.0	0.0	0.0	0.0
OLFM3	118427	symbol	H. sapiens	118427	H. sapiens	0.0	0.0	0.0	0.0	0.0	0.0	0.0	0.0	0.0	0.0	0.0	0.0	0.0	0.0	0.0	0.0	0.0	0.0	0.0	0.0
ZNF254	9534	symbol	H. sapiens	9534	H. sapiens	0.0	0.0	0.0	0.0	0.0	0.0	0.0	0.0	0.0	0.0	0.0	0.0	0.0	0.0	0.0	0.0	0.0	0.0	0.0	0.0
TCFL5	10732	symbol	H. sapiens	10732	H. sapiens	0.0	0.0	0.0	0.0	0.0	0.0	0.0	0.0	0.0	0.0	0.0	0.0	0.0	0.0	0.0	0.0	0.0	0.0	0.0	0.0
A1CF	29974	symbol	H. sapiens	29974	H. sapiens	0.0	0.0	0.0	0.0	0.0	0.0	0.0	0.0	0.0	0.0	0.0	0.0	0.0	0.0	0.0	0.0	0.0	0.0	0.0	0.0
RIMS1	22999	symbol	H. sapiens	22999	H. sapiens	0.0	0.0	0.0	0.0	0.0	0.0	0.0	0.0	0.0	0.0	0.0	0.0	0.0	0.0	0.0	0.0	0.0	0.0	0.0	0.0
THSD7A	221981	symbol	H. sapiens	221981	H. sapiens	0.0	0.0	0.0	0.0	0.0	0.0	0.0	0.0	0.0	0.0	0.0	0.0	0.0	0.0	0.0	0.0	0.0	0.0	0.0	0.0
ZNF546	339327	symbol	H. sapiens	339327	H. sapiens	0.0	0.0	0.0	0.0	0.0	0.0	0.0	0.0	0.0	0.0	0.0	0.0	0.0	0.0	0.0	0.0	0.0	0.0	0.0	0.0
DPP8	54878	symbol	H. sapiens	54878	H. sapiens	0.0	0.0	0.0	0.0	0.0	0.0	0.0	0.0	0.0	0.0	0.0	0.0	0.0	0.0	0.0	0.0	0.0	0.0	0.0	0.0
MAP9	79884	symbol	H. sapiens	79884	H. sapiens	0.0	0.0	0.0	0.0	0.0	0.0	0.0	0.0	0.0	0.0	0.0	0.0	0.0	0.0	0.0	0.0	0.0	0.0	0.0	0.0
C5orf30	90355	gene_synonym	H. sapiens	90355	H. sapiens	0.0	0.0	0.0	0.0	0.0	0.0	0.0	0.0	0.0	0.0	0.0	0.0	0.0	0.0	0.0	0.0	0.0	0.0	0.0	0.0
USP15	9958	symbol	H. sapiens	9958	H. sapiens	0.0	0.0	0.0	0.0	0.0	0.0	0.0	0.0	0.0	0.0	0.0	0.0	0.0	0.0	0.0	0.0	0.0	0.0	0.0	0.0
XPA	7507	symbol	H. sapiens	7507	H. sapiens	0.0	0.0	0.0	0.0	0.0	0.0	0.0	0.0	0.0	0.0	0.0	0.0	0.0	0.0	0.0	0.0	0.0	0.0	0.0	0.0
PKIA	5569	symbol	H. sapiens	5569	H. sapiens	0.0	0.0	0.0	0.0	0.0	0.0	0.0	0.0	0.0	0.0	0.0	0.0	0.0	0.0	0.0	0.0	0.0	0.0	0.0	0.0
EIF2A	83939	symbol	H. sapiens	83939	H. sapiens	0.0	0.0	0.0	0.0	0.0	0.0	0.0	0.0	0.0	0.0	0.0	0.0	0.0	0.0	0.0	0.0	0.0	0.0	0.0	0.0
JAKMIP3	282973	symbol	H. sapiens	282973	H. sapiens	0.0	0.0	0.0	0.0	0.0	0.0	0.0	0.0	0.0	0.0	0.0	0.0	0.0	0.0	0.0	0.0	0.0	0.0	0.0	0.0
FAF1	11124	symbol	H. sapiens	11124	H. sapiens	0.0	0.0	0.0	0.0	0.0	0.0	0.0	0.0	0.0	0.0	0.0	0.0	0.0	0.0	0.0	0.0	0.0	0.0	0.0	0.0
QKI	9444	symbol	H. sapiens	9444	H. sapiens	0.0	0.0	0.0	0.0	0.0	0.0	0.0	0.0	0.0	0.0	0.0	0.0	0.0	0.0	0.0	0.0	0.0	0.0	0.0	0.0
CPEB2	132864	symbol	H. sapiens	132864	H. sapiens	0.0	0.0	0.0	0.0	0.0	0.0	0.0	0.0	0.0	0.0	0.0	0.0	0.0	0.0	0.0	0.0	0.0	0.0	0.0	0.0
PLOD2	5352	symbol	H. sapiens	5352	H. sapiens	0.0	0.0	0.0	0.0	0.0	0.0	0.0	0.0	0.0	0.0	0.0	0.0	0.0	0.0	0.0	0.0	0.0	0.0	0.0	0.0
H3F3A	3020	gene_synonym	H. sapiens	3020	H. sapiens	0.0	0.0	0.0	0.0	0.0	1.0	0.0	0.0	0.0	0.0	0.0	0.0	1.0	0.0	0.0	0.0	0.0	0.0	0.0	0.0
BMPR1B	658	symbol	H. sapiens	658	H. sapiens	0.0	0.0	0.0	0.0	0.0	0.0	0.0	0.0	0.0	0.0	0.0	0.0	0.0	0.0	0.0	0.0	0.0	0.0	0.0	0.0
ILDR2	387597	symbol	H. sapiens	387597	H. sapiens	0.0	0.0	0.0	0.0	0.0	0.0	0.0	0.0	0.0	0.0	0.0	0.0	0.0	0.0	0.0	0.0	0.0	0.0	0.0	0.0
GPR155	151556	symbol	H. sapiens	151556	H. sapiens	0.0	0.0	0.0	0.0	0.0	0.0	0.0	0.0	0.0	0.0	0.0	0.0	0.0	0.0	0.0	0.0	0.0	0.0	0.0	0.0
COPA	1314	symbol	H. sapiens	1314	H. sapiens	0.0	0.0	0.0	0.0	0.0	0.0	0.0	0.0	0.0	0.0	0.0	0.0	0.0	0.0	0.0	0.0	0.0	0.0	0.0	0.0
FLT4	2324	symbol	H. sapiens	2324	H. sapiens	1.0	1.0	0.0	0.0	0.0	0.0	0.0	0.0	0.0	0.0	0.0	0.0	0.0	0.0	0.0	0.0	0.0	0.0	0.0	0.0
LIN54	132660	symbol	H. sapiens	132660	H. sapiens	0.0	0.0	0.0	0.0	0.0	0.0	0.0	0.0	0.0	0.0	0.0	0.0	1.0	0.0	0.0	0.0	0.0	0.0	0.0	0.0
FOXN3	1112	symbol	H. sapiens	1112	H. sapiens	0.0	0.0	0.0	0.0	0.0	0.0	0.0	0.0	0.0	0.0	0.0	0.0	0.0	0.0	0.0	0.0	0.0	0.0	0.0	0.0
FOLH1B	219595	symbol	H. sapiens	219595	H. sapiens	0.0	0.0	0.0	0.0	0.0	0.0	0.0	0.0	0.0	0.0	0.0	0.0	0.0	0.0	0.0	0.0	0.0	0.0	0.0	0.0
ZSCAN32	54925	symbol	H. sapiens	54925	H. sapiens	0.0	0.0	0.0	0.0	0.0	0.0	0.0	0.0	0.0	0.0	0.0	0.0	0.0	0.0	0.0	0.0	0.0	0.0	0.0	0.0
ADCY7	113	symbol	H. sapiens	113	H. sapiens	1.0	1.0	0.0	0.0	1.0	0.0	0.0	1.0	1.0	1.0	1.0	0.0	0.0	0.0	0.0	0.0	0.0	0.0	0.0	0.0
DDHD1	80821	symbol	H. sapiens	80821	H. sapiens	0.0	0.0	0.0	0.0	0.0	0.0	0.0	0.0	0.0	0.0	0.0	0.0	0.0	0.0	0.0	0.0	0.0	0.0	0.0	0.0
JMY	133746	symbol	H. sapiens	133746	H. sapiens	0.0	0.0	0.0	0.0	0.0	0.0	0.0	0.0	0.0	0.0	0.0	0.0	0.0	0.0	0.0	0.0	0.0	0.0	0.0	0.0
CACNA1E	777	symbol	H. sapiens	777	H. sapiens	1.0	0.0	0.0	0.0	1.0	0.0	0.0	0.0	0.0	0.0	0.0	0.0	0.0	0.0	0.0	0.0	0.0	0.0	0.0	0.0
CFAP299	255119	symbol	H. sapiens	255119	H. sapiens	0.0	0.0	0.0	0.0	0.0	0.0	0.0	0.0	0.0	0.0	0.0	0.0	0.0	0.0	0.0	0.0	0.0	0.0	0.0	0.0
HIF1A	3091	symbol	H. sapiens	3091	H. sapiens	1.0	1.0	0.0	1.0	0.0	0.0	1.0	0.0	1.0	0.0	1.0	0.0	0.0	0.0	0.0	0.0	0.0	0.0	1.0	0.0
CLCC1	23155	symbol	H. sapiens	23155	H. sapiens	0.0	0.0	0.0	0.0	0.0	0.0	0.0	0.0	0.0	0.0	0.0	0.0	0.0	0.0	0.0	0.0	0.0	0.0	0.0	0.0
POLR2F	5435	symbol	H. sapiens	5435	H. sapiens	0.0	0.0	0.0	0.0	0.0	0.0	0.0	0.0	0.0	0.0	0.0	0.0	0.0	0.0	1.0	0.0	0.0	0.0	0.0	0.0
GPA33	10223	symbol	H. sapiens	10223	H. sapiens	0.0	0.0	0.0	0.0	0.0	0.0	0.0	0.0	0.0	0.0	0.0	0.0	0.0	0.0	0.0	0.0	0.0	0.0	0.0	0.0
MED13L	23389	symbol	H. sapiens	23389	H. sapiens	0.0	0.0	0.0	0.0	0.0	0.0	0.0	0.0	0.0	0.0	0.0	0.0	0.0	0.0	0.0	0.0	0.0	0.0	0.0	0.0
DOK6	220164	symbol	H. sapiens	220164	H. sapiens	0.0	0.0	0.0	0.0	0.0	0.0	0.0	0.0	0.0	0.0	0.0	0.0	0.0	0.0	0.0	0.0	0.0	0.0	0.0	0.0
OSBPL8	114882	symbol	H. sapiens	114882	H. sapiens	0.0	0.0	0.0	0.0	0.0	0.0	0.0	0.0	0.0	0.0	0.0	0.0	0.0	0.0	0.0	0.0	0.0	0.0	0.0	0.0
HECA	51696	symbol	H. sapiens	51696	H. sapiens	0.0	0.0	0.0	0.0	0.0	0.0	0.0	0.0	0.0	0.0	0.0	0.0	0.0	0.0	0.0	0.0	0.0	0.0	0.0	0.0
TTC33	23548	symbol	H. sapiens	23548	H. sapiens	0.0	0.0	0.0	0.0	0.0	0.0	0.0	0.0	0.0	0.0	0.0	0.0	0.0	0.0	0.0	0.0	0.0	0.0	0.0	0.0
AEBP2	121536	symbol	H. sapiens	121536	H. sapiens	0.0	0.0	0.0	0.0	0.0	0.0	0.0	0.0	0.0	0.0	0.0	0.0	0.0	0.0	0.0	0.0	0.0	0.0	0.0	0.0
ZBTB2	57621	symbol	H. sapiens	57621	H. sapiens	0.0	0.0	0.0	0.0	0.0	0.0	0.0	0.0	0.0	0.0	0.0	0.0	0.0	0.0	0.0	0.0	0.0	0.0	0.0	0.0
PLXNA4	91584	symbol	H. sapiens	91584	H. sapiens	0.0	0.0	0.0	0.0	0.0	0.0	0.0	0.0	0.0	0.0	0.0	0.0	0.0	0.0	0.0	0.0	0.0	0.0	0.0	0.0
DDX21	9188	symbol	H. sapiens	9188	H. sapiens	0.0	0.0	0.0	0.0	0.0	0.0	0.0	0.0	0.0	0.0	0.0	0.0	0.0	0.0	0.0	0.0	0.0	0.0	0.0	0.0
M1AP	130951	symbol	H. sapiens	130951	H. sapiens	0.0	0.0	0.0	0.0	0.0	0.0	0.0	0.0	0.0	0.0	0.0	0.0	0.0	0.0	0.0	0.0	0.0	0.0	0.0	0.0
SPAG16	79582	symbol	H. sapiens	79582	H. sapiens	0.0	0.0	0.0	0.0	0.0	0.0	0.0	0.0	0.0	0.0	0.0	0.0	0.0	0.0	0.0	0.0	0.0	0.0	0.0	0.0
KIF5B	3799	symbol	H. sapiens	3799	H. sapiens	0.0	1.0	0.0	0.0	1.0	0.0	1.0	0.0	1.0	0.0	0.0	0.0	0.0	0.0	0.0	0.0	0.0	0.0	0.0	0.0
DCUN1D5	84259	symbol	H. sapiens	84259	H. sapiens	0.0	0.0	0.0	0.0	0.0	0.0	0.0	0.0	0.0	0.0	0.0	0.0	0.0	0.0	0.0	0.0	0.0	0.0	0.0	0.0
NRXN1	9378	symbol	H. sapiens	9378	H. sapiens	0.0	0.0	0.0	0.0	0.0	0.0	0.0	0.0	0.0	0.0	0.0	0.0	0.0	0.0	0.0	0.0	0.0	0.0	0.0	0.0
NAF1	92345	symbol	H. sapiens	92345	H. sapiens	0.0	0.0	0.0	0.0	0.0	0.0	0.0	0.0	0.0	0.0	0.0	0.0	0.0	0.0	0.0	0.0	0.0	0.0	0.0	0.0
CD44	960	symbol	H. sapiens	960	H. sapiens	1.0	1.0	0.0	0.0	0.0	1.0	0.0	0.0	0.0	0.0	0.0	0.0	0.0	0.0	0.0	0.0	0.0	0.0	1.0	0.0
SERF1A	8293	symbol	H. sapiens	8293	H. sapiens	0.0	0.0	0.0	0.0	0.0	0.0	0.0	0.0	0.0	0.0	0.0	0.0	0.0	0.0	0.0	0.0	0.0	0.0	0.0	0.0
CPLX3	594855	symbol	H. sapiens	594855	H. sapiens	0.0	0.0	0.0	0.0	0.0	0.0	0.0	0.0	0.0	0.0	0.0	0.0	0.0	0.0	0.0	0.0	0.0	0.0	0.0	0.0
HDAC9	9734	symbol	H. sapiens	9734	H. sapiens	0.0	1.0	0.0	0.0	0.0	0.0	0.0	0.0	0.0	0.0	0.0	1.0	0.0	0.0	0.0	0.0	0.0	0.0	0.0	0.0
LRP1B	53353	symbol	H. sapiens	53353	H. sapiens	0.0	0.0	0.0	0.0	0.0	0.0	0.0	0.0	0.0	0.0	0.0	0.0	0.0	0.0	0.0	0.0	0.0	0.0	0.0	0.0
EPHA7	2045	symbol	H. sapiens	2045	H. sapiens	0.0	0.0	0.0	0.0	0.0	0.0	0.0	0.0	0.0	0.0	0.0	0.0	0.0	0.0	0.0	0.0	0.0	0.0	0.0	0.0
ME2	4200	symbol	H. sapiens	4200	H. sapiens	0.0	0.0	0.0	0.0	0.0	0.0	0.0	0.0	0.0	0.0	0.0	0.0	0.0	0.0	0.0	0.0	0.0	0.0	0.0	0.0
CLIC2	1193	symbol	H. sapiens	1193	H. sapiens	0.0	0.0	0.0	0.0	0.0	0.0	0.0	0.0	0.0	0.0	0.0	0.0	0.0	0.0	0.0	0.0	0.0	0.0	0.0	0.0
NAB1	4664	symbol	H. sapiens	4664	H. sapiens	0.0	0.0	0.0	0.0	0.0	0.0	0.0	0.0	0.0	0.0	0.0	0.0	0.0	0.0	0.0	0.0	0.0	0.0	0.0	0.0
TOB2	10766	symbol	H. sapiens	10766	H. sapiens	0.0	0.0	0.0	0.0	0.0	0.0	0.0	0.0	0.0	0.0	0.0	0.0	0.0	0.0	0.0	0.0	0.0	0.0	0.0	0.0
GABRA6	2559	symbol	H. sapiens	2559	H. sapiens	0.0	0.0	0.0	0.0	0.0	0.0	0.0	1.0	0.0	0.0	0.0	0.0	0.0	0.0	0.0	0.0	0.0	0.0	0.0	0.0
PTER	9317	symbol	H. sapiens	9317	H. sapiens	0.0	0.0	0.0	0.0	0.0	0.0	0.0	0.0	0.0	0.0	0.0	0.0	0.0	0.0	0.0	0.0	0.0	0.0	0.0	0.0
PNPLA8	50640	symbol	H. sapiens	50640	H. sapiens	0.0	0.0	0.0	0.0	0.0	0.0	0.0	0.0	0.0	0.0	0.0	0.0	0.0	0.0	0.0	0.0	0.0	0.0	0.0	0.0
SKAP2	8935	symbol	H. sapiens	8935	H. sapiens	0.0	0.0	0.0	0.0	0.0	0.0	0.0	0.0	0.0	0.0	0.0	0.0	0.0	0.0	0.0	0.0	0.0	0.0	0.0	0.0
C8orf88	100127983	symbol	H. sapiens	100127983	H. sapiens	0.0	0.0	0.0	0.0	0.0	0.0	0.0	0.0	0.0	0.0	0.0	0.0	0.0	0.0	0.0	0.0	0.0	0.0	0.0	0.0
ANAPC16	119504	symbol	H. sapiens	119504	H. sapiens	0.0	0.0	0.0	0.0	0.0	0.0	0.0	0.0	0.0	0.0	0.0	0.0	0.0	0.0	0.0	0.0	0.0	0.0	0.0	0.0
TMPRSS11D	9407	symbol	H. sapiens	9407	H. sapiens	0.0	0.0	0.0	0.0	0.0	0.0	0.0	0.0	0.0	0.0	0.0	0.0	0.0	0.0	0.0	0.0	0.0	0.0	0.0	0.0
LRRC19	64922	symbol	H. sapiens	64922	H. sapiens	0.0	0.0	0.0	0.0	0.0	0.0	0.0	0.0	0.0	0.0	0.0	0.0	0.0	0.0	0.0	0.0	0.0	0.0	0.0	0.0
PLEKHF1	79156	symbol	H. sapiens	79156	H. sapiens	0.0	0.0	0.0	0.0	0.0	0.0	0.0	0.0	0.0	0.0	0.0	0.0	0.0	0.0	0.0	0.0	0.0	0.0	0.0	0.0
SLC17A9	63910	symbol	H. sapiens	63910	H. sapiens	0.0	0.0	0.0	0.0	0.0	0.0	0.0	0.0	0.0	0.0	0.0	0.0	0.0	0.0	0.0	0.0	0.0	0.0	0.0	0.0
CRCP	27297	symbol	H. sapiens	27297	H. sapiens	0.0	0.0	0.0	0.0	0.0	0.0	0.0	0.0	0.0	0.0	0.0	0.0	0.0	0.0	0.0	0.0	0.0	0.0	0.0	0.0
PTH2R	5746	symbol	H. sapiens	5746	H. sapiens	0.0	0.0	0.0	0.0	0.0	0.0	0.0	0.0	0.0	0.0	0.0	0.0	0.0	0.0	0.0	0.0	0.0	0.0	0.0	0.0
BCO1	53630	symbol	H. sapiens	53630	H. sapiens	0.0	0.0	0.0	0.0	0.0	0.0	0.0	0.0	0.0	0.0	0.0	0.0	0.0	0.0	0.0	0.0	0.0	0.0	0.0	0.0

## Sheet: Enrichment
GroupID	Category	Term	Description	LogP	Log(q-value)	Genes	Symbols	InTerm_InList
1_Summary	KEGG Pathway	hsa04010	MAPK signaling pathway	-28.1895	-25.1125	673,773,777,836,1147,1398,1399,1435,2005,2069,2246,2247,2252,2263,2321,2324,2885,3845,4615,4763,5156,5578,5602,5603,5922,6885,7046,7189,8550,8649,10746,27330,51701,80310,113,182,815,842,1282,1857,2932,3091,3574,3600,3655,4286,5290,5296,5743,6093,6258,7187,23236,29119,51426,54567,59345,685,960,1385,1839,3146,4194,4209,5928,6424,7003,7248,10891,22943,23286,90550,92597,382,2903,5781,5966,8844,2533,5…	BRAF,CACNA1A,CACNA1E,CASP3,CHUK,CRK,CRKL,CSF1,ELK4,EREG,FGF1,FGF2,FGF7,FGFR2,FLT1,FLT4,GRB2,KRAS,MYD88,NF1,PDGFRA,PRKCA,MAPK10,MAPK13,RASA2,MAP3K7,TGFBR1,TRAF6,MAPKAPK5,LAMTOR3,MAP3K2,RPS6KA6,NLK,PDGFD,ADCY7,JAG1,CAMK2A,CASP9,COL4A1,DVL3,GSK3B,HIF1A,IL7,IL15,ITGA6,MITF,PIK3CA,PIK3R2,PTGS2,ROCK1,RXRG,TRAF3,PLCB1,CTNNA3,POLK,DLL4,GNB4,BTC,CD44,CREB1,HBEGF,HMGB1,MDM4,MEF2D,RBBP4,SFRP4,TEAD1,TSC1,PPA…	91/-
1_Member	KEGG Pathway	hsa04010	MAPK signaling pathway	-28.1895	-25.1125	673,773,777,836,1147,1398,1399,1435,2005,2069,2246,2247,2252,2263,2321,2324,2885,3845,4615,4763,5156,5578,5602,5603,5922,6885,7046,7189,8550,8649,10746,27330,51701,80310	BRAF,CACNA1A,CACNA1E,CASP3,CHUK,CRK,CRKL,CSF1,ELK4,EREG,FGF1,FGF2,FGF7,FGFR2,FLT1,FLT4,GRB2,KRAS,MYD88,NF1,PDGFRA,PRKCA,MAPK10,MAPK13,RASA2,MAP3K7,TGFBR1,TRAF6,MAPKAPK5,LAMTOR3,MAP3K2,RPS6KA6,NLK,PDGFD	34/301
1_Member	KEGG Pathway	hsa05200	Pathways in cancer	-26.3441	-23.5681	113,182,673,815,836,842,1147,1282,1398,1399,1857,2246,2247,2252,2263,2324,2885,2932,3091,3574,3600,3655,3845,4286,5156,5290,5296,5578,5602,5743,6093,6258,7046,7187,7189,23236,29119,51426,54567,59345	ADCY7,JAG1,BRAF,CAMK2A,CASP3,CASP9,CHUK,COL4A1,CRK,CRKL,DVL3,FGF1,FGF2,FGF7,FGFR2,FLT4,GRB2,GSK3B,HIF1A,IL7,IL15,ITGA6,KRAS,MITF,PDGFRA,PIK3CA,PIK3R2,PRKCA,MAPK10,PTGS2,ROCK1,RXRG,TGFBR1,TRAF3,TRAF6,PLCB1,CTNNA3,POLK,DLL4,GNB4	40/531
1_Member	KEGG Pathway	hsa04014	Ras signaling pathway	-18.861	-16.5903	382,1147,1435,2246,2247,2252,2263,2321,2324,2885,2903,3845,4763,5156,5290,5296,5578,5602,5781,5922,5966,8844,59345,80310	ARF6,CHUK,CSF1,FGF1,FGF2,FGF7,FGFR2,FLT1,FLT4,GRB2,GRIN2A,KRAS,NF1,PDGFRA,PIK3CA,PIK3R2,PRKCA,MAPK10,PTPN11,RASA2,REL,KSR1,GNB4,PDGFD	24/236
1_Member	KEGG Pathway	hsa04015	Rap1 signaling pathway	-18.8222	-16.5903	113,673,1398,1399,1435,2246,2247,2252,2263,2321,2324,2533,2903,3845,5156,5290,5296,5578,5587,5603,10411,23236,80310	ADCY7,BRAF,CRK,CRKL,CSF1,FGF1,FGF2,FGF7,FGFR2,FLT1,FLT4,FYB1,GRIN2A,KRAS,PDGFRA,PIK3CA,PIK3R2,PRKCA,PRKD1,MAPK13,RAPGEF3,PLCB1,PDGFD	23/210
1_Member	KEGG Pathway	hsa04151	PI3K-Akt signaling pathway	-16.7166	-14.6396	842,1147,1282,1385,1435,2069,2246,2247,2252,2263,2321,2324,2690,2885,2932,3574,3655,3667,3845,5156,5290,5296,5578,7248,59345,80310	CASP9,CHUK,COL4A1,CREB1,CSF1,EREG,FGF1,FGF2,FGF7,FGFR2,FLT1,FLT4,GHR,GRB2,GSK3B,IL7,ITGA6,IRS1,KRAS,PDGFRA,PIK3CA,PIK3R2,PRKCA,TSC1,GNB4,PDGFD	26/359
1_Member	KEGG Pathway	hsa04810	Regulation of actin cytoskeleton	-13.3913	-11.8056	673,1073,1398,1399,2246,2247,2252,2263,3655,3845,5156,5290,5296,5305,6093,10094,79837,80310,81873	BRAF,CFL2,CRK,CRKL,FGF1,FGF2,FGF7,FGFR2,ITGA6,KRAS,PDGFRA,PIK3CA,PIK3R2,PIP4K2A,ROCK1,ARPC3,PIP4K2C,PDGFD,ARPC5L	19/229
1_Member	KEGG Pathway	hsa04020	Calcium signaling pathway	-11.5752	-10.1971	113,773,777,814,815,2246,2247,2252,2263,2321,2324,2903,2915,5156,5578,23236,80310,90550	ADCY7,CACNA1A,CACNA1E,CAMK4,CAMK2A,FGF1,FGF2,FGF7,FGFR2,FLT1,FLT4,GRIN2A,GRM5,PDGFRA,PRKCA,PLCB1,PDGFD,MCU	18/253
1_Member	KEGG Pathway	hsa05218	Melanoma	-10.8793	-9.57314	673,2246,2247,2252,3845,4286,5156,5290,5296,51426,80310	BRAF,FGF1,FGF2,FGF7,KRAS,MITF,PDGFRA,PIK3CA,PIK3R2,POLK,PDGFD	11/72
2_Member	KEGG Pathway	hsa04012	ErbB signaling pathway	-17.0967	-14.9739	673,685,815,1398,1399,1839,2069,2885,2932,3084,3845,4690,5290,5296,5578,5602	BRAF,BTC,CAMK2A,CRK,CRKL,HBEGF,EREG,GRB2,GSK3B,NRG1,KRAS,NCK1,PIK3CA,PIK3R2,PRKCA,MAPK10	16/85
2_Member	KEGG Pathway	hsa04722	Neurotrophin signaling pathway	-14.6669	-12.8705	673,814,815,1398,1399,2885,2932,3667,3845,5290,5296,5602,5603,5781,7189,27330	BRAF,CAMK4,CAMK2A,CRK,CRKL,GRB2,GSK3B,IRS1,KRAS,PIK3CA,PIK3R2,MAPK10,MAPK13,PTPN11,TRAF6,RPS6KA6	16/119
2_Member	KEGG Pathway	hsa05163	Human cytomegalovirus infection	-14.6465	-12.8705	113,836,842,1147,1385,1398,1399,2885,2932,3845,5156,5290,5296,5578,5603,5743,6093,7248,23236,59345	ADCY7,CASP3,CASP9,CHUK,CREB1,CRK,CRKL,GRB2,GSK3B,KRAS,PDGFRA,PIK3CA,PIK3R2,PRKCA,MAPK13,PTGS2,ROCK1,TSC1,PLCB1,GNB4	20/225
2_Member	KEGG Pathway	hsa04935	Growth hormone synthesis, secretion and action	-13.3027	-11.7309	113,1385,1398,1399,2690,2885,2932,3667,3845,5290,5296,5578,5602,5603,23236	ADCY7,CREB1,CRK,CRKL,GHR,GRB2,GSK3B,IRS1,KRAS,PIK3CA,PIK3R2,PRKCA,MAPK10,MAPK13,PLCB1	15/120
2_Member	KEGG Pathway	hsa01521	EGFR tyrosine kinase inhibitor resistance	-13.1916	-11.6331	673,2247,2263,2885,2932,3084,3845,4763,5156,5290,5296,5578,80310	BRAF,FGF2,FGFR2,GRB2,GSK3B,NRG1,KRAS,NF1,PDGFRA,PIK3CA,PIK3R2,PRKCA,PDGFD	13/79
2_Member	KEGG Pathway	hsa05215	Prostate cancer	-11.9997	-10.5854	673,842,1147,1385,2263,2885,2932,3845,5156,5290,5296,6935,80310	BRAF,CASP9,CHUK,CREB1,FGFR2,GRB2,GSK3B,KRAS,PDGFRA,PIK3CA,PIK3R2,ZEB1,PDGFD	13/97
2_Member	KEGG Pathway	hsa05226	Gastric cancer	-11.9017	-10.5059	673,1857,2246,2247,2252,2263,2885,2932,3845,5290,5296,6258,7046,29119,51426	BRAF,DVL3,FGF1,FGF2,FGF7,FGFR2,GRB2,GSK3B,KRAS,PIK3CA,PIK3R2,RXRG,TGFBR1,CTNNA3,POLK	15/149
2_Member	KEGG Pathway	hsa05210	Colorectal cancer	-11.3332	-9.96372	673,836,842,2069,2885,2932,3845,5290,5296,5602,7046,51426	BRAF,CASP3,CASP9,EREG,GRB2,GSK3B,KRAS,PIK3CA,PIK3R2,MAPK10,TGFBR1,POLK	12/86
2_Member	KEGG Pathway	hsa04510	Focal adhesion	-11.0182	-9.69705	673,1282,1398,1399,2321,2324,2885,2932,3655,5156,5290,5296,5578,5602,6093,80310	BRAF,COL4A1,CRK,CRKL,FLT1,FLT4,GRB2,GSK3B,ITGA6,PDGFRA,PIK3CA,PIK3R2,PRKCA,MAPK10,ROCK1,PDGFD	16/203
2_Member	KEGG Pathway	hsa05224	Breast cancer	-10.8153	-9.54058	182,673,1857,2246,2247,2252,2324,2885,2932,3845,5290,5296,51426,54567	JAG1,BRAF,DVL3,FGF1,FGF2,FGF7,FLT4,GRB2,GSK3B,KRAS,PIK3CA,PIK3R2,POLK,DLL4	14/147
2_Member	KEGG Pathway	hsa01522	Endocrine resistance	-10.6445	-9.41871	113,182,673,1839,2885,3845,5290,5296,5602,5603,9611,54567	ADCY7,JAG1,BRAF,HBEGF,GRB2,KRAS,PIK3CA,PIK3R2,MAPK10,MAPK13,NCOR1,DLL4	12/98
2_Member	KEGG Pathway	hsa05220	Chronic myeloid leukemia	-10.6139	-9.40017	673,1147,1398,1399,2885,3845,5290,5296,5781,7046,51426	BRAF,CHUK,CRK,CRKL,GRB2,KRAS,PIK3CA,PIK3R2,PTPN11,TGFBR1,POLK	11/76
2_Member	KEGG Pathway	hsa04150	mTOR signaling pathway	-10.4651	-9.26314	673,1147,1857,2885,2932,3667,3845,5290,5296,5578,7248,8649,9663,27330	BRAF,CHUK,DVL3,GRB2,GSK3B,IRS1,KRAS,PIK3CA,PIK3R2,PRKCA,TSC1,LAMTOR3,LPIN2,RPS6KA6	14/156
2_Member	KEGG Pathway	hsa04926	Relaxin signaling pathway	-10.3941	-9.20361	113,1282,1385,2885,3845,5290,5296,5578,5602,5603,7046,23236,59345	ADCY7,COL4A1,CREB1,GRB2,KRAS,PIK3CA,PIK3R2,PRKCA,MAPK10,MAPK13,TGFBR1,PLCB1,GNB4	13/129
2_Member	KEGG Pathway	hsa04910	Insulin signaling pathway	-10.0625	-8.89399	673,1398,1399,2885,2932,3667,3845,5290,5296,5602,7248,10891,122809	BRAF,CRK,CRKL,GRB2,GSK3B,IRS1,KRAS,PIK3CA,PIK3R2,MAPK10,TSC1,PPARGC1A,SOCS4	13/137
2_Member	KEGG Pathway	hsa05205	Proteoglycans in cancer	-9.90606	-8.75847	673,815,836,960,1839,2247,2885,3091,3845,5290,5296,5578,5603,5781,6093	BRAF,CAMK2A,CASP3,CD44,HBEGF,FGF2,GRB2,HIF1A,KRAS,PIK3CA,PIK3R2,PRKCA,MAPK13,PTPN11,ROCK1	15/205
2_Member	KEGG Pathway	hsa04917	Prolactin signaling pathway	-9.64146	-8.5187	2885,2932,3845,5290,5296,5602,5603,8792,9306,122809	GRB2,GSK3B,KRAS,PIK3CA,PIK3R2,MAPK10,MAPK13,TNFRSF11A,SOCS6,SOCS4	10/70
2_Member	KEGG Pathway	hsa05223	Non-small cell lung cancer	-9.51665	-8.40343	673,842,2885,3799,3845,5290,5296,5578,6258,51426	BRAF,CASP9,GRB2,KIF5B,KRAS,PIK3CA,PIK3R2,PRKCA,RXRG,POLK	10/72
2_Member	KEGG Pathway	hsa05214	Glioma	-9.33655	-8.23727	673,814,815,2885,3845,5156,5290,5296,5578,51426	BRAF,CAMK4,CAMK2A,GRB2,KRAS,PDGFRA,PIK3CA,PIK3R2,PRKCA,POLK	10/75
2_Member	KEGG Pathway	hsa04933	AGE-RAGE signaling pathway in diabetic complications	-9.29364	-8.1989	836,1282,3845,5290,5296,5578,5602,5603,7046,23236,27035	CASP3,COL4A1,KRAS,PIK3CA,PIK3R2,PRKCA,MAPK10,MAPK13,TGFBR1,PLCB1,NOX1	11/100
2_Member	KEGG Pathway	hsa05206	MicroRNAs in cancer	-9.19737	-8.116	836,960,1398,1399,2885,3667,3845,4082,4194,5156,5290,5296,5578,5743,6093,6935,9759	CASP3,CD44,CRK,CRKL,GRB2,IRS1,KRAS,MARCKS,MDM4,PDGFRA,PIK3CA,PIK3R2,PRKCA,PTGS2,ROCK1,ZEB1,HDAC4	17/310
2_Member	KEGG Pathway	hsa05213	Endometrial cancer	-9.06438	-8.00857	673,842,2885,2932,3845,5290,5296,29119,51426	BRAF,CASP9,GRB2,GSK3B,KRAS,PIK3CA,PIK3R2,CTNNA3,POLK	9/58
2_Member	KEGG Pathway	hsa05211	Renal cell carcinoma	-8.37142	-7.39822	673,1398,1399,2885,3091,3845,5290,5296,5781	BRAF,CRK,CRKL,GRB2,HIF1A,KRAS,PIK3CA,PIK3R2,PTPN11	9/69
2_Member	KEGG Pathway	hsa04062	Chemokine signaling pathway	-8.25027	-7.28386	113,673,1147,1398,1399,2885,2932,3845,5290,5296,6093,23236,59345	ADCY7,BRAF,CHUK,CRK,CRKL,GRB2,GSK3B,KRAS,PIK3CA,PIK3R2,ROCK1,PLCB1,GNB4	13/192
2_Member	KEGG Pathway	hsa04068	FoxO signaling pathway	-8.0376	-7.08445	673,1147,2885,3667,3845,5290,5296,5602,5603,7046,51701	BRAF,CHUK,GRB2,IRS1,KRAS,PIK3CA,PIK3R2,MAPK10,MAPK13,TGFBR1,NLK	11/131
2_Member	KEGG Pathway	hsa05212	Pancreatic cancer	-7.99214	-7.04224	673,842,1147,3845,5290,5296,5602,7046,51426	BRAF,CASP9,CHUK,KRAS,PIK3CA,PIK3R2,MAPK10,TGFBR1,POLK	9/76
2_Member	KEGG Pathway	hsa04360	Axon guidance	-7.5307	-6.61805	815,1073,2932,3845,4690,5290,5296,5578,5781,6093,7224,9353	CAMK2A,CFL2,GSK3B,KRAS,NCK1,PIK3CA,PIK3R2,PRKCA,PTPN11,ROCK1,TRPC5,SLIT2	12/182
2_Member	KEGG Pathway	hsa05225	Hepatocellular carcinoma	-6.91937	-6.0492	673,1857,2885,2932,3845,5290,5296,5578,7046,8289,51426	BRAF,DVL3,GRB2,GSK3B,KRAS,PIK3CA,PIK3R2,PRKCA,TGFBR1,ARID1A,POLK	11/168
2_Member	KEGG Pathway	hsa04914	Progesterone-mediated oocyte maturation	-6.86409	-6.00457	113,673,3845,5290,5296,5602,5603,27330,80315	ADCY7,BRAF,KRAS,PIK3CA,PIK3R2,MAPK10,MAPK13,RPS6KA6,CPEB4	9/102
2_Member	KEGG Pathway	hsa04071	Sphingolipid signaling pathway	-6.2281	-5.42985	1903,3845,5290,5296,5578,5602,5603,6093,23236	S1PR3,KRAS,PIK3CA,PIK3R2,PRKCA,MAPK10,MAPK13,ROCK1,PLCB1	9/121
2_Member	KEGG Pathway	hsa04550	Signaling pathways regulating pluripotency of stem cells	-5.62036	-4.85932	1857,2247,2263,2885,2932,3845,5290,5296,5603	DVL3,FGF2,FGFR2,GRB2,GSK3B,KRAS,PIK3CA,PIK3R2,MAPK13	9/143
5_Member	KEGG Pathway	hsa04720	Long-term potentiation	-11.2355	-9.88276	673,814,815,2891,2903,2915,3845,5578,10411,23236,27330	BRAF,CAMK4,CAMK2A,GRIA2,GRIN2A,GRM5,KRAS,PRKCA,RAPGEF3,PLCB1,RPS6KA6	11/67
5_Member	KEGG Pathway	hsa04540	Gap junction	-11.2111	-9.87449	113,1453,2885,2915,2977,2982,3845,5156,5578,10746,23236,80310	ADCY7,CSNK1D,GRB2,GRM5,GUCY1A2,GUCY1A1,KRAS,PDGFRA,PRKCA,MAP3K2,PLCB1,PDGFD	12/88
5_Member	KEGG Pathway	hsa04713	Circadian entrainment	-10.6981	-9.46405	113,116,815,1385,2891,2893,2903,2977,2982,5578,23236,59345	ADCY7,ADCYAP1,CAMK2A,CREB1,GRIA2,GRIA4,GRIN2A,GUCY1A2,GUCY1A1,PRKCA,PLCB1,GNB4	12/97
5_Member	KEGG Pathway	hsa04728	Dopaminergic synapse	-10.2671	-9.08221	773,815,1385,2891,2893,2903,2932,3799,5578,5602,5603,23236,59345	CACNA1A,CAMK2A,CREB1,GRIA2,GRIA4,GRIN2A,GSK3B,KIF5B,PRKCA,MAPK10,MAPK13,PLCB1,GNB4	13/132
5_Member	KEGG Pathway	hsa04911	Insulin secretion	-10.0137	-8.85556	113,116,477,815,1385,2641,3778,3782,5578,23236,27445	ADCY7,ADCYAP1,ATP1A2,CAMK2A,CREB1,GCG,KCNMA1,KCNN3,PRKCA,PLCB1,PCLO	11/86
5_Member	KEGG Pathway	hsa04912	GnRH signaling pathway	-8.40218	-7.42555	113,815,1839,2885,3845,5578,5602,5603,10746,23236	ADCY7,CAMK2A,HBEGF,GRB2,KRAS,PRKCA,MAPK10,MAPK13,MAP3K2,PLCB1	10/93
5_Member	KEGG Pathway	hsa04928	Parathyroid hormone synthesis, secretion and action	-7.84574	-6.91175	113,673,1385,1839,2625,4209,5578,6258,9365,23236	ADCY7,BRAF,CREB1,HBEGF,GATA3,MEF2D,PRKCA,RXRG,KL,PLCB1	10/106
5_Member	KEGG Pathway	hsa04730	Long-term depression	-7.5792	-6.65753	673,773,2891,2977,2982,3845,5578,23236	BRAF,CACNA1A,GRIA2,GUCY1A2,GUCY1A1,KRAS,PRKCA,PLCB1	8/60
5_Member	KEGG Pathway	hsa04724	Glutamatergic synapse	-7.50372	-6.59991	113,773,2891,2893,2903,2915,5578,23236,59345,246213	ADCY7,CACNA1A,GRIA2,GRIA4,GRIN2A,GRM5,PRKCA,PLCB1,GNB4,SLC17A8	10/115
5_Member	KEGG Pathway	hsa04916	Melanogenesis	-6.90121	-6.03639	113,815,1385,1857,2932,3845,4286,5578,23236	ADCY7,CAMK2A,CREB1,DVL3,GSK3B,KRAS,MITF,PRKCA,PLCB1	9/101
5_Member	KEGG Pathway	hsa04270	Vascular smooth muscle contraction	-5.85511	-5.07914	113,673,2977,2982,3778,5578,5583,6093,23236	ADCY7,BRAF,GUCY1A2,GUCY1A1,KCNMA1,PRKCA,PRKCH,ROCK1,PLCB1	9/134
6_Summary	KEGG Pathway	hsa05135	Yersinia infection	-14.952	-13.1303	382,1147,1398,1399,2533,2932,4615,5290,5296,5602,5603,6093,6885,7189,10094,27330,81873,960,3020,23236,55054,1073,3635,4082,5578,5788,836,842,4690,5781	ARF6,CHUK,CRK,CRKL,FYB1,GSK3B,MYD88,PIK3CA,PIK3R2,MAPK10,MAPK13,ROCK1,MAP3K7,TRAF6,ARPC3,RPS6KA6,ARPC5L,CD44,H3-3A,PLCB1,ATG16L1,CFL2,INPP5D,MARCKS,PRKCA,PTPRC,CASP3,CASP9,NCK1,PTPN11	30/-
6_Member	KEGG Pathway	hsa05135	Yersinia infection	-14.952	-13.1303	382,1147,1398,1399,2533,2932,4615,5290,5296,5602,5603,6093,6885,7189,10094,27330,81873	ARF6,CHUK,CRK,CRKL,FYB1,GSK3B,MYD88,PIK3CA,PIK3R2,MAPK10,MAPK13,ROCK1,MAP3K7,TRAF6,ARPC3,RPS6KA6,ARPC5L	17/137
6_Member	KEGG Pathway	hsa05131	Shigellosis	-12.797	-11.2998	382,960,1147,1398,1399,2932,3020,4615,5290,5296,5602,5603,6093,6885,7189,10094,23236,55054,81873	ARF6,CD44,CHUK,CRK,CRKL,GSK3B,H3-3A,MYD88,PIK3CA,PIK3R2,MAPK10,MAPK13,ROCK1,MAP3K7,TRAF6,ARPC3,PLCB1,ATG16L1,ARPC5L	19/247
6_Member	KEGG Pathway	hsa04666	Fc gamma R-mediated phagocytosis	-10.6981	-9.46405	382,1073,1398,1399,3635,4082,5290,5296,5578,5788,10094,81873	ARF6,CFL2,CRK,CRKL,INPP5D,MARCKS,PIK3CA,PIK3R2,PRKCA,PTPRC,ARPC3,ARPC5L	12/97
6_Member	KEGG Pathway	hsa05130	Pathogenic Escherichia coli infection	-9.08736	-8.02739	382,836,842,1147,4615,4690,5602,5603,5781,6093,6885,7189,10094,81873	ARF6,CASP3,CASP9,CHUK,MYD88,NCK1,MAPK10,MAPK13,PTPN11,ROCK1,MAP3K7,TRAF6,ARPC3,ARPC5L	14/198
7_Member	KEGG Pathway	hsa05417	Lipid and atherosclerosis	-13.8914	-12.1946	815,836,842,1147,2932,3845,4615,5290,5296,5578,5602,5603,6258,6885,7187,7189,10010,23236,27035	CAMK2A,CASP3,CASP9,CHUK,GSK3B,KRAS,MYD88,PIK3CA,PIK3R2,PRKCA,MAPK10,MAPK13,RXRG,MAP3K7,TRAF3,TRAF6,TANK,PLCB1,NOX1	19/215
7_Member	KEGG Pathway	hsa05161	Hepatitis B	-13.7191	-12.1045	673,836,842,1147,1385,2885,3845,4615,5290,5296,5578,5602,5603,6885,7046,7187,7189	BRAF,CASP3,CASP9,CHUK,CREB1,GRB2,KRAS,MYD88,PIK3CA,PIK3R2,PRKCA,MAPK10,MAPK13,MAP3K7,TGFBR1,TRAF3,TRAF6	17/162
7_Member	KEGG Pathway	hsa04380	Osteoclast differentiation	-12.5357	-11.0655	814,1147,1385,1435,2885,4286,5290,5296,5602,5603,6885,7046,7189,8792,27035	CAMK4,CHUK,CREB1,CSF1,GRB2,MITF,PIK3CA,PIK3R2,MAPK10,MAPK13,MAP3K7,TGFBR1,TRAF6,TNFRSF11A,NOX1	15/135
7_Member	KEGG Pathway	hsa04668	TNF signaling pathway	-12.3438	-10.9003	182,836,1147,1385,1435,3600,5290,5296,5602,5603,5743,6885,7128,7187	JAG1,CASP3,CHUK,CREB1,CSF1,IL15,PIK3CA,PIK3R2,MAPK10,MAPK13,PTGS2,MAP3K7,TNFAIP3,TRAF3	14/114
7_Member	KEGG Pathway	hsa05167	Kaposi sarcoma-associated herpesvirus infection	-11.3183	-9.95729	836,842,1147,1385,2247,2932,3091,3845,5290,5296,5602,5603,5743,7187,59345,64422	CASP3,CASP9,CHUK,CREB1,FGF2,GSK3B,HIF1A,KRAS,PIK3CA,PIK3R2,MAPK10,MAPK13,PTGS2,TRAF3,GNB4,ATG3	16/194
7_Member	KEGG Pathway	hsa05010	Alzheimer disease	-11.2208	-9.8762	673,836,842,1147,1435,1857,2903,2915,2932,3667,3799,3845,4035,5290,5296,5602,5743,22943,23236,27035,90550	BRAF,CASP3,CASP9,CHUK,CSF1,DVL3,GRIN2A,GRM5,GSK3B,IRS1,KIF5B,KRAS,LRP1,PIK3CA,PIK3R2,MAPK10,PTGS2,DKK1,PLCB1,NOX1,MCU	21/384
7_Member	KEGG Pathway	hsa05022	Pathways of neurodegeneration - multiple diseases	-11.148	-9.81923	673,815,836,842,1435,1857,2891,2893,2903,2915,2932,3799,3845,5578,5602,5603,5743,10010,22943,23236,27035,55081,90550	BRAF,CAMK2A,CASP3,CASP9,CSF1,DVL3,GRIA2,GRIA4,GRIN2A,GRM5,GSK3B,KIF5B,KRAS,PRKCA,MAPK10,MAPK13,PTGS2,TANK,DKK1,PLCB1,NOX1,IFT57,MCU	23/476
7_Member	KEGG Pathway	hsa05222	Small cell lung cancer	-10.9762	-9.6626	836,842,1147,1282,3655,5290,5296,5743,6258,7187,7189,51426	CASP3,CASP9,CHUK,COL4A1,ITGA6,PIK3CA,PIK3R2,PTGS2,RXRG,TRAF3,TRAF6,POLK	12/92
7_Member	KEGG Pathway	hsa04657	IL-17 signaling pathway	-10.863	-9.56412	836,1147,2932,5602,5603,5743,6885,7128,7187,7189,53342,112744	CASP3,CHUK,GSK3B,MAPK10,MAPK13,PTGS2,MAP3K7,TNFAIP3,TRAF3,TRAF6,IL17D,IL17F	12/94
7_Member	KEGG Pathway	hsa04660	T cell receptor signaling pathway	-10.7497	-9.49881	1147,1739,2885,2932,3845,4690,5290,5296,5602,5603,5781,5788,6885	CHUK,DLG1,GRB2,GSK3B,KRAS,NCK1,PIK3CA,PIK3R2,MAPK10,MAPK13,PTPN11,PTPRC,MAP3K7	13/121
7_Member	KEGG Pathway	hsa05165	Human papillomavirus infection	-7.90946	-6.97234	182,836,1147,1282,1385,1739,1857,2885,2932,3655,3845,5290,5296,5743,7187,7248	JAG1,CASP3,CHUK,COL4A1,CREB1,DLG1,DVL3,GRB2,GSK3B,ITGA6,KRAS,PIK3CA,PIK3R2,PTGS2,TRAF3,TSC1	16/331
7_Member	KEGG Pathway	hsa05160	Hepatitis C	-7.1916	-6.30772	673,836,842,1147,2885,2932,3845,5290,5296,7187,7189	BRAF,CASP3,CASP9,CHUK,GRB2,GSK3B,KRAS,PIK3CA,PIK3R2,TRAF3,TRAF6	11/158
8_Summary	KEGG Pathway	hsa04723	Retrograde endocannabinoid signaling	-14.3807	-12.6461	113,773,2554,2557,2558,2559,2561,2891,2893,2915,5578,5602,5603,5743,23236,59345,246213,2903,1385,5290,5296,6093,116,186,1903,2492,2641,2690,2908,4986,7068,27115	ADCY7,CACNA1A,GABRA1,GABRA4,GABRA5,GABRA6,GABRB2,GRIA2,GRIA4,GRM5,PRKCA,MAPK10,MAPK13,PTGS2,PLCB1,GNB4,SLC17A8,GRIN2A,CREB1,PIK3CA,PIK3R2,ROCK1,ADCYAP1,AGTR2,S1PR3,FSHR,GCG,GHR,NR3C1,OPRK1,THRB,PDE7B	32/-
8_Member	KEGG Pathway	hsa04723	Retrograde endocannabinoid signaling	-14.3807	-12.6461	113,773,2554,2557,2558,2559,2561,2891,2893,2915,5578,5602,5603,5743,23236,59345,246213	ADCY7,CACNA1A,GABRA1,GABRA4,GABRA5,GABRA6,GABRB2,GRIA2,GRIA4,GRM5,PRKCA,MAPK10,MAPK13,PTGS2,PLCB1,GNB4,SLC17A8	17/148
8_Member	KEGG Pathway	hsa05033	Nicotine addiction	-12.2208	-10.797	773,2554,2557,2558,2559,2561,2891,2893,2903,246213	CACNA1A,GABRA1,GABRA4,GABRA5,GABRA6,GABRB2,GRIA2,GRIA4,GRIN2A,SLC17A8	10/40
8_Member	KEGG Pathway	hsa04080	Neuroactive ligand-receptor interaction	-8.93155	-7.90739	116,186,1903,2492,2554,2557,2558,2559,2561,2641,2690,2891,2893,2903,2908,2915,4986,7068	ADCYAP1,AGTR2,S1PR3,FSHR,GABRA1,GABRA4,GABRA5,GABRA6,GABRB2,GCG,GHR,GRIA2,GRIA4,GRIN2A,NR3C1,GRM5,OPRK1,THRB	18/367
8_Member	KEGG Pathway	hsa05032	Morphine addiction	-8.49551	-7.51192	113,773,2554,2557,2558,2559,2561,5578,27115,59345	ADCY7,CACNA1A,GABRA1,GABRA4,GABRA5,GABRA6,GABRB2,PRKCA,PDE7B,GNB4	10/91
9_Member	KEGG Pathway	hsa04140	Autophagy - animal	-9.05371	-8.00603	3091,3146,3667,3845,5290,5296,5602,6885,7189,7248,10010,55054,64422	HIF1A,HMGB1,IRS1,KRAS,PIK3CA,PIK3R2,MAPK10,MAP3K7,TRAF6,TSC1,TANK,ATG16L1,ATG3	13/165
9_Member	KEGG Pathway	hsa04211	Longevity regulating pathway	-8.59116	-7.59694	113,814,1385,3667,3845,5290,5296,7248,9365,10891	ADCY7,CAMK4,CREB1,IRS1,KRAS,PIK3CA,PIK3R2,TSC1,KL,PPARGC1A	10/89
11_Summary	KEGG Pathway	hsa04072	Phospholipase D signaling pathway	-13.147	-11.6015	113,382,2885,2915,3845,5156,5290,5296,5578,5781,7248,9162,10411,23236,80310,160851,3091,5602,10434,477,842,1735,2932,6258,7068,9611,3635,5305,54928,79837,253430,3782,7224,348980,3667,2492,5583	ADCY7,ARF6,GRB2,GRM5,KRAS,PDGFRA,PIK3CA,PIK3R2,PRKCA,PTPN11,TSC1,DGKI,RAPGEF3,PLCB1,PDGFD,DGKH,HIF1A,MAPK10,LYPLA1,ATP1A2,CASP9,DIO3,GSK3B,RXRG,THRB,NCOR1,INPP5D,PIP4K2A,BPNT2,PIP4K2C,IPMK,KCNN3,TRPC5,HCN1,IRS1,FSHR,PRKCH	37/-
11_Member	KEGG Pathway	hsa04072	Phospholipase D signaling pathway	-13.147	-11.6015	113,382,2885,2915,3845,5156,5290,5296,5578,5781,7248,9162,10411,23236,80310,160851	ADCY7,ARF6,GRB2,GRM5,KRAS,PDGFRA,PIK3CA,PIK3R2,PRKCA,PTPN11,TSC1,DGKI,RAPGEF3,PLCB1,PDGFD,DGKH	16/148
11_Member	KEGG Pathway	hsa05231	Choline metabolism in cancer	-11.9409	-10.536	2885,3091,3845,5156,5290,5296,5578,5602,7248,9162,10434,80310,160851	GRB2,HIF1A,KRAS,PDGFRA,PIK3CA,PIK3R2,PRKCA,MAPK10,TSC1,DGKI,LYPLA1,PDGFD,DGKH	13/98
11_Member	KEGG Pathway	hsa04919	Thyroid hormone signaling pathway	-10.7497	-9.49881	477,842,1735,2932,3091,3845,5290,5296,5578,6258,7068,9611,23236	ATP1A2,CASP9,DIO3,GSK3B,HIF1A,KRAS,PIK3CA,PIK3R2,PRKCA,RXRG,THRB,NCOR1,PLCB1	13/121
11_Member	KEGG Pathway	hsa04070	Phosphatidylinositol signaling system	-9.43798	-8.33411	3635,5290,5296,5305,5578,9162,23236,54928,79837,160851,253430	INPP5D,PIK3CA,PIK3R2,PIP4K2A,PRKCA,DGKI,PLCB1,BPNT2,PIP4K2C,DGKH,IPMK	11/97
11_Member	KEGG Pathway	hsa04929	GnRH secretion	-7.3531	-6.45794	3782,3845,5290,5296,5578,7224,23236,348980	KCNN3,KRAS,PIK3CA,PIK3R2,PRKCA,TRPC5,PLCB1,HCN1	8/64
11_Member	KEGG Pathway	hsa04960	Aldosterone-regulated sodium reabsorption	-6.33667	-5.52684	477,3667,3845,5290,5296,5578	ATP1A2,IRS1,KRAS,PIK3CA,PIK3R2,PRKCA	6/37
1_Member	WikiPathways	WP5087	Pleural mesothelioma	-23.8093	-21.2094	685,960,1282,1385,1435,1839,1857,2246,2247,2252,2263,2321,2324,2885,2932,3091,3146,3655,4194,4209,5156,5290,5602,5928,6424,7003,7248,10746,10891,22943,23286,29119,80310,90550,92597	BTC,CD44,COL4A1,CREB1,CSF1,HBEGF,DVL3,FGF1,FGF2,FGF7,FGFR2,FLT1,FLT4,GRB2,GSK3B,HIF1A,HMGB1,ITGA6,MDM4,MEF2D,PDGFRA,PIK3CA,MAPK10,RBBP4,SFRP4,TEAD1,TSC1,MAP3K2,PPARGC1A,DKK1,WWC1,CTNNA3,PDGFD,MCU,MOB1B	35/440
1_Member	WikiPathways	WP382	MAPK signaling pathway	-20.7909	-18.316	673,773,777,836,1147,1398,1399,2005,2246,2247,2252,2263,2885,3845,4763,5578,5602,5603,5922,6885,7046,7189,8550,8649,10746,51701	BRAF,CACNA1A,CACNA1E,CASP3,CHUK,CRK,CRKL,ELK4,FGF1,FGF2,FGF7,FGFR2,GRB2,KRAS,NF1,PRKCA,MAPK10,MAPK13,RASA2,MAP3K7,TGFBR1,TRAF6,MAPKAPK5,LAMTOR3,MAP3K2,NLK	26/247
1_Member	WikiPathways	WP3932	Focal adhesion: PI3K-Akt-mTOR-signaling pathway	-16.3725	-14.4094	842,1282,1385,1435,2246,2247,2252,2263,2321,2324,2690,2885,2932,3091,3655,3667,3845,5156,5290,5296,7248,10891,59345,80310	CASP9,COL4A1,CREB1,CSF1,FGF1,FGF2,FGF7,FGFR2,FLT1,FLT4,GHR,GRB2,GSK3B,HIF1A,ITGA6,IRS1,KRAS,PDGFRA,PIK3CA,PIK3R2,TSC1,PPARGC1A,GNB4,PDGFD	24/302
1_Member	WikiPathways	WP4172	PI3K-Akt signaling pathway	-16.271	-14.3401	842,1147,1282,1385,1435,2246,2247,2252,2263,2321,2324,2690,2885,2932,3574,3655,3667,3845,5156,5290,5296,5578,7248,59345,80310	CASP9,CHUK,COL4A1,CREB1,CSF1,FGF1,FGF2,FGF7,FGFR2,FLT1,FLT4,GHR,GRB2,GSK3B,IL7,ITGA6,IRS1,KRAS,PDGFRA,PIK3CA,PIK3R2,PRKCA,TSC1,GNB4,PDGFD	25/339
1_Member	WikiPathways	WP4223	Ras signaling	-15.1436	-13.297	382,1147,2263,2321,2324,2885,2903,3845,4763,5156,5290,5296,5578,5602,5781,5922,5966,8844,59345	ARF6,CHUK,FGFR2,FLT1,FLT4,GRB2,GRIN2A,KRAS,NF1,PDGFRA,PIK3CA,PIK3R2,PRKCA,MAPK10,PTPN11,RASA2,REL,KSR1,GNB4	19/184
1_Member	WikiPathways	WP4787	Osteoblast differentiation and related diseases	-10.8428	-9.55111	182,2246,2247,2252,2263,5290,5296,5578,5583,5587,5602,5603,54567	JAG1,FGF1,FGF2,FGF7,FGFR2,PIK3CA,PIK3R2,PRKCA,PRKCH,PRKD1,MAPK10,MAPK13,DLL4	13/119
1_Member	WikiPathways	WP51	Regulation of actin cytoskeleton	-10.696	-9.46405	673,1073,1398,2246,2247,2252,2263,3845,5156,5290,5296,5305,6093,79837	BRAF,CFL2,CRK,FGF1,FGF2,FGF7,FGFR2,KRAS,PDGFRA,PIK3CA,PIK3R2,PIP4K2A,ROCK1,PIP4K2C	14/150
2_Summary	WikiPathways	WP4659	Gastrin signaling pathway	-20.5248	-18.1468	182,836,960,1147,1385,1398,2885,2932,3667,3845,4209,5290,5296,5578,5583,5587,5743,5781,6093,8649,673,685,815,1399,1839,2069,3084,4690,5602,814,5603,7189,27330,113,842,5156,7248,23236,59345,382,2321,2746,3146,8550,9365,9734,9759,22943,54567,81873,1282,3091,5928,6591,6935,7046,8788,2005,3635,10746,2690,2247,2263,4763,80310,2246,29119,51426,4194,2903,4286,80243,1857,2252,6258,2324,3655,9611,6424,966…	JAG1,CASP3,CD44,CHUK,CREB1,CRK,GRB2,GSK3B,IRS1,KRAS,MEF2D,PIK3CA,PIK3R2,PRKCA,PRKCH,PRKD1,PTGS2,PTPN11,ROCK1,LAMTOR3,BRAF,BTC,CAMK2A,CRKL,HBEGF,EREG,NRG1,NCK1,MAPK10,CAMK4,MAPK13,TRAF6,RPS6KA6,ADCY7,CASP9,PDGFRA,TSC1,PLCB1,GNB4,ARF6,FLT1,GLUD1,HMGB1,MAPKAPK5,KL,HDAC9,HDAC4,DKK1,DLL4,ARPC5L,COL4A1,HIF1A,RBBP4,SNAI2,ZEB1,TGFBR1,DLK1,ELK4,INPP5D,MAP3K2,GHR,FGF2,FGFR2,NF1,PDGFD,FGF1,CTNNA3,POLK,MDM4,…	98/-
2_Member	WikiPathways	WP4659	Gastrin signaling pathway	-20.5248	-18.1468	182,836,960,1147,1385,1398,2885,2932,3667,3845,4209,5290,5296,5578,5583,5587,5743,5781,6093,8649	JAG1,CASP3,CD44,CHUK,CREB1,CRK,GRB2,GSK3B,IRS1,KRAS,MEF2D,PIK3CA,PIK3R2,PRKCA,PRKCH,PRKD1,PTGS2,PTPN11,ROCK1,LAMTOR3	20/115
2_Member	WikiPathways	WP673	ErbB signaling pathway	-16.5153	-14.5175	673,685,815,1398,1399,1839,2069,2885,2932,3084,3845,4690,5290,5296,5578,5602	BRAF,BTC,CAMK2A,CRK,CRKL,HBEGF,EREG,GRB2,GSK3B,NRG1,KRAS,NCK1,PIK3CA,PIK3R2,PRKCA,MAPK10	16/92
2_Member	WikiPathways	WP3888	VEGFA-VEGFR2 signaling	-13.8338	-12.1547	182,382,1385,1398,1839,2321,2746,2885,2932,3146,4690,5290,5296,5578,5587,5743,5781,6093,8550,9365,9734,9759,22943,54567,81873	JAG1,ARF6,CREB1,CRK,HBEGF,FLT1,GLUD1,GRB2,GSK3B,HMGB1,NCK1,PIK3CA,PIK3R2,PRKCA,PRKD1,PTGS2,PTPN11,ROCK1,MAPKAPK5,KL,HDAC9,HDAC4,DKK1,DLL4,ARPC5L	25/432
2_Member	WikiPathways	WP4239	Epithelial to mesenchymal transition in colorectal cancer	-13.7191	-12.1045	182,1282,2885,2932,3091,3845,4209,5290,5296,5603,5928,6591,6935,7046,7189,8788,54567	JAG1,COL4A1,GRB2,GSK3B,HIF1A,KRAS,MEF2D,PIK3CA,PIK3R2,MAPK13,RBBP4,SNAI2,ZEB1,TGFBR1,TRAF6,DLK1,DLL4	17/162
2_Member	WikiPathways	WP437	EGF/EGFR signaling pathway	-13.7191	-12.1045	382,673,815,1385,1398,1399,2005,2885,3635,3845,4209,4690,5296,5578,5781,6093,10746	ARF6,BRAF,CAMK2A,CREB1,CRK,CRKL,ELK4,GRB2,INPP5D,KRAS,MEF2D,NCK1,PIK3R2,PRKCA,PTPN11,ROCK1,MAP3K2	17/162
2_Member	WikiPathways	WP4155	Endometrial cancer	-13.0211	-11.4882	673,842,2246,2247,2263,2885,2932,3845,5290,5296,29119,51426	BRAF,CASP9,FGF1,FGF2,FGFR2,GRB2,GSK3B,KRAS,PIK3CA,PIK3R2,CTNNA3,POLK	12/63
2_Member	WikiPathways	WP2261	Glioblastoma signaling pathways	-12.9019	-11.3812	673,2263,2885,3667,3845,4194,4763,5156,5290,5296,5578,5583,7248	BRAF,FGFR2,GRB2,IRS1,KRAS,MDM4,NF1,PDGFRA,PIK3CA,PIK3R2,PRKCA,PRKCH,TSC1	13/83
2_Member	WikiPathways	WP4806	EGFR tyrosine kinase inhibitor resistance	-12.832	-11.3232	673,2247,2263,2885,2932,3084,3845,4763,5156,5290,5296,5578,80310	BRAF,FGF2,FGFR2,GRB2,GSK3B,NRG1,KRAS,NF1,PDGFRA,PIK3CA,PIK3R2,PRKCA,PDGFD	13/84
2_Member	WikiPathways	WP4685	Melanoma	-12.6004	-11.1144	673,1385,2885,2903,3845,4286,4763,5290,5296,8649,51426,80243	BRAF,CREB1,GRB2,GRIN2A,KRAS,MITF,NF1,PIK3CA,PIK3R2,LAMTOR3,POLK,PREX2	12/68
2_Member	WikiPathways	WP4262	Breast cancer pathway	-10.5029	-9.29508	673,1857,2246,2247,2252,2324,2885,2932,3845,5290,5296,6424,51426,54567	BRAF,DVL3,FGF1,FGF2,FGF7,FLT4,GRB2,GSK3B,KRAS,PIK3CA,PIK3R2,SFRP4,POLK,DLL4	14/155
2_Member	WikiPathways	WP304	Kit receptor signaling pathway	-10.4084	-9.21226	1398,1399,2885,3635,4286,5296,5578,5781,6591,9306	CRK,CRKL,GRB2,INPP5D,MITF,PIK3R2,PRKCA,PTPN11,SNAI2,SOCS6	10/59
2_Member	WikiPathways	WP306	Focal adhesion	-10.0882	-8.91432	673,1282,1398,1399,2321,2885,2932,3655,5156,5290,5296,5578,5602,6093,80310	BRAF,COL4A1,CRK,CRKL,FLT1,GRB2,GSK3B,ITGA6,PDGFRA,PIK3CA,PIK3R2,PRKCA,MAPK10,ROCK1,PDGFD	15/199
2_Member	WikiPathways	WP4255	Non-small cell lung cancer	-9.51665	-8.40343	673,836,842,2885,3845,5290,5296,5578,6258,51426	BRAF,CASP3,CASP9,GRB2,KRAS,PIK3CA,PIK3R2,PRKCA,RXRG,POLK	10/72
2_Member	WikiPathways	WP4216	Chromosomal and microsatellite instability in colorectal cancer	-9.45569	-8.34717	673,836,842,2932,3845,5602,5743,5966,7046,51426	BRAF,CASP3,CASP9,GSK3B,KRAS,MAPK10,PTGS2,REL,TGFBR1,POLK	10/73
2_Member	WikiPathways	WP3929	Chemokine signaling pathway	-9.02134	-7.97776	113,673,1147,1398,1399,2885,2932,3845,5290,5296,6093,23236,59345	ADCY7,BRAF,CHUK,CRK,CRKL,GRB2,GSK3B,KRAS,PIK3CA,PIK3R2,ROCK1,PLCB1,GNB4	13/166
2_Member	WikiPathways	WP4205	MET in type 1 papillary renal cell carcinoma	-8.99551	-7.9599	673,1398,1399,2885,3845,5290,5296,5781,6801	BRAF,CRK,CRKL,GRB2,KRAS,PIK3CA,PIK3R2,PTPN11,STRN	9/59
2_Member	WikiPathways	WP2374	Oncostatin M signaling pathway	-8.60806	-7.61023	836,1385,2885,3091,3667,3845,5578,5583,5781	CASP3,CREB1,GRB2,HIF1A,IRS1,KRAS,PRKCA,PRKCH,PTPN11	9/65
2_Member	WikiPathways	WP3931	Embryonic stem cell pluripotency pathways	-8.55814	-7.56749	673,1857,2246,2247,2252,2263,2885,2932,5156,5296,5781	BRAF,DVL3,FGF1,FGF2,FGF7,FGFR2,GRB2,GSK3B,PDGFRA,PIK3R2,PTPN11	11/117
2_Member	WikiPathways	WP710	DNA damage response (only ATM dependent)	-7.65187	-6.72715	1857,2885,2932,3146,3667,3845,5290,5296,5602,6885	DVL3,GRB2,GSK3B,HMGB1,IRS1,KRAS,PIK3CA,PIK3R2,MAPK10,MAP3K7	10/111
2_Member	WikiPathways	WP127	IL-5 signaling pathway	-6.1276	-5.33615	2885,2932,3845,5296,5781,161742	GRB2,GSK3B,KRAS,PIK3R2,PTPN11,SPRED1	6/40
3_Summary	WikiPathways	WP23	B cell receptor signaling pathway	-17.5759	-15.402	673,815,1147,1385,1398,1399,2885,2932,3635,4209,4690,5296,5781,5788,5966,6885,27071,814,836,1739,2891,3667,4082,5602,7189,8844,10746,2533,2625,1073,3840,6093,4615,57161,5290,5922,7128,3655,5578	BRAF,CAMK2A,CHUK,CREB1,CRK,CRKL,GRB2,GSK3B,INPP5D,MEF2D,NCK1,PIK3R2,PTPN11,PTPRC,REL,MAP3K7,DAPP1,CAMK4,CASP3,DLG1,GRIA2,IRS1,MARCKS,MAPK10,TRAF6,KSR1,MAP3K2,FYB1,GATA3,CFL2,KPNA4,ROCK1,MYD88,PELI2,PIK3CA,RASA2,TNFAIP3,ITGA6,PRKCA	39/-
3_Member	WikiPathways	WP23	B cell receptor signaling pathway	-17.5759	-15.402	673,815,1147,1385,1398,1399,2885,2932,3635,4209,4690,5296,5781,5788,5966,6885,27071	BRAF,CAMK2A,CHUK,CREB1,CRK,CRKL,GRB2,GSK3B,INPP5D,MEF2D,NCK1,PIK3R2,PTPN11,PTPRC,REL,MAP3K7,DAPP1	17/97
3_Member	WikiPathways	WP2380	Brain-derived neurotrophic factor (BDNF) signaling pathway	-15.8598	-13.9589	814,815,836,1147,1385,1739,2885,2891,2932,3667,4082,4690,5296,5602,5781,7189,8844,10746	CAMK4,CAMK2A,CASP3,CHUK,CREB1,DLG1,GRB2,GRIA2,GSK3B,IRS1,MARCKS,NCK1,PIK3R2,MAPK10,PTPN11,TRAF6,KSR1,MAP3K2	18/144
3_Member	WikiPathways	WP69	T-cell receptor signaling pathway	-12.431	-10.9773	1147,1385,1398,1399,2533,2625,2885,4690,5296,5781,5966,6885,7189	CHUK,CREB1,CRK,CRKL,FYB1,GATA3,GRB2,NCK1,PIK3R2,PTPN11,REL,MAP3K7,TRAF6	13/90
3_Member	WikiPathways	WP2034	Leptin signaling pathway	-10.6139	-9.40017	1073,1147,1385,2885,2932,3667,3840,5296,5781,5966,6093	CFL2,CHUK,CREB1,GRB2,GSK3B,IRS1,KPNA4,PIK3R2,PTPN11,REL,ROCK1	11/76
3_Member	WikiPathways	WP195	IL-1 signaling pathway	-9.27931	-8.18907	1147,4615,5296,5781,5966,6885,7189,10746,57161	CHUK,MYD88,PIK3R2,PTPN11,REL,MAP3K7,TRAF6,MAP3K2,PELI2	9/55
3_Member	WikiPathways	WP395	IL-4 signaling pathway	-7.95207	-7.00861	1147,2625,2885,3635,3667,5290,5296,5781	CHUK,GATA3,GRB2,INPP5D,IRS1,PIK3CA,PIK3R2,PTPN11	8/54
3_Member	WikiPathways	WP585	Interferon type I signaling pathways	-7.95207	-7.00861	1385,1398,1399,3667,5296,5781,5788,5966	CREB1,CRK,CRKL,IRS1,PIK3R2,PTPN11,PTPRC,REL	8/54
3_Member	WikiPathways	WP5072	Modulators of TCR signaling and T cell activation	-7.52112	-6.61144	1147,2885,4209,5296,5922,5966,7128,7189	CHUK,GRB2,MEF2D,PIK3R2,RASA2,REL,TNFAIP3,TRAF6	8/61
3_Member	WikiPathways	WP244	Alpha 6 beta 4 signaling pathway	-6.64708	-5.80812	2885,3655,3667,5296,5578,5781	GRB2,ITGA6,IRS1,PIK3R2,PRKCA,PTPN11	6/33
4_Summary	WikiPathways	WP236	Adipogenesis	-16.6098	-14.5742	196,651,1385,2487,2625,2908,3091,3667,4209,5346,6095,6258,6424,7025,8788,9611,9663,10891,7068,9975	AHR,BMP3,CREB1,FRZB,GATA3,NR3C1,HIF1A,IRS1,MEF2D,PLIN1,RORA,RXRG,SFRP4,NR2F1,DLK1,NCOR1,LPIN2,PPARGC1A,THRB,NR1D2	20/-
4_Member	WikiPathways	WP236	Adipogenesis	-16.6098	-14.5742	196,651,1385,2487,2625,2908,3091,3667,4209,5346,6095,6258,6424,7025,8788,9611,9663,10891	AHR,BMP3,CREB1,FRZB,GATA3,NR3C1,HIF1A,IRS1,MEF2D,PLIN1,RORA,RXRG,SFRP4,NR2F1,DLK1,NCOR1,LPIN2,PPARGC1A	18/131
4_Member	WikiPathways	WP170	Nuclear receptors	-6.26494	-5.45744	2908,6095,6258,7025,7068,9975	NR3C1,RORA,RXRG,NR2F1,THRB,NR1D2	6/38
5_Summary	WikiPathways	WP4549	Fragile X syndrome	-15.8202	-13.9474	673,814,815,1385,2554,2561,2885,2891,2903,2915,3845,4763,5578,5781,7248,23236,348980,10411,27330,113,1453,2977,2982,5156,10746,80310,116,2893,59345,773,2932,3799,5602,5603,477,2641,3778,3782,27445,2247,3667,7046,29968,1839,2625,4209,6258,9365,5152,27115,246213,1857,4286,5583,6093,777,5587	BRAF,CAMK4,CAMK2A,CREB1,GABRA1,GABRB2,GRB2,GRIA2,GRIN2A,GRM5,KRAS,NF1,PRKCA,PTPN11,TSC1,PLCB1,HCN1,RAPGEF3,RPS6KA6,ADCY7,CSNK1D,GUCY1A2,GUCY1A1,PDGFRA,MAP3K2,PDGFD,ADCYAP1,GRIA4,GNB4,CACNA1A,GSK3B,KIF5B,MAPK10,MAPK13,ATP1A2,GCG,KCNMA1,KCNN3,PCLO,FGF2,IRS1,TGFBR1,PSAT1,HBEGF,GATA3,MEF2D,RXRG,KL,PDE9A,PDE7B,SLC17A8,DVL3,MITF,PRKCH,ROCK1,CACNA1E,PRKD1	57/-
5_Member	WikiPathways	WP4549	Fragile X syndrome	-15.8202	-13.9474	673,814,815,1385,2554,2561,2885,2891,2903,2915,3845,4763,5578,5781,7248,23236,348980	BRAF,CAMK4,CAMK2A,CREB1,GABRA1,GABRB2,GRB2,GRIA2,GRIN2A,GRM5,KRAS,NF1,PRKCA,PTPN11,TSC1,PLCB1,HCN1	17/122
5_Member	WikiPathways	WP5083	Neuroinflammation and glutamatergic signaling	-9.94374	-8.79102	814,815,1385,2247,2891,2893,2903,2915,3667,5578,7046,23236,29968	CAMK4,CAMK2A,CREB1,FGF2,GRIA2,GRIA4,GRIN2A,GRM5,IRS1,PRKCA,TGFBR1,PLCB1,PSAT1	13/140
5_Member	WikiPathways	WP2636	Common pathways underlying drug addiction	-8.95027	-7.91859	814,815,1385,2891,2893,2903,2915,5578	CAMK4,CAMK2A,CREB1,GRIA2,GRIA4,GRIN2A,GRM5,PRKCA	8/41
5_Member	WikiPathways	WP4222	Phosphodiesterases in neuronal function	-7.82283	-6.89195	113,815,1385,2903,2977,2982,5152,27115	ADCY7,CAMK2A,CREB1,GRIN2A,GUCY1A2,GUCY1A1,PDE9A,PDE7B	8/56
5_Member	WikiPathways	WP536	Calcium regulation in cardiac cells	-5.40203	-4.66149	113,773,777,814,815,5578,5583,5587,59345	ADCY7,CACNA1A,CACNA1E,CAMK4,CAMK2A,PRKCA,PRKCH,PRKD1,GNB4	9/152
5_Member	WikiPathways	WP289	Myometrial relaxation and contraction pathways	-4.41239	-3.77471	113,815,1385,2982,5578,5583,5587,59345	ADCY7,CAMK2A,CREB1,GUCY1A1,PRKCA,PRKCH,PRKD1,GNB4	8/156
7_Summary	WikiPathways	WP5124	Alzheimer's disease	-14.4179	-12.6631	673,836,842,1147,1435,1857,2903,2932,3667,3799,3845,4035,5290,5296,5602,5743,6424,22943,23236,27035,90550,1385,2885,4615,5578,5603,6885,7046,7187,7189,815,6258,10010,814,4286,8792,182,3600,7128,2247,3091,59345,64422,2915,2891,2893,55081,1282,3655,51426,53342,112744,1739,4690,5781,5788,1398,9068,5966,8844,7248	BRAF,CASP3,CASP9,CHUK,CSF1,DVL3,GRIN2A,GSK3B,IRS1,KIF5B,KRAS,LRP1,PIK3CA,PIK3R2,MAPK10,PTGS2,SFRP4,DKK1,PLCB1,NOX1,MCU,CREB1,GRB2,MYD88,PRKCA,MAPK13,MAP3K7,TGFBR1,TRAF3,TRAF6,CAMK2A,RXRG,TANK,CAMK4,MITF,TNFRSF11A,JAG1,IL15,TNFAIP3,FGF2,HIF1A,GNB4,ATG3,GRM5,GRIA2,GRIA4,IFT57,COL4A1,ITGA6,POLK,IL17D,IL17F,DLG1,NCK1,PTPN11,PTPRC,CRK,ANGPTL1,REL,KSR1,TSC1	61/-
7_Member	WikiPathways	WP5124	Alzheimer's disease	-14.4179	-12.6631	673,836,842,1147,1435,1857,2903,2932,3667,3799,3845,4035,5290,5296,5602,5743,6424,22943,23236,27035,90550	BRAF,CASP3,CASP9,CHUK,CSF1,DVL3,GRIN2A,GSK3B,IRS1,KIF5B,KRAS,LRP1,PIK3CA,PIK3R2,MAPK10,PTGS2,SFRP4,DKK1,PLCB1,NOX1,MCU	21/263
7_Member	WikiPathways	WP4666	Hepatitis B infection	-14.2332	-12.5179	673,836,842,1147,1385,2885,3845,4615,5290,5296,5578,5602,5603,6885,7046,7187,7189	BRAF,CASP3,CASP9,CHUK,CREB1,GRB2,KRAS,MYD88,PIK3CA,PIK3R2,PRKCA,MAPK10,MAPK13,MAP3K7,TGFBR1,TRAF3,TRAF6	17/151
7_Member	WikiPathways	WP2059	Alzheimer's disease and miRNA effects	-12.5297	-11.0655	673,836,842,1147,1435,1857,2903,2932,3667,3799,3845,4035,5290,5296,5602,5743,6424,22943,23236,27035,90550	BRAF,CASP3,CASP9,CHUK,CSF1,DVL3,GRIN2A,GSK3B,IRS1,KIF5B,KRAS,LRP1,PIK3CA,PIK3R2,MAPK10,PTGS2,SFRP4,DKK1,PLCB1,NOX1,MCU	21/328
7_Member	WikiPathways	WP4658	Small cell lung cancer	-10.7524	-9.49881	836,842,1147,1282,3655,5290,5296,5743,6258,7187,7189,51426	CASP3,CASP9,CHUK,COL4A1,ITGA6,PIK3CA,PIK3R2,PTGS2,RXRG,TRAF3,TRAF6,POLK	12/96
7_Member	WikiPathways	WP3303	RAC1/PAK1/p38/MMP2 pathway	-9.77035	-8.62784	842,1147,1398,2885,3845,4690,5290,5603,5781,9068	CASP9,CHUK,CRK,GRB2,KRAS,NCK1,PIK3CA,MAPK13,PTPN11,ANGPTL1	10/68
7_Member	WikiPathways	WP231	TNF-alpha signaling pathway	-9.69007	-8.55755	836,842,1147,2885,3845,5966,6885,7128,8844,10010,27035	CASP3,CASP9,CHUK,GRB2,KRAS,REL,MAP3K7,TNFAIP3,KSR1,TANK,NOX1	11/92
7_Member	WikiPathways	WP2112	IL-17 signaling pathway	-8.26829	-7.2985	2932,5290,6885,7187,7189,53342,112744	GSK3B,PIK3CA,MAP3K7,TRAF3,TRAF6,IL17D,IL17F	7/32
7_Member	WikiPathways	WP3863	T-cell antigen receptor (TCR) pathway during Staphylococcus aureus infection	-7.46411	-6.5632	1147,1739,2885,2932,4690,5290,5788,6885	CHUK,DLG1,GRB2,GSK3B,NCK1,PIK3CA,PTPRC,MAP3K7	8/62
8_Member	WikiPathways	WP4829	mBDNF and proBDNF regulation of GABA neurotransmission	-10.8192	-9.54058	1385,2554,2557,2558,2559,2561,5290,5296,6093	CREB1,GABRA1,GABRA4,GABRA5,GABRA6,GABRB2,PIK3CA,PIK3R2,ROCK1	9/38
9_Summary	WikiPathways	WP481	Insulin signaling	-13.8096	-12.1476	382,1398,2885,2932,3667,3799,5290,5296,5578,5583,5602,5603,5781,6885,7248,10746,27330,7068,3091,3146,3845,7189,10010,55054,64422,113,814,1385,9365,10891,2903,4763	ARF6,CRK,GRB2,GSK3B,IRS1,KIF5B,PIK3CA,PIK3R2,PRKCA,PRKCH,MAPK10,MAPK13,PTPN11,MAP3K7,TSC1,MAP3K2,RPS6KA6,THRB,HIF1A,HMGB1,KRAS,TRAF6,TANK,ATG16L1,ATG3,ADCY7,CAMK4,CREB1,KL,PPARGC1A,GRIN2A,NF1	32/-
9_Member	WikiPathways	WP481	Insulin signaling	-13.8096	-12.1476	382,1398,2885,2932,3667,3799,5290,5296,5578,5583,5602,5603,5781,6885,7248,10746,27330	ARF6,CRK,GRB2,GSK3B,IRS1,KIF5B,PIK3CA,PIK3R2,PRKCA,PRKCH,MAPK10,MAPK13,PTPN11,MAP3K7,TSC1,MAP3K2,RPS6KA6	17/160
9_Member	WikiPathways	WP3915	Angiopoietin-like protein 8 regulatory pathway	-9.11509	-8.04439	1398,2932,3667,5290,5296,5602,5603,6885,7068,7248,10746,27330	CRK,GSK3B,IRS1,PIK3CA,PIK3R2,MAPK10,MAPK13,MAP3K7,THRB,TSC1,MAP3K2,RPS6KA6	12/132
9_Member	WikiPathways	WP4539	Synaptic signaling pathways associated with autism spectrum disorder	-8.15637	-7.19331	814,2903,2932,3845,4763,5290,5296,7248	CAMK4,GRIN2A,GSK3B,KRAS,NF1,PIK3CA,PIK3R2,TSC1	8/51
10_Summary	WikiPathways	WP4746	Thyroid hormones production and peripheral downstream signaling effects	-13.5364	-11.9365	842,1735,2885,2932,5290,5346,7068,7248,8458,9728,10891,23236,27330,57224,113,1385,2641,3845,5603,8289	CASP9,DIO3,GRB2,GSK3B,PIK3CA,PLIN1,THRB,TSC1,TTF2,SECISBP2L,PPARGC1A,PLCB1,RPS6KA6,NHSL1,ADCY7,CREB1,GCG,KRAS,MAPK13,ARID1A	20/-
10_Member	WikiPathways	WP4746	Thyroid hormones production and peripheral downstream signaling effects	-13.5364	-11.9365	842,1735,2885,2932,5290,5346,7068,7248,8458,9728,10891,23236,27330,57224	CASP9,DIO3,GRB2,GSK3B,PIK3CA,PLIN1,THRB,TSC1,TTF2,SECISBP2L,PPARGC1A,PLCB1,RPS6KA6,NHSL1	14/94
10_Member	WikiPathways	WP4321	Thermogenesis	-8.93131	-7.90739	113,1385,2641,2885,3845,5346,5603,7248,8289,10891,27330	ADCY7,CREB1,GCG,GRB2,KRAS,PLIN1,MAPK13,TSC1,ARID1A,PPARGC1A,RPS6KA6	11/108
11_Member	WikiPathways	WP4871	Kisspeptin/kisspeptin receptor system in the ovary	-6.19528	-5.40158	2492,3845,5290,5578,5583,23236	FSHR,KRAS,PIK3CA,PRKCA,PRKCH,PLCB1	6/39
12_Summary	WikiPathways	WP2795	Cardiac hypertrophic response	-12.23	-10.797	1147,2247,2263,2932,3084,5578,5587,6885,7046,9734,9759,5290,5296,6093,50804,1857,4155,4286,6591,54567	CHUK,FGF2,FGFR2,GSK3B,NRG1,PRKCA,PRKD1,MAP3K7,TGFBR1,HDAC9,HDAC4,PIK3CA,PIK3R2,ROCK1,MYEF2,DVL3,MBP,MITF,SNAI2,DLL4	20/-
12_Member	WikiPathways	WP2795	Cardiac hypertrophic response	-12.23	-10.797	1147,2247,2263,2932,3084,5578,5587,6885,7046,9734,9759	CHUK,FGF2,FGFR2,GSK3B,NRG1,PRKCA,PRKD1,MAP3K7,TGFBR1,HDAC9,HDAC4	11/55
12_Member	WikiPathways	WP1544	MicroRNAs in cardiomyocyte hypertrophy	-9.10856	-8.04439	1147,2247,2263,2932,3084,5290,5296,6093,9734,9759,50804	CHUK,FGF2,FGFR2,GSK3B,NRG1,PIK3CA,PIK3R2,ROCK1,HDAC9,HDAC4,MYEF2	11/104
12_Member	WikiPathways	WP2064	Neural crest differentiation	-8.05018	-7.09375	1857,2247,2263,2932,4155,4286,6591,9734,9759,54567	DVL3,FGF2,FGFR2,GSK3B,MBP,MITF,SNAI2,HDAC9,HDAC4,DLL4	10/101
13_Summary	WikiPathways	WP5180	DYRK1A involvement regarding cell proliferation in brain development	-11.6231	-10.2363	836,842,1385,2247,2932,3020,5928,7248,63973,132660,286826	CASP3,CASP9,CREB1,FGF2,GSK3B,H3-3A,RBBP4,TSC1,NEUROG2,LIN54,LIN9	11/-
13_Member	WikiPathways	WP5180	DYRK1A involvement regarding cell proliferation in brain development	-11.6231	-10.2363	836,842,1385,2247,2932,3020,5928,7248,63973,132660,286826	CASP3,CASP9,CREB1,FGF2,GSK3B,H3-3A,RBBP4,TSC1,NEUROG2,LIN54,LIN9	11/62
14_Summary	WikiPathways	WP3584	MECP2 and associated Rett syndrome	-10.8114	-9.54058	815,1385,2247,2893,4155,4661,4763,4986,9611,54790,80312	CAMK2A,CREB1,FGF2,GRIA4,MBP,MYT1,NF1,OPRK1,NCOR1,TET2,TET1	11/-
14_Member	WikiPathways	WP3584	MECP2 and associated Rett syndrome	-10.8114	-9.54058	815,1385,2247,2893,4155,4661,4763,4986,9611,54790,80312	CAMK2A,CREB1,FGF2,GRIA4,MBP,MYT1,NF1,OPRK1,NCOR1,TET2,TET1	11/73
15_Summary	WikiPathways	WP5222	2q13 copy number variation syndrome	-10.1122	-8.9328	382,1435,2625,2885,5435,5440,56300,84639,376940,727851	ARF6,CSF1,GATA3,GRB2,POLR2F,POLR2K,IL36G,IL1F10,ZC3H6,RGPD8	10/-
15_Member	WikiPathways	WP5222	2q13 copy number variation syndrome	-10.1122	-8.9328	382,1435,2625,2885,5435,5440,56300,84639,376940,727851	ARF6,CSF1,GATA3,GRB2,POLR2F,POLR2K,IL36G,IL1F10,ZC3H6,RGPD8	10/63
16_Summary	WikiPathways	WP2038	Microtubule cytoskeleton regulation	-10.0135	-8.85556	814,1073,2932,4139,5290,5578,6093,23332,161742	CAMK4,CFL2,GSK3B,MARK1,PIK3CA,PRKCA,ROCK1,CLASP1,SPRED1	9/-
16_Member	WikiPathways	WP2038	Microtubule cytoskeleton regulation	-10.0135	-8.85556	814,1073,2932,4139,5290,5578,6093,23332,161742	CAMK4,CFL2,GSK3B,MARK1,PIK3CA,PRKCA,ROCK1,CLASP1,SPRED1	9/46
17_Summary	WikiPathways	WP422	MAPK cascade	-9.76408	-8.62659	673,2885,3845,4133,4155,5602,8649,10746,4763,5781	BRAF,GRB2,KRAS,MAP2,MBP,MAPK10,LAMTOR3,MAP3K2,NF1,PTPN11	10/-
17_Member	WikiPathways	WP422	MAPK cascade	-9.76408	-8.62659	673,2885,3845,4133,4155,5602,8649,10746	BRAF,GRB2,KRAS,MAP2,MBP,MAPK10,LAMTOR3,MAP3K2	8/33
17_Member	WikiPathways	WP2253	Pilocytic astrocytoma	-7.23086	-6.34137	673,2885,4763,5781	BRAF,GRB2,NF1,PTPN11	4/6
18_Summary	WikiPathways	WP2880	Glucocorticoid receptor pathway	-9.64146	-8.5187	2908,5743,6397,6591,7128,7546,8436,10560,54566,80315,196,1839,2730,3084,8243,10891,51426	NR3C1,PTGS2,SEC14L1,SNAI2,TNFAIP3,ZIC2,CAVIN2,SLC19A2,EPB41L4B,CPEB4,AHR,HBEGF,GCLM,NRG1,SMC1A,PPARGC1A,POLK	17/-
18_Member	WikiPathways	WP2880	Glucocorticoid receptor pathway	-9.64146	-8.5187	2908,5743,6397,6591,7128,7546,8436,10560,54566,80315	NR3C1,PTGS2,SEC14L1,SNAI2,TNFAIP3,ZIC2,CAVIN2,SLC19A2,EPB41L4B,CPEB4	10/70
18_Member	WikiPathways	WP2882	Nuclear receptors meta-pathway	-9.11246	-8.04439	196,1839,2730,2908,3084,5743,6397,6591,7128,7546,8243,8436,10560,10891,51426,54566,80315	AHR,HBEGF,GCLM,NR3C1,NRG1,PTGS2,SEC14L1,SNAI2,TNFAIP3,ZIC2,SMC1A,CAVIN2,SLC19A2,PPARGC1A,POLK,EPB41L4B,CPEB4	17/314
19_Summary	WikiPathways	WP3646	Hepatitis C and hepatocellular carcinoma	-9.20623	-8.12045	836,842,960,2487,2885,3091,5743,5781,7046,673,5290,90550	CASP3,CASP9,CD44,FRZB,GRB2,HIF1A,PTGS2,PTPN11,TGFBR1,BRAF,PIK3CA,MCU	12/-
19_Member	WikiPathways	WP3646	Hepatitis C and hepatocellular carcinoma	-9.20623	-8.12045	836,842,960,2487,2885,3091,5743,5781,7046	CASP3,CASP9,CD44,FRZB,GRB2,HIF1A,PTGS2,PTPN11,TGFBR1	9/56
19_Member	WikiPathways	WP4838	Regucalcin in proximal tubule epithelial kidney cells	-6.73133	-5.88222	673,836,842,5290,7046,90550	BRAF,CASP3,CASP9,PIK3CA,TGFBR1,MCU	6/32
20_Summary	WikiPathways	WP5205	Clock-controlled autophagy in bone metabolism	-9.05365	-8.00603	651,1435,3146,7189,8792,9975,22943,55054,64422,79365	BMP3,CSF1,HMGB1,TRAF6,TNFRSF11A,NR1D2,DKK1,ATG16L1,ATG3,BHLHE41	10/-
20_Member	WikiPathways	WP5205	Clock-controlled autophagy in bone metabolism	-9.05365	-8.00603	651,1435,3146,7189,8792,9975,22943,55054,64422,79365	BMP3,CSF1,HMGB1,TRAF6,TNFRSF11A,NR1D2,DKK1,ATG16L1,ATG3,BHLHE41	10/80

## Sheet: Summary for our study miR-126
Total Pathways	171
KEGG Pathway	82
Wiki Pathways	89
There are 17 pathways related to our study and given below
9_Member	KEGG Pathway	hsa04140	Autophagy - animal	HIF1A,HMGB1,IRS1,KRAS,PIK3CA,PIK3R2,MAPK10,MAP3K7,TRAF6,TSC1,TANK,ATG16L1,ATG3	13/165
2_Member	WikiPathways	WP437	EGF/EGFR signaling pathway	ARF6,BRAF,CAMK2A,CREB1,CRK,CRKL,ELK4,GRB2,INPP5D,KRAS,MEF2D,NCK1,PIK3R2,PRKCA,PTPN11,ROCK1,MAP3K2	17/162
2_Member	KEGG Pathway	hsa01521	EGFR tyrosine kinase inhibitor resistance	BRAF,FGF2,FGFR2,GRB2,GSK3B,NRG1,KRAS,NF1,PDGFRA,PIK3CA,PIK3R2,PRKCA,PDGFD	13/79
2_Member	WikiPathways	WP4806	EGFR tyrosine kinase inhibitor resistance	BRAF,FGF2,FGFR2,GRB2,GSK3B,NRG1,KRAS,NF1,PDGFRA,PIK3CA,PIK3R2,PRKCA,PDGFD	13/84
2_Member	KEGG Pathway	hsa05214	Glioma	BRAF,CAMK4,CAMK2A,GRB2,KRAS,PDGFRA,PIK3CA,PIK3R2,PRKCA,POLK	10/75
17_Summary	WikiPathways	WP422	MAPK cascade	BRAF,GRB2,KRAS,MAP2,MBP,MAPK10,LAMTOR3,MAP3K2,NF1,PTPN11	10/-
1_Summary	KEGG Pathway	hsa04010	MAPK signaling pathway	BRAF,CACNA1A,CACNA1E,CASP3,CHUK,CRK,CRKL,CSF1,ELK4,EREG,FGF1,FGF2,FGF7,FGFR2,FLT1,FLT4,GRB2,KRAS,MYD88,NF1,PDGFRA,PRKCA,MAPK10,MAPK13,RASA2,MAP3K7,TGFBR1,TRAF6,MAPKAPK5,LAMTOR3,MAP3K2,RPS6KA6,NLK,PDGFD,ADCY7,JAG1,CAMK2A,CASP9,COL4A1,DVL3,GSK3B,HIF1A,IL7,IL15,ITGA6,MITF,PIK3CA,PIK3R2,PTGS2,ROCK1,RXRG,TRAF3,PLCB1,CTNNA3,POLK,DLL4,GNB4,BTC,CD44,CREB1,HBEGF,HMGB1,MDM4,MEF2D,RBBP4,SFRP4,TEAD1,TSC1,PPA…	91/-
1_Member	WikiPathways	WP382	MAPK signaling pathway	BRAF,CACNA1A,CACNA1E,CASP3,CHUK,CRK,CRKL,ELK4,FGF1,FGF2,FGF7,FGFR2,GRB2,KRAS,NF1,PRKCA,MAPK10,MAPK13,RASA2,MAP3K7,TGFBR1,TRAF6,MAPKAPK5,LAMTOR3,MAP3K2,NLK	26/247
2_Member	KEGG Pathway	hsa05206	MicroRNAs in cancer	CASP3,CD44,CRK,CRKL,GRB2,IRS1,KRAS,MARCKS,MDM4,PDGFRA,PIK3CA,PIK3R2,PRKCA,PTGS2,ROCK1,ZEB1,HDAC4	17/310
12_Member	WikiPathways	WP1544	MicroRNAs in cardiomyocyte hypertrophy	CHUK,FGF2,FGFR2,GSK3B,NRG1,PIK3CA,PIK3R2,ROCK1,HDAC9,HDAC4,MYEF2	11/104
2_Member	KEGG Pathway	hsa04150	mTOR signaling pathway	BRAF,CHUK,DVL3,GRB2,GSK3B,IRS1,KRAS,PIK3CA,PIK3R2,PRKCA,TSC1,LAMTOR3,LPIN2,RPS6KA6	14/156
1_Member	KEGG Pathway	hsa05200	Pathways in cancer	ADCY7,JAG1,BRAF,CAMK2A,CASP3,CASP9,CHUK,COL4A1,CRK,CRKL,DVL3,FGF1,FGF2,FGF7,FGFR2,FLT4,GRB2,GSK3B,HIF1A,IL7,IL15,ITGA6,KRAS,MITF,PDGFRA,PIK3CA,PIK3R2,PRKCA,MAPK10,PTGS2,ROCK1,RXRG,TGFBR1,TRAF3,TRAF6,PLCB1,CTNNA3,POLK,DLL4,GNB4	40/531
1_Member	KEGG Pathway	hsa04151	PI3K-Akt signaling pathway	CASP9,CHUK,COL4A1,CREB1,CSF1,EREG,FGF1,FGF2,FGF7,FGFR2,FLT1,FLT4,GHR,GRB2,GSK3B,IL7,ITGA6,IRS1,KRAS,PDGFRA,PIK3CA,PIK3R2,PRKCA,TSC1,GNB4,PDGFD	26/359
1_Member	WikiPathways	WP4172	PI3K-Akt signaling pathway	CASP9,CHUK,COL4A1,CREB1,CSF1,FGF1,FGF2,FGF7,FGFR2,FLT1,FLT4,GHR,GRB2,GSK3B,IL7,ITGA6,IRS1,KRAS,PDGFRA,PIK3CA,PIK3R2,PRKCA,TSC1,GNB4,PDGFD	25/339
17_Member	WikiPathways	WP2253	Pilocytic astrocytoma	BRAF,GRB2,NF1,PTPN11	4/6
1_Member	WikiPathways	WP4223	Ras signaling	ARF6,CHUK,FGFR2,FLT1,FLT4,GRB2,GRIN2A,KRAS,NF1,PDGFRA,PIK3CA,PIK3R2,PRKCA,MAPK10,PTPN11,RASA2,REL,KSR1,GNB4	19/184
1_Member	KEGG Pathway	hsa04014	Ras signaling pathway	ARF6,CHUK,CSF1,FGF1,FGF2,FGF7,FGFR2,FLT1,FLT4,GRB2,GRIN2A,KRAS,NF1,PDGFRA,PIK3CA,PIK3R2,PRKCA,MAPK10,PTPN11,RASA2,REL,KSR1,GNB4,PDGFD	24/236
