# Supplementary material for: Autophagy-associated biomarkers ULK2, UVRAG, and miRNAs miR-21, miR-126, and miR-374: Prognostic significance in glioma patients
Source: PLoS One. 2024 Sep 30;19(9):e0311308. doi: 10.1371/journal.pone.0311308 (PMC11441661; doi:10.1371/journal.pone.0311308)
Supplement: S3 File — (XLSX) [file pone.0311308.s006.xlsx]

## Sheet: Annotation
MyList	Gene ID	Type	Tax ID	Homologene Gene ID	Homologene Gene Tax ID	hsa04010 MAPK signaling pathway	WP3915 Angiopoietin-like protein 8 re	hsa05200 Pathways in cancer	WP2380 Brain-derived neurotrophic fac	hsa03083 Polycomb repressive complex	M2864 TBK1.DF DN	hsa04390 Hippo signaling pathway	WP2263 Androgen receptor network in p	hsa05417 Lipid and atherosclerosis	hsa04022 cGMP-PKG signaling pathway	WP23 B cell receptor signaling path	M2702 BCAT BILD ET AL DN	WP1591 Heart development	WP2882 Nuclear receptors meta-pathway	hsa04720 Long-term potentiation	M2808 CAHOY NEURONAL	WP2038 Microtubule cytoskeleton regul	hsa04350 TGF-beta signaling pathway	hsa05169 Epstein-Barr virus infection	WP35 G protein signaling pathways
STK38L	23012	symbol	H. sapiens	23012	H. sapiens	1.0	0.0	0.0	0.0	0.0	0.0	1.0	0.0	0.0	0.0	0.0	0.0	0.0	0.0	0.0	0.0	0.0	0.0	0.0	0.0
PCDH19	57526	symbol	H. sapiens	57526	H. sapiens	0.0	0.0	0.0	0.0	0.0	0.0	0.0	0.0	0.0	0.0	0.0	0.0	0.0	0.0	0.0	0.0	0.0	0.0	0.0	0.0
TSC22D2	9819	symbol	H. sapiens	9819	H. sapiens	0.0	0.0	0.0	0.0	0.0	0.0	0.0	0.0	0.0	0.0	0.0	0.0	0.0	0.0	0.0	0.0	0.0	0.0	0.0	0.0
TOGARAM1	23116	symbol	H. sapiens	23116	H. sapiens	0.0	0.0	0.0	0.0	0.0	0.0	0.0	0.0	0.0	0.0	0.0	0.0	0.0	0.0	0.0	0.0	0.0	0.0	0.0	0.0
ATP1B1	481	symbol	H. sapiens	481	H. sapiens	0.0	0.0	0.0	0.0	0.0	0.0	0.0	0.0	0.0	1.0	0.0	0.0	0.0	0.0	0.0	0.0	0.0	0.0	0.0	1.0
GRIA2	2891	symbol	H. sapiens	2891	H. sapiens	0.0	0.0	0.0	1.0	0.0	0.0	0.0	0.0	0.0	0.0	0.0	0.0	0.0	0.0	1.0	0.0	0.0	1.0	0.0	0.0
LAMP1	3916	symbol	H. sapiens	3916	H. sapiens	0.0	0.0	0.0	0.0	0.0	0.0	0.0	0.0	0.0	0.0	0.0	0.0	0.0	0.0	0.0	0.0	0.0	0.0	0.0	0.0
NAP1L5	266812	symbol	H. sapiens	266812	H. sapiens	0.0	0.0	0.0	0.0	0.0	0.0	0.0	0.0	0.0	0.0	0.0	0.0	0.0	0.0	0.0	0.0	0.0	0.0	0.0	0.0
CDK8	1024	symbol	H. sapiens	1024	H. sapiens	0.0	0.0	0.0	0.0	0.0	0.0	0.0	0.0	0.0	0.0	0.0	0.0	0.0	0.0	0.0	0.0	0.0	0.0	0.0	0.0
ZNF326	284695	symbol	H. sapiens	284695	H. sapiens	0.0	0.0	0.0	0.0	0.0	0.0	0.0	0.0	0.0	0.0	0.0	0.0	0.0	0.0	0.0	0.0	0.0	0.0	0.0	0.0
UBE4B	10277	symbol	H. sapiens	10277	H. sapiens	0.0	0.0	0.0	0.0	0.0	0.0	0.0	0.0	0.0	0.0	0.0	0.0	0.0	0.0	0.0	0.0	0.0	0.0	0.0	0.0
AKAP11	11215	symbol	H. sapiens	11215	H. sapiens	0.0	0.0	0.0	0.0	0.0	0.0	0.0	0.0	0.0	0.0	0.0	0.0	0.0	0.0	0.0	0.0	0.0	0.0	0.0	1.0
MAP2K4	6416	symbol	H. sapiens	6416	H. sapiens	1.0	1.0	1.0	1.0	0.0	0.0	0.0	1.0	1.0	0.0	0.0	0.0	0.0	0.0	0.0	0.0	0.0	0.0	1.0	0.0
ALCAM	214	symbol	H. sapiens	214	H. sapiens	0.0	0.0	0.0	0.0	0.0	0.0	0.0	0.0	0.0	0.0	0.0	0.0	0.0	0.0	0.0	0.0	0.0	0.0	0.0	0.0
MAP3K1	4214	symbol	H. sapiens	4214	H. sapiens	1.0	1.0	1.0	1.0	0.0	0.0	0.0	1.0	1.0	0.0	0.0	0.0	0.0	0.0	0.0	0.0	0.0	1.0	0.0	0.0
FYTTD1	84248	symbol	H. sapiens	84248	H. sapiens	0.0	0.0	0.0	0.0	0.0	0.0	0.0	0.0	0.0	0.0	0.0	0.0	0.0	0.0	0.0	0.0	0.0	0.0	0.0	0.0
PARD3B	117583	symbol	H. sapiens	117583	H. sapiens	0.0	0.0	0.0	0.0	0.0	0.0	0.0	0.0	0.0	0.0	0.0	0.0	0.0	0.0	0.0	0.0	0.0	0.0	0.0	0.0
PHYHIPL	84457	symbol	H. sapiens	84457	H. sapiens	0.0	0.0	0.0	0.0	0.0	0.0	0.0	0.0	0.0	0.0	0.0	0.0	0.0	0.0	0.0	0.0	0.0	0.0	0.0	0.0
FOXO3	2309	symbol	H. sapiens	2309	H. sapiens	0.0	1.0	1.0	1.0	0.0	0.0	1.0	1.0	1.0	0.0	0.0	0.0	0.0	0.0	0.0	0.0	0.0	0.0	0.0	0.0
GPM6A	2823	symbol	H. sapiens	2823	H. sapiens	0.0	0.0	0.0	0.0	0.0	0.0	0.0	0.0	0.0	0.0	0.0	0.0	0.0	0.0	0.0	0.0	0.0	0.0	0.0	0.0
ELL2	22936	symbol	H. sapiens	22936	H. sapiens	0.0	0.0	0.0	0.0	0.0	1.0	0.0	0.0	0.0	0.0	0.0	0.0	0.0	0.0	0.0	0.0	0.0	0.0	0.0	0.0
SERINC5	256987	symbol	H. sapiens	256987	H. sapiens	0.0	0.0	0.0	0.0	0.0	0.0	0.0	0.0	0.0	0.0	0.0	0.0	0.0	0.0	0.0	0.0	0.0	0.0	0.0	0.0
RRAGB	10325	symbol	H. sapiens	10325	H. sapiens	0.0	0.0	0.0	0.0	0.0	0.0	0.0	0.0	0.0	0.0	0.0	0.0	0.0	0.0	0.0	0.0	0.0	0.0	0.0	0.0
ZIC5	85416	symbol	H. sapiens	85416	H. sapiens	0.0	0.0	0.0	0.0	0.0	0.0	0.0	0.0	0.0	0.0	0.0	0.0	0.0	0.0	0.0	0.0	0.0	0.0	0.0	0.0
OR10W1	81341	symbol	H. sapiens	81341	H. sapiens	0.0	0.0	0.0	0.0	0.0	0.0	0.0	0.0	0.0	0.0	0.0	0.0	0.0	0.0	0.0	0.0	0.0	0.0	0.0	0.0
CDK14	5218	symbol	H. sapiens	5218	H. sapiens	0.0	0.0	0.0	0.0	0.0	0.0	0.0	0.0	0.0	0.0	0.0	0.0	0.0	0.0	0.0	0.0	0.0	0.0	0.0	0.0
SMAD7	4092	symbol	H. sapiens	4092	H. sapiens	0.0	0.0	0.0	0.0	0.0	0.0	0.0	0.0	0.0	0.0	0.0	0.0	0.0	0.0	0.0	0.0	0.0	0.0	0.0	0.0
CAMSAP2	23271	symbol	H. sapiens	23271	H. sapiens	0.0	0.0	0.0	0.0	0.0	0.0	0.0	0.0	0.0	0.0	0.0	0.0	0.0	0.0	0.0	0.0	0.0	0.0	0.0	0.0
TMEFF1	8577	symbol	H. sapiens	8577	H. sapiens	0.0	0.0	0.0	0.0	0.0	0.0	0.0	0.0	0.0	0.0	0.0	0.0	0.0	0.0	0.0	0.0	0.0	0.0	0.0	0.0
GAD2	2572	symbol	H. sapiens	2572	H. sapiens	0.0	0.0	0.0	0.0	0.0	0.0	0.0	0.0	0.0	0.0	0.0	0.0	0.0	0.0	0.0	1.0	0.0	0.0	0.0	0.0
TMEM164	84187	symbol	H. sapiens	84187	H. sapiens	0.0	0.0	0.0	0.0	0.0	0.0	0.0	0.0	0.0	0.0	0.0	0.0	0.0	0.0	0.0	0.0	0.0	0.0	0.0	0.0
SNRK	54861	symbol	H. sapiens	54861	H. sapiens	0.0	0.0	0.0	0.0	0.0	0.0	0.0	0.0	0.0	0.0	0.0	0.0	0.0	0.0	0.0	0.0	0.0	0.0	0.0	0.0
PPP1R2	5504	symbol	H. sapiens	5504	H. sapiens	0.0	0.0	0.0	0.0	0.0	0.0	0.0	0.0	0.0	0.0	0.0	0.0	0.0	0.0	0.0	0.0	0.0	0.0	0.0	0.0
SEH1L	81929	symbol	H. sapiens	81929	H. sapiens	0.0	0.0	0.0	0.0	0.0	0.0	0.0	0.0	0.0	0.0	0.0	0.0	0.0	0.0	0.0	0.0	0.0	0.0	0.0	0.0
CPEB2	132864	symbol	H. sapiens	132864	H. sapiens	0.0	0.0	0.0	0.0	0.0	0.0	0.0	0.0	0.0	0.0	0.0	0.0	0.0	0.0	0.0	0.0	0.0	0.0	0.0	0.0
TIAM1	7074	symbol	H. sapiens	7074	H. sapiens	0.0	1.0	1.0	1.0	0.0	0.0	0.0	1.0	0.0	0.0	0.0	0.0	0.0	0.0	0.0	0.0	1.0	0.0	0.0	0.0
MAGEB18	286514	symbol	H. sapiens	286514	H. sapiens	0.0	0.0	0.0	0.0	0.0	0.0	0.0	0.0	0.0	0.0	0.0	0.0	0.0	0.0	0.0	0.0	0.0	0.0	0.0	0.0
HS2ST1	9653	symbol	H. sapiens	9653	H. sapiens	0.0	0.0	0.0	0.0	0.0	0.0	0.0	0.0	0.0	0.0	0.0	0.0	0.0	0.0	0.0	0.0	0.0	0.0	0.0	0.0
DDX4	54514	symbol	H. sapiens	54514	H. sapiens	0.0	0.0	0.0	0.0	0.0	0.0	0.0	0.0	0.0	0.0	0.0	0.0	0.0	0.0	0.0	0.0	0.0	0.0	0.0	0.0
UMAD1	729852	symbol	H. sapiens	729852	H. sapiens	0.0	0.0	0.0	0.0	0.0	0.0	0.0	0.0	0.0	0.0	0.0	0.0	0.0	0.0	0.0	0.0	0.0	0.0	0.0	0.0
FAM83H	286077	symbol	H. sapiens	286077	H. sapiens	0.0	0.0	0.0	0.0	0.0	0.0	0.0	0.0	0.0	0.0	0.0	0.0	0.0	0.0	0.0	0.0	0.0	0.0	0.0	0.0
SRSF2	6427	symbol	H. sapiens	6427	H. sapiens	0.0	0.0	0.0	0.0	0.0	0.0	0.0	0.0	0.0	0.0	0.0	0.0	0.0	0.0	0.0	0.0	0.0	0.0	0.0	0.0
RC3H1	149041	symbol	H. sapiens	149041	H. sapiens	0.0	0.0	0.0	0.0	0.0	0.0	0.0	0.0	0.0	0.0	0.0	0.0	0.0	0.0	0.0	0.0	0.0	0.0	0.0	0.0
BCL2L11	10018	symbol	H. sapiens	10018	H. sapiens	0.0	1.0	1.0	1.0	0.0	0.0	0.0	1.0	0.0	0.0	0.0	0.0	0.0	0.0	0.0	0.0	0.0	1.0	1.0	0.0
RTN3	10313	symbol	H. sapiens	10313	H. sapiens	0.0	0.0	0.0	0.0	0.0	0.0	0.0	0.0	0.0	0.0	0.0	0.0	0.0	0.0	0.0	0.0	0.0	0.0	0.0	0.0
ZC3H12C	85463	symbol	H. sapiens	85463	H. sapiens	0.0	0.0	0.0	0.0	0.0	0.0	0.0	0.0	0.0	0.0	0.0	0.0	0.0	0.0	0.0	0.0	0.0	0.0	0.0	0.0
SLC35B3	51000	symbol	H. sapiens	51000	H. sapiens	0.0	0.0	0.0	0.0	0.0	0.0	0.0	0.0	0.0	0.0	0.0	0.0	0.0	0.0	0.0	0.0	0.0	0.0	0.0	0.0
USP51	158880	symbol	H. sapiens	158880	H. sapiens	0.0	0.0	0.0	0.0	0.0	0.0	0.0	0.0	0.0	0.0	0.0	0.0	0.0	0.0	0.0	0.0	0.0	0.0	0.0	0.0
FSBP	100861412	symbol	H. sapiens	100861412	H. sapiens	0.0	0.0	0.0	0.0	0.0	0.0	0.0	0.0	0.0	0.0	0.0	0.0	0.0	0.0	0.0	0.0	0.0	0.0	0.0	0.0
RIPOR3	140876	symbol	H. sapiens	140876	H. sapiens	0.0	0.0	0.0	0.0	0.0	0.0	0.0	0.0	0.0	0.0	0.0	0.0	0.0	0.0	0.0	0.0	0.0	0.0	0.0	0.0
FXR1	8087	symbol	H. sapiens	8087	H. sapiens	0.0	0.0	0.0	0.0	0.0	0.0	0.0	0.0	0.0	0.0	0.0	0.0	0.0	0.0	0.0	0.0	0.0	0.0	0.0	0.0
HSD17B11	51170	symbol	H. sapiens	51170	H. sapiens	0.0	0.0	0.0	0.0	0.0	0.0	0.0	0.0	0.0	0.0	0.0	0.0	0.0	0.0	0.0	0.0	0.0	0.0	0.0	0.0
TAP1	6890	symbol	H. sapiens	6890	H. sapiens	0.0	0.0	1.0	0.0	0.0	0.0	0.0	0.0	1.0	0.0	0.0	0.0	0.0	0.0	0.0	0.0	0.0	0.0	1.0	0.0
RDX	5962	symbol	H. sapiens	5962	H. sapiens	0.0	0.0	0.0	0.0	0.0	0.0	0.0	0.0	0.0	0.0	0.0	0.0	0.0	0.0	0.0	0.0	0.0	0.0	0.0	0.0
PWWP3B	139221	symbol	H. sapiens	139221	H. sapiens	0.0	0.0	0.0	0.0	0.0	0.0	0.0	0.0	0.0	0.0	0.0	0.0	0.0	0.0	0.0	0.0	0.0	0.0	0.0	0.0
WDR33	55339	symbol	H. sapiens	55339	H. sapiens	0.0	0.0	0.0	0.0	0.0	0.0	0.0	0.0	0.0	0.0	0.0	0.0	0.0	0.0	0.0	0.0	0.0	0.0	0.0	0.0
TOPORS	10210	symbol	H. sapiens	10210	H. sapiens	0.0	0.0	0.0	0.0	0.0	0.0	0.0	0.0	0.0	0.0	0.0	0.0	0.0	0.0	0.0	0.0	0.0	0.0	0.0	0.0
FOXR2	139628	symbol	H. sapiens	139628	H. sapiens	0.0	0.0	0.0	0.0	0.0	0.0	0.0	0.0	0.0	0.0	0.0	0.0	0.0	0.0	0.0	0.0	0.0	0.0	0.0	0.0
TANGO2	128989	symbol	H. sapiens	128989	H. sapiens	0.0	0.0	0.0	0.0	0.0	0.0	0.0	0.0	0.0	0.0	0.0	0.0	0.0	0.0	0.0	0.0	0.0	0.0	0.0	0.0
RAD54B	25788	symbol	H. sapiens	25788	H. sapiens	0.0	0.0	0.0	0.0	0.0	0.0	0.0	0.0	0.0	0.0	0.0	0.0	0.0	0.0	0.0	0.0	0.0	0.0	0.0	0.0
SAMD8	142891	symbol	H. sapiens	142891	H. sapiens	0.0	0.0	0.0	0.0	0.0	0.0	0.0	0.0	0.0	0.0	0.0	0.0	0.0	0.0	0.0	0.0	0.0	0.0	0.0	0.0
TFG	10342	symbol	H. sapiens	10342	H. sapiens	0.0	0.0	0.0	0.0	0.0	0.0	0.0	0.0	0.0	0.0	0.0	0.0	0.0	0.0	0.0	0.0	0.0	0.0	0.0	0.0
CDADC1	81602	symbol	H. sapiens	81602	H. sapiens	0.0	0.0	0.0	0.0	0.0	0.0	0.0	0.0	0.0	0.0	0.0	0.0	0.0	0.0	0.0	0.0	0.0	0.0	0.0	0.0
UBN1	29855	symbol	H. sapiens	29855	H. sapiens	0.0	0.0	0.0	0.0	0.0	0.0	0.0	0.0	0.0	0.0	0.0	0.0	0.0	0.0	0.0	0.0	0.0	0.0	0.0	0.0
PDCD10	11235	symbol	H. sapiens	11235	H. sapiens	0.0	0.0	0.0	0.0	0.0	0.0	0.0	0.0	0.0	0.0	0.0	0.0	0.0	0.0	0.0	0.0	0.0	0.0	0.0	0.0
MLX	6945	symbol	H. sapiens	6945	H. sapiens	0.0	0.0	0.0	0.0	0.0	0.0	0.0	0.0	0.0	0.0	0.0	0.0	0.0	0.0	0.0	0.0	0.0	0.0	0.0	0.0
TMA16	55319	symbol	H. sapiens	55319	H. sapiens	0.0	0.0	0.0	0.0	0.0	0.0	0.0	0.0	0.0	0.0	0.0	0.0	0.0	0.0	0.0	0.0	0.0	0.0	0.0	0.0
GCOM1	145781	symbol	H. sapiens	145781	H. sapiens	0.0	0.0	0.0	0.0	0.0	0.0	0.0	0.0	0.0	0.0	0.0	0.0	0.0	0.0	0.0	0.0	0.0	0.0	0.0	0.0
ZNF800	168850	symbol	H. sapiens	168850	H. sapiens	0.0	0.0	0.0	0.0	0.0	0.0	0.0	0.0	0.0	0.0	0.0	0.0	0.0	0.0	0.0	0.0	0.0	0.0	0.0	0.0
GPR161	23432	symbol	H. sapiens	23432	H. sapiens	0.0	0.0	0.0	0.0	0.0	0.0	0.0	0.0	0.0	0.0	0.0	0.0	0.0	0.0	0.0	0.0	0.0	0.0	0.0	0.0
MYCL	4610	symbol	H. sapiens	4610	H. sapiens	0.0	0.0	0.0	0.0	0.0	0.0	0.0	0.0	0.0	0.0	0.0	0.0	0.0	0.0	0.0	0.0	0.0	0.0	0.0	0.0
FAM117A	81558	symbol	H. sapiens	81558	H. sapiens	0.0	0.0	0.0	0.0	0.0	0.0	0.0	0.0	0.0	0.0	0.0	0.0	0.0	0.0	0.0	0.0	0.0	0.0	0.0	0.0
POLR2M	81488	symbol	H. sapiens	81488	H. sapiens	0.0	0.0	0.0	0.0	0.0	0.0	0.0	0.0	0.0	0.0	0.0	0.0	0.0	0.0	0.0	0.0	0.0	0.0	0.0	0.0
RIPK1	8737	symbol	H. sapiens	8737	H. sapiens	0.0	0.0	1.0	0.0	0.0	0.0	0.0	0.0	1.0	0.0	0.0	0.0	0.0	0.0	0.0	0.0	0.0	0.0	1.0	0.0
CCDC85A	114800	symbol	H. sapiens	114800	H. sapiens	0.0	0.0	0.0	0.0	0.0	0.0	0.0	0.0	0.0	0.0	0.0	0.0	0.0	0.0	0.0	0.0	0.0	0.0	0.0	0.0
TRIO	7204	symbol	H. sapiens	7204	H. sapiens	0.0	0.0	0.0	0.0	0.0	0.0	0.0	0.0	0.0	0.0	0.0	0.0	0.0	0.0	0.0	0.0	1.0	0.0	0.0	0.0
C9orf72	203228	symbol	H. sapiens	203228	H. sapiens	0.0	0.0	0.0	0.0	0.0	0.0	0.0	0.0	0.0	0.0	0.0	0.0	0.0	0.0	0.0	0.0	0.0	0.0	0.0	0.0
WTAP	9589	symbol	H. sapiens	9589	H. sapiens	0.0	0.0	0.0	0.0	0.0	0.0	0.0	0.0	0.0	0.0	0.0	0.0	0.0	0.0	0.0	0.0	0.0	0.0	0.0	0.0
CCL28	56477	symbol	H. sapiens	56477	H. sapiens	0.0	0.0	1.0	0.0	0.0	0.0	0.0	0.0	0.0	0.0	0.0	0.0	0.0	0.0	0.0	0.0	0.0	0.0	0.0	0.0
SS18L1	26039	symbol	H. sapiens	26039	H. sapiens	0.0	0.0	0.0	0.0	0.0	0.0	0.0	0.0	0.0	0.0	0.0	0.0	0.0	0.0	0.0	0.0	0.0	0.0	0.0	0.0
CTDSPL	10217	symbol	H. sapiens	10217	H. sapiens	0.0	0.0	0.0	0.0	0.0	0.0	0.0	0.0	0.0	0.0	0.0	0.0	0.0	0.0	0.0	0.0	0.0	0.0	0.0	0.0
ZFP42	132625	symbol	H. sapiens	132625	H. sapiens	0.0	0.0	0.0	0.0	0.0	0.0	0.0	0.0	0.0	0.0	0.0	0.0	0.0	0.0	0.0	0.0	0.0	0.0	0.0	0.0
PEG3	5178	symbol	H. sapiens	5178	H. sapiens	0.0	0.0	0.0	0.0	0.0	0.0	0.0	0.0	0.0	0.0	0.0	0.0	0.0	0.0	0.0	0.0	0.0	0.0	0.0	0.0
APPL1	26060	symbol	H. sapiens	26060	H. sapiens	0.0	0.0	1.0	0.0	0.0	1.0	0.0	0.0	0.0	0.0	0.0	0.0	0.0	0.0	0.0	0.0	0.0	0.0	0.0	0.0
RUNX1T1	862	symbol	H. sapiens	862	H. sapiens	0.0	0.0	0.0	0.0	0.0	0.0	0.0	0.0	0.0	0.0	0.0	0.0	0.0	0.0	0.0	0.0	0.0	0.0	0.0	0.0
AAK1	22848	symbol	H. sapiens	22848	H. sapiens	0.0	0.0	0.0	0.0	0.0	0.0	0.0	0.0	0.0	0.0	0.0	0.0	0.0	0.0	0.0	0.0	0.0	0.0	0.0	0.0
KIRREL3	84623	symbol	H. sapiens	84623	H. sapiens	0.0	0.0	0.0	0.0	0.0	0.0	0.0	0.0	0.0	0.0	0.0	0.0	0.0	0.0	0.0	0.0	0.0	0.0	0.0	0.0
COL19A1	1310	symbol	H. sapiens	1310	H. sapiens	0.0	0.0	0.0	0.0	0.0	0.0	0.0	0.0	0.0	0.0	0.0	0.0	0.0	0.0	0.0	1.0	0.0	0.0	0.0	0.0
OARD1	221443	symbol	H. sapiens	221443	H. sapiens	0.0	0.0	0.0	0.0	0.0	0.0	0.0	0.0	0.0	0.0	0.0	0.0	0.0	0.0	0.0	0.0	0.0	0.0	0.0	0.0
CYP3A5	1577	symbol	H. sapiens	1577	H. sapiens	0.0	0.0	0.0	0.0	0.0	0.0	0.0	0.0	0.0	0.0	0.0	0.0	0.0	0.0	0.0	0.0	0.0	0.0	0.0	0.0
NFYB	4801	symbol	H. sapiens	4801	H. sapiens	0.0	0.0	0.0	0.0	0.0	1.0	0.0	0.0	0.0	0.0	0.0	0.0	0.0	0.0	0.0	0.0	0.0	0.0	0.0	0.0
DCUN1D4	23142	symbol	H. sapiens	23142	H. sapiens	0.0	0.0	0.0	0.0	0.0	0.0	0.0	0.0	0.0	0.0	0.0	0.0	0.0	0.0	0.0	0.0	0.0	0.0	0.0	0.0
YWHAG	7532	symbol	H. sapiens	7532	H. sapiens	0.0	0.0	1.0	0.0	0.0	0.0	1.0	0.0	0.0	0.0	0.0	0.0	0.0	0.0	1.0	0.0	0.0	0.0	0.0	1.0
CHIC2	26511	symbol	H. sapiens	26511	H. sapiens	0.0	0.0	0.0	0.0	0.0	0.0	0.0	0.0	0.0	0.0	0.0	0.0	0.0	0.0	0.0	0.0	0.0	0.0	0.0	0.0
SP1	6667	symbol	H. sapiens	6667	H. sapiens	1.0	1.0	1.0	1.0	0.0	0.0	0.0	1.0	0.0	0.0	0.0	0.0	0.0	1.0	0.0	0.0	0.0	1.0	1.0	1.0
RPS10-NUDT3	100529239	symbol	H. sapiens	100529239	H. sapiens	0.0	0.0	0.0	0.0	0.0	0.0	0.0	0.0	0.0	0.0	0.0	0.0	0.0	0.0	0.0	0.0	0.0	0.0	0.0	0.0
STAU2	27067	symbol	H. sapiens	27067	H. sapiens	0.0	0.0	0.0	0.0	0.0	0.0	0.0	0.0	0.0	0.0	0.0	0.0	0.0	0.0	0.0	0.0	0.0	0.0	0.0	0.0
NUDT3	11165	symbol	H. sapiens	11165	H. sapiens	0.0	0.0	0.0	0.0	0.0	0.0	0.0	0.0	0.0	0.0	0.0	0.0	0.0	0.0	0.0	0.0	0.0	0.0	0.0	0.0
RPS6KA6	27330	symbol	H. sapiens	27330	H. sapiens	1.0	1.0	0.0	0.0	0.0	0.0	0.0	0.0	1.0	0.0	0.0	0.0	0.0	0.0	1.0	0.0	0.0	0.0	0.0	0.0
ZZZ3	26009	symbol	H. sapiens	26009	H. sapiens	0.0	0.0	0.0	0.0	0.0	1.0	0.0	0.0	0.0	0.0	0.0	0.0	0.0	0.0	0.0	0.0	0.0	0.0	0.0	0.0
HOXC9	3225	symbol	H. sapiens	3225	H. sapiens	0.0	0.0	0.0	0.0	0.0	0.0	0.0	0.0	0.0	0.0	0.0	0.0	0.0	0.0	0.0	0.0	0.0	1.0	0.0	0.0
PRKG1	5592	symbol	H. sapiens	5592	H. sapiens	0.0	0.0	0.0	1.0	0.0	0.0	0.0	1.0	1.0	1.0	0.0	0.0	0.0	0.0	0.0	0.0	0.0	0.0	0.0	0.0
RINT1	60561	symbol	H. sapiens	60561	H. sapiens	0.0	0.0	0.0	0.0	0.0	0.0	0.0	0.0	0.0	0.0	0.0	0.0	0.0	0.0	0.0	0.0	0.0	0.0	0.0	0.0
C2CD3	26005	symbol	H. sapiens	26005	H. sapiens	0.0	0.0	0.0	0.0	0.0	0.0	0.0	0.0	0.0	0.0	0.0	0.0	0.0	0.0	0.0	0.0	0.0	0.0	0.0	0.0
PPP1CC	5501	symbol	H. sapiens	5501	H. sapiens	0.0	1.0	1.0	0.0	0.0	0.0	1.0	0.0	0.0	1.0	0.0	0.0	0.0	0.0	1.0	0.0	0.0	0.0	0.0	1.0
USP4	7375	symbol	H. sapiens	7375	H. sapiens	0.0	0.0	0.0	0.0	0.0	0.0	0.0	0.0	0.0	0.0	0.0	0.0	0.0	0.0	0.0	0.0	0.0	0.0	0.0	0.0
PSEN1	5663	symbol	H. sapiens	5663	H. sapiens	0.0	1.0	0.0	0.0	0.0	0.0	0.0	0.0	0.0	0.0	0.0	0.0	0.0	0.0	0.0	0.0	0.0	0.0	0.0	0.0
STMN4	81551	symbol	H. sapiens	81551	H. sapiens	0.0	0.0	0.0	0.0	0.0	0.0	0.0	0.0	0.0	0.0	0.0	0.0	0.0	0.0	0.0	0.0	0.0	0.0	0.0	0.0
WDR82	80335	symbol	H. sapiens	80335	H. sapiens	0.0	0.0	0.0	0.0	0.0	0.0	0.0	0.0	0.0	0.0	0.0	0.0	0.0	0.0	0.0	0.0	0.0	0.0	0.0	0.0
MMD	23531	symbol	H. sapiens	23531	H. sapiens	0.0	0.0	0.0	0.0	0.0	0.0	0.0	0.0	0.0	0.0	0.0	0.0	0.0	0.0	0.0	0.0	0.0	0.0	0.0	0.0
PDIA4	9601	symbol	H. sapiens	9601	H. sapiens	0.0	0.0	0.0	0.0	0.0	0.0	0.0	0.0	0.0	0.0	0.0	0.0	0.0	0.0	0.0	0.0	0.0	0.0	0.0	0.0
UCHL5	51377	symbol	H. sapiens	51377	H. sapiens	0.0	0.0	0.0	0.0	0.0	0.0	0.0	0.0	0.0	0.0	0.0	0.0	0.0	0.0	0.0	0.0	0.0	0.0	0.0	0.0
DHRSX	207063	symbol	H. sapiens	207063	H. sapiens	0.0	0.0	0.0	0.0	0.0	0.0	0.0	0.0	0.0	0.0	0.0	0.0	0.0	0.0	0.0	0.0	0.0	0.0	0.0	0.0
LOX	4015	symbol	H. sapiens	4015	H. sapiens	0.0	0.0	0.0	0.0	0.0	0.0	0.0	0.0	0.0	0.0	0.0	0.0	0.0	0.0	0.0	0.0	0.0	0.0	0.0	0.0
CDK17	5128	symbol	H. sapiens	5128	H. sapiens	0.0	0.0	0.0	0.0	0.0	0.0	0.0	0.0	0.0	0.0	0.0	0.0	0.0	0.0	0.0	0.0	0.0	0.0	0.0	0.0
TMEM242	729515	symbol	H. sapiens	729515	H. sapiens	0.0	0.0	0.0	0.0	0.0	0.0	0.0	0.0	0.0	0.0	0.0	0.0	0.0	0.0	0.0	0.0	0.0	0.0	0.0	0.0
ING3	54556	symbol	H. sapiens	54556	H. sapiens	0.0	0.0	0.0	0.0	0.0	0.0	0.0	0.0	0.0	0.0	0.0	0.0	0.0	0.0	0.0	0.0	0.0	0.0	0.0	0.0
GRM5	2915	symbol	H. sapiens	2915	H. sapiens	0.0	0.0	0.0	0.0	0.0	0.0	0.0	0.0	0.0	1.0	0.0	0.0	0.0	0.0	1.0	0.0	0.0	0.0	0.0	0.0
UBA3	9039	symbol	H. sapiens	9039	H. sapiens	0.0	0.0	0.0	0.0	0.0	0.0	0.0	0.0	0.0	0.0	0.0	0.0	0.0	0.0	0.0	0.0	0.0	0.0	0.0	0.0
ZNF704	619279	symbol	H. sapiens	619279	H. sapiens	0.0	0.0	0.0	0.0	0.0	0.0	0.0	0.0	0.0	0.0	0.0	0.0	0.0	0.0	0.0	0.0	0.0	0.0	0.0	0.0
HERC3	8916	symbol	H. sapiens	8916	H. sapiens	0.0	0.0	0.0	0.0	0.0	0.0	0.0	0.0	0.0	0.0	0.0	0.0	0.0	0.0	0.0	0.0	0.0	0.0	0.0	0.0
TMEM94	9772	symbol	H. sapiens	9772	H. sapiens	0.0	0.0	0.0	0.0	0.0	0.0	0.0	0.0	0.0	0.0	0.0	0.0	0.0	0.0	0.0	0.0	0.0	0.0	0.0	0.0
PLA2G12B	84647	symbol	H. sapiens	84647	H. sapiens	0.0	0.0	0.0	0.0	0.0	0.0	0.0	0.0	0.0	0.0	0.0	0.0	0.0	0.0	0.0	0.0	0.0	0.0	0.0	0.0
FAM122B	159090	gene_synonym	H. sapiens	159090	H. sapiens	0.0	0.0	0.0	0.0	0.0	0.0	0.0	0.0	0.0	0.0	0.0	0.0	0.0	0.0	0.0	0.0	0.0	0.0	0.0	0.0
ANOS1	3730	symbol	H. sapiens	3730	H. sapiens	0.0	0.0	0.0	0.0	0.0	0.0	0.0	0.0	0.0	0.0	0.0	0.0	0.0	0.0	0.0	0.0	0.0	0.0	0.0	0.0
MBNL3	55796	symbol	H. sapiens	55796	H. sapiens	0.0	0.0	0.0	0.0	0.0	0.0	0.0	0.0	0.0	0.0	0.0	0.0	0.0	0.0	0.0	0.0	0.0	0.0	0.0	0.0
PDE4B	5142	symbol	H. sapiens	5142	H. sapiens	0.0	0.0	0.0	0.0	0.0	0.0	0.0	0.0	0.0	0.0	0.0	0.0	0.0	1.0	0.0	0.0	0.0	0.0	0.0	1.0
TMEM43	79188	symbol	H. sapiens	79188	H. sapiens	0.0	0.0	0.0	0.0	0.0	0.0	0.0	0.0	0.0	0.0	0.0	0.0	0.0	0.0	0.0	0.0	0.0	0.0	0.0	0.0
AGTR1	185	symbol	H. sapiens	185	H. sapiens	0.0	0.0	1.0	0.0	0.0	0.0	0.0	0.0	0.0	1.0	0.0	0.0	0.0	0.0	0.0	0.0	0.0	0.0	0.0	0.0
SMARCE1	6605	symbol	H. sapiens	6605	H. sapiens	0.0	0.0	1.0	0.0	0.0	0.0	0.0	0.0	0.0	0.0	0.0	0.0	0.0	0.0	0.0	0.0	0.0	0.0	0.0	0.0
NAV3	89795	symbol	H. sapiens	89795	H. sapiens	0.0	0.0	0.0	0.0	0.0	0.0	0.0	0.0	0.0	0.0	0.0	0.0	0.0	1.0	0.0	0.0	0.0	0.0	0.0	0.0
CANX	821	symbol	H. sapiens	821	H. sapiens	0.0	0.0	0.0	0.0	0.0	0.0	0.0	0.0	0.0	0.0	0.0	0.0	0.0	0.0	0.0	0.0	0.0	0.0	0.0	0.0
DNAJB4	11080	symbol	H. sapiens	11080	H. sapiens	0.0	0.0	0.0	0.0	0.0	0.0	0.0	0.0	0.0	0.0	0.0	0.0	0.0	0.0	0.0	0.0	0.0	0.0	0.0	0.0
SRCIN1	80725	symbol	H. sapiens	80725	H. sapiens	0.0	0.0	0.0	0.0	0.0	0.0	0.0	0.0	0.0	0.0	0.0	0.0	0.0	0.0	0.0	0.0	0.0	0.0	0.0	0.0
TMLHE	55217	symbol	H. sapiens	55217	H. sapiens	0.0	0.0	0.0	0.0	0.0	0.0	0.0	0.0	0.0	0.0	0.0	0.0	0.0	0.0	0.0	0.0	0.0	0.0	0.0	0.0
MSANTD3-TMEFF1	100526694	symbol	H. sapiens	100526694	H. sapiens	0.0	0.0	0.0	0.0	0.0	0.0	0.0	0.0	0.0	0.0	0.0	0.0	0.0	0.0	0.0	0.0	0.0	0.0	0.0	0.0
DR1	1810	symbol	H. sapiens	1810	H. sapiens	0.0	0.0	0.0	0.0	0.0	0.0	0.0	0.0	0.0	0.0	0.0	0.0	0.0	0.0	0.0	0.0	0.0	0.0	0.0	0.0
RCOR3	55758	symbol	H. sapiens	55758	H. sapiens	0.0	0.0	0.0	0.0	0.0	0.0	0.0	0.0	0.0	0.0	0.0	0.0	0.0	0.0	0.0	0.0	0.0	0.0	0.0	0.0
PPP1R1A	5502	symbol	H. sapiens	5502	H. sapiens	0.0	0.0	0.0	0.0	0.0	0.0	0.0	0.0	0.0	1.0	0.0	0.0	0.0	0.0	1.0	0.0	0.0	0.0	0.0	0.0
TMCC3	57458	symbol	H. sapiens	57458	H. sapiens	0.0	0.0	0.0	0.0	0.0	0.0	0.0	0.0	0.0	0.0	0.0	0.0	0.0	0.0	0.0	0.0	0.0	0.0	0.0	0.0
NLGN4X	57502	symbol	H. sapiens	57502	H. sapiens	0.0	0.0	0.0	0.0	0.0	0.0	0.0	0.0	0.0	0.0	0.0	0.0	0.0	0.0	1.0	0.0	0.0	0.0	0.0	0.0
COBL	23242	symbol	H. sapiens	23242	H. sapiens	0.0	0.0	0.0	0.0	0.0	0.0	0.0	0.0	0.0	0.0	0.0	0.0	0.0	0.0	0.0	0.0	0.0	0.0	0.0	0.0
PCLAF	9768	symbol	H. sapiens	9768	H. sapiens	0.0	0.0	0.0	0.0	0.0	0.0	0.0	0.0	0.0	0.0	0.0	0.0	0.0	0.0	0.0	0.0	0.0	0.0	0.0	0.0
CTNNA3	29119	symbol	H. sapiens	29119	H. sapiens	1.0	0.0	1.0	0.0	0.0	0.0	1.0	0.0	0.0	0.0	0.0	0.0	0.0	0.0	0.0	0.0	0.0	0.0	0.0	0.0
PDZRN4	29951	symbol	H. sapiens	29951	H. sapiens	0.0	0.0	0.0	0.0	0.0	0.0	0.0	0.0	0.0	0.0	0.0	0.0	0.0	0.0	0.0	0.0	0.0	0.0	0.0	0.0
PLXNA4	91584	symbol	H. sapiens	91584	H. sapiens	0.0	0.0	0.0	0.0	0.0	0.0	0.0	0.0	0.0	0.0	0.0	0.0	0.0	0.0	0.0	0.0	0.0	0.0	0.0	0.0
ASCC3	10973	symbol	H. sapiens	10973	H. sapiens	0.0	0.0	0.0	0.0	0.0	0.0	0.0	0.0	0.0	0.0	0.0	0.0	0.0	0.0	0.0	0.0	0.0	0.0	0.0	0.0
SMG1	23049	symbol	H. sapiens	23049	H. sapiens	0.0	0.0	0.0	0.0	0.0	1.0	0.0	0.0	0.0	0.0	0.0	0.0	0.0	0.0	0.0	0.0	0.0	0.0	0.0	0.0
CLCN4	1183	symbol	H. sapiens	1183	H. sapiens	0.0	0.0	0.0	0.0	0.0	0.0	0.0	0.0	0.0	0.0	0.0	0.0	0.0	0.0	0.0	0.0	0.0	0.0	0.0	0.0
DIRAS1	148252	symbol	H. sapiens	148252	H. sapiens	0.0	0.0	0.0	0.0	0.0	0.0	0.0	0.0	0.0	0.0	0.0	0.0	0.0	0.0	0.0	0.0	0.0	0.0	0.0	0.0
GPATCH2L	55668	symbol	H. sapiens	55668	H. sapiens	0.0	0.0	0.0	0.0	0.0	0.0	0.0	0.0	0.0	0.0	0.0	0.0	0.0	0.0	0.0	0.0	0.0	0.0	0.0	0.0
TRAPPC4	51399	symbol	H. sapiens	51399	H. sapiens	0.0	0.0	0.0	0.0	0.0	0.0	0.0	0.0	0.0	0.0	0.0	0.0	0.0	0.0	0.0	0.0	0.0	0.0	0.0	0.0
UBR5	51366	symbol	H. sapiens	51366	H. sapiens	0.0	0.0	0.0	0.0	0.0	0.0	0.0	0.0	0.0	0.0	0.0	0.0	0.0	0.0	0.0	0.0	0.0	0.0	0.0	0.0
PHC3	80012	symbol	H. sapiens	80012	H. sapiens	0.0	0.0	0.0	0.0	1.0	0.0	0.0	0.0	0.0	0.0	0.0	0.0	0.0	0.0	0.0	0.0	0.0	0.0	0.0	0.0
BTBD7	55727	symbol	H. sapiens	55727	H. sapiens	0.0	0.0	0.0	0.0	0.0	0.0	0.0	0.0	0.0	0.0	0.0	0.0	0.0	0.0	0.0	0.0	0.0	0.0	0.0	0.0
SLC35G1	159371	symbol	H. sapiens	159371	H. sapiens	0.0	0.0	0.0	0.0	0.0	0.0	0.0	0.0	0.0	0.0	0.0	0.0	0.0	0.0	0.0	0.0	0.0	0.0	0.0	0.0
FAT3	120114	symbol	H. sapiens	120114	H. sapiens	0.0	0.0	0.0	0.0	0.0	0.0	0.0	0.0	0.0	0.0	0.0	0.0	0.0	0.0	0.0	0.0	0.0	0.0	0.0	0.0
TM4SF20	79853	symbol	H. sapiens	79853	H. sapiens	0.0	0.0	0.0	0.0	0.0	0.0	0.0	0.0	0.0	0.0	0.0	0.0	0.0	0.0	0.0	0.0	0.0	0.0	0.0	0.0
RABL3	285282	symbol	H. sapiens	285282	H. sapiens	0.0	0.0	0.0	0.0	0.0	0.0	0.0	0.0	0.0	0.0	0.0	0.0	0.0	0.0	0.0	0.0	0.0	0.0	0.0	0.0
ZNF608	57507	symbol	H. sapiens	57507	H. sapiens	0.0	0.0	0.0	0.0	0.0	0.0	0.0	0.0	0.0	0.0	0.0	0.0	0.0	0.0	0.0	0.0	0.0	0.0	0.0	0.0
STRAP	11171	symbol	H. sapiens	11171	H. sapiens	0.0	0.0	0.0	0.0	0.0	0.0	0.0	0.0	0.0	0.0	0.0	0.0	0.0	0.0	0.0	0.0	0.0	0.0	0.0	0.0
CAMK2A	815	symbol	H. sapiens	815	H. sapiens	0.0	1.0	1.0	1.0	0.0	0.0	0.0	0.0	1.0	1.0	1.0	0.0	0.0	0.0	1.0	0.0	0.0	0.0	0.0	1.0
KIN	22944	symbol	H. sapiens	22944	H. sapiens	0.0	0.0	0.0	0.0	0.0	0.0	0.0	0.0	0.0	0.0	0.0	0.0	0.0	0.0	0.0	0.0	0.0	0.0	0.0	0.0
PPP6R3	55291	symbol	H. sapiens	55291	H. sapiens	0.0	0.0	0.0	0.0	0.0	0.0	0.0	0.0	0.0	0.0	0.0	0.0	0.0	0.0	0.0	0.0	0.0	0.0	0.0	0.0
PTPRK	5796	symbol	H. sapiens	5796	H. sapiens	0.0	0.0	0.0	0.0	0.0	0.0	0.0	0.0	0.0	0.0	0.0	0.0	0.0	0.0	0.0	0.0	0.0	0.0	0.0	0.0
FREM3	166752	symbol	H. sapiens	166752	H. sapiens	0.0	0.0	0.0	0.0	0.0	0.0	0.0	0.0	0.0	0.0	0.0	0.0	0.0	0.0	0.0	0.0	0.0	0.0	0.0	0.0
ZBTB18	10472	symbol	H. sapiens	10472	H. sapiens	0.0	0.0	0.0	0.0	0.0	0.0	0.0	0.0	0.0	0.0	0.0	0.0	0.0	0.0	0.0	0.0	0.0	0.0	0.0	0.0
ARF3	377	symbol	H. sapiens	377	H. sapiens	0.0	0.0	0.0	0.0	0.0	0.0	0.0	0.0	0.0	0.0	0.0	0.0	0.0	0.0	0.0	0.0	0.0	0.0	0.0	0.0
MAGEL2	54551	symbol	H. sapiens	54551	H. sapiens	0.0	0.0	0.0	0.0	0.0	0.0	0.0	0.0	0.0	0.0	0.0	0.0	0.0	0.0	0.0	0.0	0.0	0.0	0.0	0.0
STX17	55014	symbol	H. sapiens	55014	H. sapiens	0.0	0.0	0.0	0.0	0.0	0.0	0.0	0.0	0.0	0.0	0.0	0.0	0.0	0.0	0.0	0.0	0.0	0.0	0.0	0.0
SHC3	53358	symbol	H. sapiens	53358	H. sapiens	0.0	1.0	1.0	1.0	0.0	0.0	0.0	1.0	0.0	0.0	0.0	0.0	0.0	0.0	0.0	0.0	0.0	0.0	0.0	0.0
TBC1D19	55296	symbol	H. sapiens	55296	H. sapiens	0.0	0.0	0.0	0.0	0.0	0.0	0.0	0.0	0.0	0.0	0.0	0.0	0.0	0.0	0.0	0.0	0.0	0.0	0.0	0.0
DAB2IP	153090	symbol	H. sapiens	153090	H. sapiens	0.0	0.0	0.0	0.0	0.0	0.0	0.0	0.0	0.0	0.0	0.0	0.0	0.0	0.0	0.0	0.0	0.0	0.0	0.0	0.0
PRKCH	5583	symbol	H. sapiens	5583	H. sapiens	0.0	1.0	1.0	1.0	0.0	0.0	1.0	1.0	0.0	1.0	0.0	0.0	0.0	0.0	0.0	0.0	0.0	1.0	0.0	1.0
KLHL3	26249	symbol	H. sapiens	26249	H. sapiens	0.0	0.0	0.0	0.0	0.0	0.0	0.0	0.0	0.0	0.0	0.0	0.0	0.0	0.0	0.0	0.0	0.0	0.0	0.0	0.0
TDRP	157695	symbol	H. sapiens	157695	H. sapiens	0.0	0.0	0.0	0.0	0.0	0.0	0.0	0.0	0.0	0.0	0.0	0.0	0.0	0.0	0.0	0.0	0.0	0.0	0.0	0.0
ATP2B1	490	symbol	H. sapiens	490	H. sapiens	0.0	0.0	0.0	0.0	0.0	1.0	0.0	0.0	0.0	1.0	0.0	0.0	0.0	0.0	0.0	0.0	0.0	0.0	0.0	1.0
MARF1	9665	symbol	H. sapiens	9665	H. sapiens	0.0	0.0	0.0	0.0	0.0	0.0	0.0	0.0	0.0	0.0	0.0	0.0	0.0	0.0	0.0	0.0	0.0	0.0	0.0	0.0
ARHGEF7	8874	symbol	H. sapiens	8874	H. sapiens	0.0	0.0	0.0	0.0	0.0	0.0	0.0	0.0	1.0	0.0	0.0	0.0	0.0	0.0	0.0	0.0	0.0	0.0	0.0	0.0
RAI14	26064	symbol	H. sapiens	26064	H. sapiens	0.0	0.0	0.0	0.0	0.0	1.0	0.0	0.0	0.0	0.0	0.0	0.0	0.0	0.0	0.0	0.0	0.0	0.0	0.0	0.0
NAA15	80155	symbol	H. sapiens	80155	H. sapiens	0.0	0.0	0.0	0.0	0.0	1.0	0.0	0.0	0.0	0.0	0.0	0.0	0.0	0.0	0.0	0.0	0.0	0.0	0.0	0.0
ADIPOQ	9370	symbol	H. sapiens	9370	H. sapiens	0.0	0.0	0.0	0.0	0.0	0.0	0.0	0.0	1.0	0.0	0.0	0.0	0.0	0.0	0.0	0.0	0.0	1.0	1.0	0.0
MYZAP	100820829	symbol	H. sapiens	100820829	H. sapiens	0.0	0.0	0.0	0.0	0.0	0.0	0.0	0.0	0.0	0.0	0.0	0.0	0.0	0.0	0.0	0.0	0.0	0.0	0.0	0.0
MAP3K20	51776	symbol	H. sapiens	51776	H. sapiens	0.0	0.0	0.0	0.0	0.0	0.0	0.0	0.0	0.0	0.0	0.0	0.0	0.0	0.0	0.0	0.0	0.0	0.0	0.0	0.0
YAE1	57002	symbol	H. sapiens	57002	H. sapiens	0.0	0.0	0.0	0.0	0.0	0.0	0.0	0.0	0.0	0.0	0.0	0.0	0.0	0.0	0.0	0.0	0.0	0.0	0.0	0.0
NFAT5	10725	symbol	H. sapiens	10725	H. sapiens	0.0	0.0	0.0	0.0	0.0	0.0	0.0	0.0	0.0	0.0	0.0	0.0	0.0	0.0	0.0	0.0	0.0	0.0	0.0	0.0
YIPF4	84272	symbol	H. sapiens	84272	H. sapiens	0.0	0.0	0.0	0.0	0.0	0.0	0.0	0.0	0.0	0.0	0.0	0.0	0.0	0.0	0.0	0.0	0.0	0.0	0.0	0.0
MYB	4602	symbol	H. sapiens	4602	H. sapiens	0.0	0.0	0.0	0.0	0.0	0.0	0.0	0.0	0.0	0.0	0.0	0.0	0.0	0.0	0.0	0.0	0.0	0.0	0.0	0.0
NFATC3	4775	symbol	H. sapiens	4775	H. sapiens	1.0	0.0	1.0	0.0	0.0	0.0	0.0	0.0	1.0	1.0	1.0	0.0	1.0	0.0	0.0	0.0	0.0	0.0	0.0	0.0
CCER1	196477	symbol	H. sapiens	196477	H. sapiens	0.0	0.0	0.0	0.0	0.0	0.0	0.0	0.0	0.0	0.0	0.0	0.0	0.0	0.0	0.0	0.0	0.0	0.0	0.0	0.0
SMG7	9887	symbol	H. sapiens	9887	H. sapiens	0.0	0.0	0.0	0.0	0.0	0.0	0.0	0.0	0.0	0.0	0.0	0.0	0.0	0.0	0.0	0.0	0.0	0.0	0.0	0.0
PKP4	8502	symbol	H. sapiens	8502	H. sapiens	0.0	0.0	0.0	0.0	0.0	1.0	0.0	0.0	0.0	0.0	0.0	0.0	0.0	0.0	0.0	0.0	0.0	0.0	0.0	0.0
USP44	84101	symbol	H. sapiens	84101	H. sapiens	0.0	0.0	0.0	0.0	0.0	0.0	0.0	0.0	0.0	0.0	0.0	0.0	0.0	0.0	0.0	0.0	0.0	0.0	0.0	0.0
KLK11	11012	symbol	H. sapiens	11012	H. sapiens	0.0	0.0	0.0	0.0	0.0	0.0	0.0	0.0	0.0	0.0	0.0	0.0	0.0	0.0	0.0	0.0	0.0	0.0	0.0	0.0
PLPP4	196051	symbol	H. sapiens	196051	H. sapiens	0.0	0.0	0.0	0.0	0.0	0.0	0.0	0.0	0.0	0.0	0.0	0.0	0.0	0.0	0.0	0.0	0.0	0.0	0.0	0.0
E2F7	144455	symbol	H. sapiens	144455	H. sapiens	0.0	0.0	0.0	0.0	0.0	0.0	0.0	0.0	0.0	0.0	0.0	0.0	0.0	0.0	0.0	0.0	0.0	0.0	0.0	0.0
C2orf69	205327	symbol	H. sapiens	205327	H. sapiens	0.0	0.0	0.0	0.0	0.0	0.0	0.0	0.0	0.0	0.0	0.0	0.0	0.0	0.0	0.0	0.0	0.0	0.0	0.0	0.0
OCRL	4952	symbol	H. sapiens	4952	H. sapiens	0.0	0.0	0.0	1.0	0.0	0.0	0.0	0.0	0.0	0.0	0.0	0.0	0.0	0.0	0.0	0.0	0.0	0.0	0.0	0.0
CLEC7A	64581	symbol	H. sapiens	64581	H. sapiens	0.0	0.0	0.0	0.0	0.0	0.0	0.0	0.0	0.0	0.0	0.0	0.0	0.0	0.0	0.0	0.0	0.0	0.0	0.0	0.0
PCGF5	84333	symbol	H. sapiens	84333	H. sapiens	0.0	0.0	0.0	0.0	1.0	0.0	0.0	0.0	0.0	0.0	0.0	0.0	0.0	0.0	0.0	0.0	0.0	1.0	0.0	0.0
CBX4	8535	symbol	H. sapiens	8535	H. sapiens	0.0	0.0	0.0	0.0	1.0	0.0	0.0	0.0	0.0	0.0	0.0	0.0	0.0	0.0	0.0	0.0	0.0	0.0	0.0	0.0
RYBP	23429	symbol	H. sapiens	23429	H. sapiens	0.0	0.0	0.0	0.0	1.0	0.0	0.0	0.0	0.0	0.0	0.0	0.0	0.0	0.0	0.0	0.0	0.0	0.0	0.0	0.0
JCAD	57608	symbol	H. sapiens	57608	H. sapiens	0.0	0.0	0.0	0.0	0.0	0.0	0.0	0.0	0.0	0.0	0.0	0.0	0.0	0.0	0.0	0.0	0.0	0.0	0.0	0.0
ZNF302	55900	symbol	H. sapiens	55900	H. sapiens	0.0	0.0	0.0	0.0	0.0	0.0	0.0	0.0	0.0	0.0	0.0	0.0	0.0	0.0	0.0	0.0	0.0	0.0	0.0	0.0
PCDHA8	56140	symbol	H. sapiens	56140	H. sapiens	0.0	0.0	0.0	0.0	0.0	0.0	0.0	0.0	0.0	0.0	0.0	0.0	0.0	0.0	0.0	0.0	0.0	0.0	0.0	0.0
PCDHAC1	56135	symbol	H. sapiens	56135	H. sapiens	0.0	0.0	0.0	0.0	0.0	0.0	0.0	0.0	0.0	0.0	0.0	0.0	0.0	0.0	0.0	0.0	0.0	0.0	0.0	0.0
MIB1	57534	symbol	H. sapiens	57534	H. sapiens	0.0	0.0	0.0	0.0	0.0	0.0	0.0	0.0	0.0	0.0	0.0	0.0	0.0	0.0	0.0	0.0	0.0	0.0	0.0	0.0
PCDHAC2	56134	symbol	H. sapiens	56134	H. sapiens	0.0	0.0	0.0	0.0	0.0	0.0	0.0	0.0	0.0	0.0	0.0	0.0	0.0	0.0	0.0	0.0	0.0	0.0	0.0	0.0
PCDHA13	56136	symbol	H. sapiens	56136	H. sapiens	0.0	0.0	0.0	0.0	0.0	0.0	0.0	0.0	0.0	0.0	0.0	0.0	0.0	0.0	0.0	0.0	0.0	0.0	0.0	0.0
PNPLA8	50640	symbol	H. sapiens	50640	H. sapiens	0.0	0.0	0.0	0.0	0.0	0.0	0.0	0.0	0.0	0.0	0.0	0.0	0.0	0.0	0.0	0.0	0.0	0.0	0.0	0.0
REEP1	65055	symbol	H. sapiens	65055	H. sapiens	0.0	0.0	0.0	0.0	0.0	0.0	0.0	0.0	0.0	0.0	0.0	0.0	0.0	0.0	0.0	0.0	0.0	0.0	0.0	0.0
PCDHA10	56139	symbol	H. sapiens	56139	H. sapiens	0.0	0.0	0.0	0.0	0.0	0.0	0.0	0.0	0.0	0.0	0.0	0.0	0.0	0.0	0.0	0.0	0.0	0.0	0.0	0.0
PCDHA5	56143	symbol	H. sapiens	56143	H. sapiens	0.0	0.0	0.0	0.0	0.0	0.0	0.0	0.0	0.0	0.0	0.0	0.0	0.0	0.0	0.0	0.0	0.0	0.0	0.0	0.0
PPFIA2	8499	symbol	H. sapiens	8499	H. sapiens	0.0	0.0	0.0	0.0	0.0	0.0	0.0	0.0	0.0	0.0	0.0	0.0	0.0	0.0	0.0	1.0	0.0	0.0	0.0	0.0
MED13	9969	symbol	H. sapiens	9969	H. sapiens	0.0	0.0	0.0	0.0	0.0	0.0	0.0	0.0	0.0	0.0	0.0	0.0	0.0	0.0	0.0	0.0	0.0	0.0	0.0	0.0
DLGAP1	9229	symbol	H. sapiens	9229	H. sapiens	0.0	0.0	0.0	0.0	0.0	0.0	0.0	0.0	0.0	0.0	0.0	0.0	0.0	0.0	1.0	0.0	0.0	0.0	0.0	0.0
SMAD5	4090	symbol	H. sapiens	4090	H. sapiens	0.0	0.0	0.0	0.0	0.0	1.0	0.0	0.0	0.0	0.0	0.0	1.0	0.0	0.0	0.0	0.0	0.0	1.0	0.0	0.0
PCDHA6	56142	symbol	H. sapiens	56142	H. sapiens	0.0	0.0	0.0	0.0	0.0	0.0	0.0	0.0	0.0	0.0	0.0	0.0	0.0	0.0	0.0	0.0	0.0	0.0	0.0	0.0
PCDHA11	56138	symbol	H. sapiens	56138	H. sapiens	0.0	0.0	0.0	0.0	0.0	0.0	0.0	0.0	0.0	0.0	0.0	0.0	0.0	0.0	0.0	0.0	0.0	0.0	0.0	0.0
SHTN1	57698	symbol	H. sapiens	57698	H. sapiens	0.0	0.0	0.0	0.0	0.0	1.0	0.0	0.0	0.0	0.0	0.0	0.0	0.0	0.0	0.0	0.0	0.0	0.0	0.0	0.0
PCDHA3	56145	symbol	H. sapiens	56145	H. sapiens	0.0	0.0	0.0	0.0	0.0	0.0	0.0	0.0	0.0	0.0	0.0	0.0	0.0	0.0	0.0	0.0	0.0	0.0	0.0	0.0
PCDHA9	9752	symbol	H. sapiens	9752	H. sapiens	0.0	0.0	0.0	0.0	0.0	0.0	0.0	0.0	0.0	0.0	0.0	0.0	0.0	0.0	0.0	0.0	0.0	0.0	0.0	0.0
GAP43	2596	symbol	H. sapiens	2596	H. sapiens	0.0	0.0	0.0	0.0	0.0	0.0	0.0	0.0	0.0	0.0	0.0	0.0	0.0	0.0	0.0	0.0	0.0	0.0	0.0	0.0
PCDHA4	56144	symbol	H. sapiens	56144	H. sapiens	0.0	0.0	0.0	0.0	0.0	0.0	0.0	0.0	0.0	0.0	0.0	0.0	0.0	0.0	0.0	0.0	0.0	0.0	0.0	0.0
PCDHA1	56147	symbol	H. sapiens	56147	H. sapiens	0.0	0.0	0.0	0.0	0.0	0.0	0.0	0.0	0.0	0.0	0.0	0.0	0.0	0.0	0.0	0.0	0.0	0.0	0.0	0.0
PCDHA7	56141	symbol	H. sapiens	56141	H. sapiens	0.0	0.0	0.0	0.0	0.0	0.0	0.0	0.0	0.0	0.0	0.0	0.0	0.0	0.0	0.0	0.0	0.0	0.0	0.0	0.0
PCDHA2	56146	symbol	H. sapiens	56146	H. sapiens	0.0	0.0	0.0	0.0	0.0	0.0	0.0	0.0	0.0	0.0	0.0	0.0	0.0	0.0	0.0	0.0	0.0	0.0	0.0	0.0
PCDHA12	56137	symbol	H. sapiens	56137	H. sapiens	0.0	0.0	0.0	0.0	0.0	0.0	0.0	0.0	0.0	0.0	0.0	0.0	0.0	0.0	0.0	0.0	0.0	0.0	0.0	0.0
UHRF2	115426	symbol	H. sapiens	115426	H. sapiens	0.0	0.0	0.0	0.0	0.0	0.0	0.0	0.0	0.0	0.0	0.0	0.0	0.0	0.0	0.0	0.0	0.0	0.0	0.0	0.0
RDH14	57665	symbol	H. sapiens	57665	H. sapiens	0.0	0.0	0.0	0.0	0.0	0.0	0.0	0.0	0.0	0.0	0.0	0.0	0.0	0.0	0.0	0.0	0.0	0.0	0.0	0.0
IPO5	3843	symbol	H. sapiens	3843	H. sapiens	0.0	0.0	0.0	0.0	0.0	0.0	0.0	0.0	0.0	0.0	0.0	0.0	0.0	0.0	0.0	0.0	0.0	0.0	0.0	0.0
GAREM1	64762	symbol	H. sapiens	64762	H. sapiens	0.0	0.0	0.0	0.0	0.0	0.0	0.0	0.0	0.0	0.0	0.0	0.0	0.0	0.0	0.0	0.0	0.0	0.0	0.0	0.0
SIRPA	140885	symbol	H. sapiens	140885	H. sapiens	0.0	0.0	0.0	1.0	0.0	0.0	0.0	0.0	0.0	0.0	0.0	0.0	0.0	0.0	0.0	0.0	0.0	0.0	0.0	0.0
TNN	63923	symbol	H. sapiens	63923	H. sapiens	0.0	0.0	0.0	0.0	0.0	0.0	0.0	0.0	0.0	0.0	0.0	0.0	0.0	0.0	0.0	0.0	0.0	0.0	0.0	0.0
NT5C1B-RDH14	100526794	symbol	H. sapiens	100526794	H. sapiens	0.0	0.0	0.0	0.0	0.0	0.0	0.0	0.0	0.0	0.0	0.0	0.0	0.0	0.0	0.0	0.0	0.0	0.0	0.0	0.0
TSC1	7248	symbol	H. sapiens	7248	H. sapiens	1.0	1.0	1.0	0.0	0.0	0.0	0.0	1.0	0.0	0.0	0.0	0.0	0.0	0.0	0.0	0.0	0.0	0.0	0.0	0.0
MAPK1	5594	symbol	H. sapiens	5594	H. sapiens	1.0	1.0	1.0	1.0	0.0	0.0	0.0	1.0	1.0	1.0	1.0	0.0	1.0	0.0	1.0	0.0	0.0	1.0	1.0	0.0
SHISA7	729956	symbol	H. sapiens	729956	H. sapiens	0.0	0.0	0.0	0.0	0.0	0.0	0.0	0.0	0.0	0.0	0.0	0.0	0.0	0.0	0.0	0.0	0.0	0.0	0.0	0.0
ICOS	29851	symbol	H. sapiens	29851	H. sapiens	0.0	0.0	1.0	0.0	0.0	0.0	0.0	0.0	0.0	0.0	1.0	0.0	0.0	0.0	0.0	0.0	0.0	0.0	0.0	0.0
DTL	51514	symbol	H. sapiens	51514	H. sapiens	0.0	0.0	0.0	0.0	0.0	0.0	0.0	0.0	0.0	0.0	0.0	0.0	0.0	0.0	0.0	0.0	0.0	0.0	0.0	0.0
GRID1	2894	symbol	H. sapiens	2894	H. sapiens	0.0	0.0	0.0	0.0	0.0	0.0	0.0	0.0	0.0	0.0	0.0	0.0	0.0	0.0	0.0	0.0	0.0	0.0	0.0	0.0
ZNF200	7752	symbol	H. sapiens	7752	H. sapiens	0.0	0.0	0.0	0.0	0.0	0.0	0.0	0.0	0.0	0.0	0.0	0.0	0.0	0.0	0.0	0.0	0.0	0.0	0.0	0.0
ZNF609	23060	symbol	H. sapiens	23060	H. sapiens	0.0	0.0	0.0	0.0	0.0	0.0	0.0	0.0	0.0	0.0	0.0	0.0	0.0	0.0	0.0	0.0	0.0	0.0	0.0	0.0
ADTRP	84830	symbol	H. sapiens	84830	H. sapiens	0.0	0.0	0.0	0.0	0.0	0.0	0.0	0.0	0.0	0.0	0.0	0.0	0.0	0.0	0.0	0.0	0.0	0.0	0.0	0.0
CDK6	1021	symbol	H. sapiens	1021	H. sapiens	0.0	0.0	1.0	0.0	0.0	1.0	0.0	0.0	0.0	0.0	0.0	0.0	0.0	0.0	0.0	0.0	0.0	0.0	1.0	0.0
ZNF891	101060200	symbol	H. sapiens	101060200	H. sapiens	0.0	0.0	0.0	0.0	0.0	0.0	0.0	0.0	0.0	0.0	0.0	0.0	0.0	0.0	0.0	0.0	0.0	0.0	0.0	0.0
DNAJC15	29103	symbol	H. sapiens	29103	H. sapiens	0.0	0.0	0.0	0.0	0.0	0.0	0.0	0.0	0.0	0.0	0.0	0.0	0.0	1.0	0.0	0.0	0.0	0.0	0.0	0.0
PREP	5550	symbol	H. sapiens	5550	H. sapiens	0.0	0.0	0.0	0.0	0.0	0.0	0.0	0.0	0.0	0.0	0.0	0.0	0.0	0.0	0.0	0.0	0.0	0.0	0.0	0.0
SEMA6A	57556	symbol	H. sapiens	57556	H. sapiens	0.0	0.0	0.0	0.0	0.0	0.0	0.0	0.0	0.0	0.0	0.0	0.0	0.0	0.0	0.0	0.0	0.0	0.0	0.0	0.0
SRSF1	6426	symbol	H. sapiens	6426	H. sapiens	0.0	0.0	0.0	0.0	0.0	0.0	0.0	0.0	0.0	0.0	0.0	1.0	0.0	0.0	0.0	0.0	0.0	0.0	0.0	0.0
GIMAP6	474344	symbol	H. sapiens	474344	H. sapiens	0.0	0.0	0.0	0.0	0.0	0.0	0.0	0.0	0.0	0.0	0.0	0.0	0.0	0.0	0.0	0.0	0.0	0.0	0.0	0.0
CDH11	1009	symbol	H. sapiens	1009	H. sapiens	1.0	0.0	0.0	0.0	0.0	0.0	1.0	0.0	0.0	0.0	0.0	0.0	0.0	0.0	0.0	0.0	0.0	0.0	0.0	0.0
PLGLB2	5342	symbol	H. sapiens	5342	H. sapiens	0.0	0.0	0.0	0.0	0.0	0.0	0.0	0.0	0.0	0.0	0.0	0.0	0.0	0.0	0.0	0.0	0.0	0.0	0.0	0.0
CLCN3	1182	symbol	H. sapiens	1182	H. sapiens	0.0	0.0	0.0	0.0	0.0	0.0	0.0	0.0	0.0	0.0	0.0	0.0	0.0	0.0	0.0	0.0	0.0	0.0	0.0	0.0
PPFIBP1	8496	symbol	H. sapiens	8496	H. sapiens	0.0	0.0	0.0	0.0	0.0	0.0	0.0	0.0	0.0	0.0	0.0	0.0	0.0	0.0	0.0	0.0	0.0	0.0	0.0	0.0
IGFBP4	3487	symbol	H. sapiens	3487	H. sapiens	0.0	0.0	0.0	0.0	0.0	0.0	0.0	0.0	0.0	0.0	0.0	0.0	0.0	0.0	0.0	0.0	0.0	0.0	0.0	0.0
RPS6KA2	6196	symbol	H. sapiens	6196	H. sapiens	1.0	1.0	0.0	0.0	0.0	0.0	0.0	0.0	1.0	0.0	0.0	0.0	0.0	0.0	1.0	0.0	0.0	0.0	0.0	0.0
USP45	85015	symbol	H. sapiens	85015	H. sapiens	0.0	0.0	0.0	0.0	1.0	0.0	0.0	0.0	0.0	0.0	0.0	0.0	0.0	0.0	0.0	0.0	0.0	0.0	0.0	0.0
CHST3	9469	symbol	H. sapiens	9469	H. sapiens	0.0	0.0	0.0	0.0	0.0	0.0	0.0	0.0	0.0	0.0	0.0	0.0	0.0	0.0	0.0	0.0	0.0	0.0	0.0	0.0
IPCEF1	26034	symbol	H. sapiens	26034	H. sapiens	0.0	0.0	0.0	0.0	0.0	0.0	0.0	0.0	0.0	0.0	0.0	0.0	0.0	0.0	0.0	0.0	0.0	0.0	0.0	0.0
CTPS1	1503	symbol	H. sapiens	1503	H. sapiens	0.0	0.0	0.0	0.0	0.0	0.0	0.0	0.0	0.0	0.0	0.0	0.0	0.0	0.0	0.0	0.0	0.0	0.0	0.0	0.0
APOPT1	84334	gene_synonym	H. sapiens	84334	H. sapiens	0.0	0.0	0.0	0.0	0.0	0.0	0.0	0.0	0.0	0.0	0.0	0.0	0.0	0.0	0.0	0.0	0.0	0.0	0.0	0.0
PLGLB1	5343	symbol	H. sapiens	5343	H. sapiens	0.0	0.0	0.0	0.0	0.0	0.0	0.0	0.0	0.0	0.0	0.0	0.0	0.0	0.0	0.0	0.0	0.0	0.0	0.0	0.0
AHCYL1	10768	symbol	H. sapiens	10768	H. sapiens	0.0	0.0	0.0	0.0	0.0	0.0	0.0	0.0	0.0	0.0	0.0	0.0	0.0	0.0	0.0	0.0	0.0	0.0	0.0	0.0
GABRB3	2562	symbol	H. sapiens	2562	H. sapiens	0.0	0.0	0.0	1.0	0.0	0.0	0.0	0.0	0.0	0.0	0.0	0.0	0.0	0.0	0.0	0.0	0.0	0.0	0.0	0.0
MON2	23041	symbol	H. sapiens	23041	H. sapiens	0.0	0.0	0.0	0.0	0.0	0.0	0.0	0.0	0.0	0.0	0.0	0.0	0.0	0.0	0.0	0.0	0.0	0.0	0.0	0.0
BCL11A	53335	symbol	H. sapiens	53335	H. sapiens	0.0	0.0	0.0	0.0	0.0	0.0	0.0	0.0	0.0	0.0	0.0	0.0	0.0	0.0	0.0	1.0	0.0	0.0	0.0	0.0
CCAR1	55749	symbol	H. sapiens	55749	H. sapiens	0.0	0.0	0.0	0.0	0.0	0.0	0.0	0.0	0.0	0.0	0.0	0.0	0.0	0.0	0.0	0.0	0.0	0.0	0.0	0.0
SLC9A7	84679	symbol	H. sapiens	84679	H. sapiens	0.0	0.0	0.0	0.0	0.0	0.0	0.0	0.0	0.0	0.0	0.0	0.0	0.0	0.0	0.0	0.0	0.0	0.0	0.0	0.0
ELK4	2005	symbol	H. sapiens	2005	H. sapiens	1.0	1.0	0.0	0.0	0.0	0.0	0.0	0.0	0.0	0.0	0.0	0.0	0.0	0.0	0.0	0.0	0.0	0.0	0.0	0.0
PHYHD1	254295	symbol	H. sapiens	254295	H. sapiens	0.0	0.0	0.0	0.0	0.0	0.0	0.0	0.0	0.0	0.0	0.0	0.0	0.0	0.0	0.0	0.0	0.0	0.0	0.0	0.0
GALNT15	117248	symbol	H. sapiens	117248	H. sapiens	0.0	0.0	0.0	0.0	0.0	0.0	0.0	0.0	0.0	0.0	0.0	0.0	0.0	0.0	0.0	0.0	0.0	0.0	0.0	0.0
RBPMS	11030	symbol	H. sapiens	11030	H. sapiens	0.0	0.0	0.0	0.0	0.0	0.0	0.0	0.0	0.0	0.0	0.0	0.0	0.0	0.0	0.0	0.0	0.0	0.0	0.0	0.0
UBXN7	26043	symbol	H. sapiens	26043	H. sapiens	0.0	0.0	0.0	0.0	0.0	0.0	0.0	0.0	0.0	0.0	0.0	0.0	0.0	0.0	0.0	0.0	0.0	0.0	0.0	0.0
MAFB	9935	symbol	H. sapiens	9935	H. sapiens	0.0	0.0	0.0	0.0	0.0	0.0	0.0	0.0	0.0	0.0	0.0	0.0	0.0	0.0	0.0	0.0	0.0	0.0	0.0	0.0
PRPF40B	25766	symbol	H. sapiens	25766	H. sapiens	0.0	0.0	0.0	0.0	0.0	0.0	0.0	0.0	0.0	0.0	0.0	0.0	0.0	0.0	0.0	0.0	0.0	0.0	0.0	0.0
RCBTB1	55213	symbol	H. sapiens	55213	H. sapiens	0.0	0.0	0.0	0.0	0.0	1.0	0.0	0.0	0.0	0.0	0.0	0.0	0.0	0.0	0.0	0.0	0.0	0.0	0.0	0.0
CHORDC1	26973	symbol	H. sapiens	26973	H. sapiens	0.0	0.0	0.0	0.0	0.0	0.0	0.0	0.0	0.0	0.0	0.0	0.0	0.0	0.0	0.0	0.0	0.0	0.0	0.0	0.0
CYLD	1540	symbol	H. sapiens	1540	H. sapiens	0.0	0.0	0.0	0.0	0.0	0.0	0.0	0.0	0.0	0.0	0.0	0.0	0.0	0.0	0.0	0.0	0.0	0.0	0.0	0.0
GNAQ	2776	symbol	H. sapiens	2776	H. sapiens	0.0	0.0	1.0	1.0	0.0	0.0	1.0	1.0	1.0	1.0	0.0	0.0	0.0	0.0	1.0	0.0	1.0	1.0	0.0	1.0
ZNF621	285268	symbol	H. sapiens	285268	H. sapiens	0.0	0.0	0.0	0.0	0.0	0.0	0.0	0.0	0.0	0.0	0.0	0.0	0.0	0.0	0.0	0.0	0.0	0.0	0.0	0.0
ZFHX3	463	symbol	H. sapiens	463	H. sapiens	0.0	0.0	0.0	0.0	0.0	0.0	0.0	0.0	0.0	0.0	0.0	0.0	0.0	0.0	0.0	0.0	0.0	0.0	0.0	0.0
FASN	2194	symbol	H. sapiens	2194	H. sapiens	0.0	1.0	0.0	0.0	0.0	0.0	0.0	0.0	1.0	0.0	0.0	0.0	0.0	1.0	0.0	0.0	0.0	0.0	0.0	0.0
TMX4	56255	symbol	H. sapiens	56255	H. sapiens	0.0	0.0	0.0	0.0	0.0	0.0	0.0	0.0	0.0	0.0	0.0	0.0	0.0	0.0	0.0	0.0	0.0	0.0	0.0	0.0
INO80D	54891	symbol	H. sapiens	54891	H. sapiens	0.0	0.0	0.0	0.0	0.0	0.0	0.0	0.0	0.0	0.0	0.0	0.0	0.0	0.0	0.0	0.0	0.0	0.0	0.0	0.0
L2HGDH	79944	symbol	H. sapiens	79944	H. sapiens	0.0	0.0	0.0	0.0	0.0	0.0	0.0	0.0	0.0	0.0	0.0	0.0	0.0	0.0	0.0	0.0	0.0	0.0	0.0	0.0
AMIGO2	347902	symbol	H. sapiens	347902	H. sapiens	0.0	0.0	0.0	0.0	0.0	0.0	0.0	0.0	0.0	0.0	0.0	0.0	0.0	1.0	0.0	0.0	0.0	0.0	0.0	0.0
PRPS2	5634	symbol	H. sapiens	5634	H. sapiens	0.0	0.0	0.0	0.0	0.0	0.0	0.0	0.0	0.0	0.0	0.0	0.0	0.0	0.0	0.0	0.0	0.0	0.0	0.0	0.0
SV2C	22987	symbol	H. sapiens	22987	H. sapiens	0.0	0.0	0.0	0.0	0.0	0.0	0.0	0.0	0.0	0.0	0.0	0.0	0.0	0.0	0.0	0.0	0.0	0.0	0.0	0.0
ITPRID2	6744	symbol	H. sapiens	6744	H. sapiens	0.0	0.0	0.0	0.0	0.0	0.0	0.0	0.0	0.0	0.0	0.0	0.0	0.0	0.0	0.0	0.0	0.0	0.0	0.0	0.0
CLTC	1213	symbol	H. sapiens	1213	H. sapiens	0.0	0.0	0.0	1.0	0.0	0.0	0.0	0.0	0.0	1.0	0.0	0.0	0.0	0.0	0.0	0.0	0.0	0.0	0.0	0.0
TMEM170B	100113407	symbol	H. sapiens	100113407	H. sapiens	0.0	0.0	0.0	0.0	0.0	0.0	0.0	0.0	0.0	0.0	0.0	0.0	0.0	0.0	0.0	0.0	0.0	0.0	0.0	0.0
GJA1	2697	symbol	H. sapiens	2697	H. sapiens	0.0	1.0	0.0	1.0	0.0	1.0	0.0	0.0	0.0	0.0	0.0	0.0	0.0	0.0	0.0	0.0	0.0	0.0	0.0	1.0
MDM4	4194	symbol	H. sapiens	4194	H. sapiens	1.0	0.0	1.0	0.0	0.0	0.0	0.0	0.0	0.0	0.0	0.0	0.0	0.0	0.0	0.0	0.0	0.0	0.0	0.0	0.0
WWC2	80014	symbol	H. sapiens	80014	H. sapiens	0.0	0.0	0.0	0.0	0.0	0.0	0.0	0.0	0.0	0.0	0.0	0.0	0.0	0.0	0.0	0.0	0.0	0.0	0.0	0.0
YPEL5	51646	symbol	H. sapiens	51646	H. sapiens	0.0	0.0	0.0	0.0	0.0	0.0	0.0	0.0	0.0	0.0	0.0	0.0	0.0	0.0	0.0	0.0	0.0	0.0	0.0	0.0
CUL5	8065	symbol	H. sapiens	8065	H. sapiens	0.0	0.0	0.0	0.0	0.0	1.0	0.0	0.0	1.0	0.0	0.0	0.0	0.0	0.0	0.0	0.0	0.0	0.0	0.0	0.0
GFRA1	2674	symbol	H. sapiens	2674	H. sapiens	0.0	0.0	0.0	0.0	0.0	0.0	0.0	0.0	0.0	0.0	0.0	0.0	0.0	0.0	0.0	0.0	0.0	0.0	0.0	0.0
TMEM56-RWDD3	100527978	gene_synonym	H. sapiens	100527978	H. sapiens	0.0	0.0	0.0	0.0	0.0	0.0	0.0	0.0	0.0	0.0	0.0	0.0	0.0	0.0	0.0	0.0	0.0	0.0	0.0	0.0
MTA2	9219	symbol	H. sapiens	9219	H. sapiens	0.0	0.0	0.0	0.0	0.0	0.0	0.0	0.0	0.0	0.0	0.0	0.0	0.0	0.0	0.0	0.0	0.0	0.0	0.0	0.0
RBM33	155435	symbol	H. sapiens	155435	H. sapiens	0.0	0.0	0.0	0.0	0.0	0.0	0.0	0.0	0.0	0.0	0.0	0.0	0.0	0.0	0.0	0.0	0.0	0.0	0.0	0.0
FRS2	10818	symbol	H. sapiens	10818	H. sapiens	0.0	1.0	1.0	1.0	0.0	0.0	0.0	0.0	0.0	0.0	0.0	0.0	0.0	0.0	0.0	0.0	0.0	0.0	0.0	0.0
NCALD	83988	symbol	H. sapiens	83988	H. sapiens	0.0	0.0	0.0	0.0	0.0	0.0	0.0	0.0	0.0	0.0	0.0	0.0	0.0	0.0	0.0	0.0	0.0	0.0	0.0	0.0
ZNF101	94039	symbol	H. sapiens	94039	H. sapiens	0.0	0.0	0.0	0.0	0.0	0.0	0.0	0.0	0.0	0.0	0.0	0.0	0.0	0.0	0.0	0.0	0.0	0.0	0.0	0.0
SEMA3E	9723	symbol	H. sapiens	9723	H. sapiens	0.0	0.0	0.0	0.0	0.0	0.0	0.0	0.0	0.0	0.0	0.0	0.0	0.0	0.0	0.0	0.0	0.0	0.0	0.0	0.0
PACRGL	133015	symbol	H. sapiens	133015	H. sapiens	0.0	0.0	0.0	0.0	0.0	0.0	0.0	0.0	0.0	0.0	0.0	0.0	0.0	0.0	0.0	0.0	0.0	0.0	0.0	0.0
ZNF250	58500	symbol	H. sapiens	58500	H. sapiens	0.0	0.0	0.0	0.0	0.0	0.0	0.0	0.0	0.0	0.0	0.0	0.0	0.0	0.0	0.0	0.0	0.0	0.0	0.0	0.0
NUFIP2	57532	symbol	H. sapiens	57532	H. sapiens	0.0	0.0	0.0	0.0	0.0	0.0	0.0	0.0	0.0	0.0	0.0	0.0	0.0	0.0	0.0	0.0	0.0	0.0	0.0	0.0
ST6GALNAC5	81849	symbol	H. sapiens	81849	H. sapiens	0.0	0.0	0.0	0.0	0.0	0.0	0.0	0.0	0.0	0.0	0.0	0.0	0.0	0.0	0.0	0.0	0.0	0.0	0.0	0.0
TRIQK	286144	symbol	H. sapiens	286144	H. sapiens	0.0	0.0	0.0	0.0	0.0	0.0	0.0	0.0	0.0	0.0	0.0	0.0	0.0	0.0	0.0	0.0	0.0	0.0	0.0	0.0
ARNTL	406	gene_synonym	H. sapiens	406	H. sapiens	0.0	0.0	0.0	0.0	0.0	0.0	0.0	0.0	0.0	0.0	0.0	0.0	0.0	0.0	0.0	0.0	0.0	0.0	0.0	0.0
S1PR3	1903	symbol	H. sapiens	1903	H. sapiens	0.0	0.0	0.0	0.0	0.0	0.0	0.0	0.0	0.0	0.0	0.0	0.0	0.0	0.0	0.0	0.0	0.0	0.0	0.0	0.0
SDC2	6383	symbol	H. sapiens	6383	H. sapiens	0.0	0.0	0.0	0.0	0.0	0.0	0.0	0.0	0.0	0.0	0.0	0.0	0.0	0.0	0.0	0.0	0.0	0.0	0.0	0.0
NIPA1	123606	symbol	H. sapiens	123606	H. sapiens	0.0	0.0	0.0	0.0	0.0	0.0	0.0	0.0	0.0	0.0	0.0	0.0	0.0	0.0	0.0	0.0	0.0	0.0	0.0	0.0
TFRC	7037	symbol	H. sapiens	7037	H. sapiens	0.0	0.0	0.0	0.0	0.0	0.0	0.0	0.0	0.0	0.0	0.0	0.0	0.0	0.0	0.0	0.0	0.0	1.0	0.0	0.0
BAALC	79870	symbol	H. sapiens	79870	H. sapiens	0.0	0.0	0.0	0.0	0.0	0.0	0.0	0.0	0.0	0.0	0.0	0.0	0.0	0.0	0.0	0.0	0.0	0.0	0.0	0.0
LITAF	9516	symbol	H. sapiens	9516	H. sapiens	0.0	0.0	0.0	0.0	0.0	0.0	0.0	0.0	0.0	0.0	0.0	0.0	0.0	0.0	0.0	0.0	0.0	0.0	0.0	0.0
B4GALT6	9331	symbol	H. sapiens	9331	H. sapiens	0.0	0.0	0.0	0.0	0.0	0.0	0.0	0.0	0.0	0.0	0.0	0.0	0.0	0.0	0.0	0.0	0.0	0.0	0.0	0.0
PLXDC2	84898	symbol	H. sapiens	84898	H. sapiens	0.0	0.0	0.0	0.0	0.0	0.0	0.0	0.0	0.0	0.0	0.0	0.0	0.0	0.0	0.0	0.0	0.0	0.0	0.0	0.0
CBLB	868	symbol	H. sapiens	868	H. sapiens	0.0	1.0	0.0	0.0	0.0	0.0	0.0	0.0	0.0	0.0	1.0	0.0	0.0	0.0	0.0	0.0	0.0	0.0	1.0	0.0
MAP3K7	6885	symbol	H. sapiens	6885	H. sapiens	1.0	1.0	1.0	0.0	0.0	0.0	0.0	1.0	1.0	0.0	1.0	0.0	0.0	0.0	0.0	0.0	0.0	0.0	1.0	0.0
GRHL1	29841	symbol	H. sapiens	29841	H. sapiens	0.0	0.0	0.0	0.0	0.0	0.0	0.0	0.0	0.0	0.0	0.0	0.0	0.0	0.0	0.0	0.0	0.0	0.0	0.0	0.0
AGGF1	55109	symbol	H. sapiens	55109	H. sapiens	0.0	0.0	0.0	0.0	0.0	0.0	0.0	0.0	0.0	0.0	0.0	0.0	0.0	0.0	0.0	0.0	0.0	0.0	0.0	0.0
DIO2	1734	symbol	H. sapiens	1734	H. sapiens	0.0	1.0	0.0	0.0	0.0	0.0	0.0	0.0	0.0	0.0	0.0	0.0	0.0	0.0	1.0	0.0	0.0	1.0	0.0	0.0
RSRC2	65117	symbol	H. sapiens	65117	H. sapiens	0.0	0.0	0.0	0.0	0.0	0.0	0.0	0.0	0.0	0.0	0.0	0.0	0.0	0.0	0.0	0.0	0.0	0.0	0.0	0.0
OLFM3	118427	symbol	H. sapiens	118427	H. sapiens	0.0	0.0	0.0	0.0	0.0	0.0	0.0	0.0	0.0	0.0	0.0	0.0	0.0	0.0	0.0	0.0	0.0	0.0	0.0	0.0
TMEM47	83604	symbol	H. sapiens	83604	H. sapiens	0.0	0.0	0.0	0.0	0.0	0.0	0.0	0.0	0.0	0.0	0.0	0.0	0.0	0.0	0.0	0.0	0.0	0.0	0.0	0.0
VPS13C	54832	symbol	H. sapiens	54832	H. sapiens	0.0	0.0	0.0	0.0	0.0	0.0	0.0	0.0	0.0	0.0	0.0	0.0	0.0	0.0	0.0	0.0	0.0	0.0	0.0	0.0
PRPF38B	55119	symbol	H. sapiens	55119	H. sapiens	0.0	0.0	0.0	0.0	0.0	0.0	0.0	0.0	0.0	0.0	0.0	1.0	0.0	0.0	0.0	0.0	0.0	0.0	0.0	0.0
LRRC17	10234	symbol	H. sapiens	10234	H. sapiens	0.0	0.0	0.0	0.0	0.0	0.0	0.0	0.0	0.0	0.0	0.0	0.0	0.0	0.0	0.0	0.0	0.0	0.0	0.0	0.0
SNN	8303	symbol	H. sapiens	8303	H. sapiens	0.0	0.0	0.0	0.0	0.0	0.0	0.0	0.0	0.0	0.0	0.0	0.0	0.0	0.0	0.0	0.0	0.0	0.0	0.0	0.0
SCYL2	55681	symbol	H. sapiens	55681	H. sapiens	0.0	0.0	0.0	0.0	0.0	0.0	0.0	0.0	0.0	0.0	0.0	0.0	0.0	0.0	0.0	0.0	0.0	0.0	0.0	0.0
POFUT2	23275	symbol	H. sapiens	23275	H. sapiens	0.0	0.0	0.0	0.0	0.0	0.0	0.0	0.0	0.0	0.0	0.0	0.0	0.0	0.0	0.0	0.0	0.0	0.0	0.0	0.0
TEAD1	7003	symbol	H. sapiens	7003	H. sapiens	1.0	0.0	0.0	0.0	0.0	1.0	1.0	0.0	0.0	0.0	0.0	0.0	0.0	0.0	0.0	0.0	0.0	0.0	0.0	0.0
MAP3K9	4293	symbol	H. sapiens	4293	H. sapiens	1.0	1.0	0.0	0.0	0.0	0.0	0.0	0.0	1.0	0.0	0.0	0.0	0.0	0.0	0.0	0.0	0.0	0.0	0.0	0.0
PKD1	5310	symbol	H. sapiens	5310	H. sapiens	0.0	0.0	1.0	0.0	0.0	0.0	0.0	0.0	0.0	0.0	0.0	0.0	0.0	0.0	0.0	0.0	0.0	0.0	0.0	0.0
AMD1	262	symbol	H. sapiens	262	H. sapiens	0.0	0.0	0.0	0.0	0.0	0.0	0.0	0.0	0.0	0.0	0.0	0.0	0.0	0.0	0.0	0.0	0.0	0.0	0.0	0.0
TBC1D24	57465	symbol	H. sapiens	57465	H. sapiens	0.0	0.0	0.0	0.0	0.0	0.0	0.0	0.0	0.0	0.0	0.0	0.0	0.0	0.0	0.0	0.0	0.0	0.0	0.0	0.0
CAMLG	819	symbol	H. sapiens	819	H. sapiens	0.0	0.0	0.0	0.0	0.0	0.0	0.0	0.0	0.0	0.0	0.0	0.0	0.0	0.0	0.0	0.0	0.0	0.0	0.0	0.0
RNF150	57484	symbol	H. sapiens	57484	H. sapiens	0.0	0.0	0.0	0.0	0.0	0.0	0.0	0.0	0.0	0.0	0.0	0.0	0.0	0.0	0.0	0.0	0.0	0.0	0.0	0.0
SCAI	286205	symbol	H. sapiens	286205	H. sapiens	0.0	0.0	0.0	0.0	0.0	0.0	0.0	0.0	0.0	0.0	0.0	0.0	0.0	0.0	0.0	0.0	0.0	0.0	0.0	0.0
SLC11A2	4891	symbol	H. sapiens	4891	H. sapiens	0.0	0.0	0.0	0.0	0.0	0.0	0.0	0.0	0.0	0.0	0.0	0.0	0.0	0.0	0.0	0.0	0.0	0.0	0.0	0.0
KCNK10	54207	symbol	H. sapiens	54207	H. sapiens	0.0	0.0	0.0	0.0	0.0	0.0	0.0	0.0	0.0	0.0	0.0	0.0	0.0	0.0	0.0	0.0	0.0	0.0	0.0	0.0
MAP1B	4131	symbol	H. sapiens	4131	H. sapiens	0.0	0.0	0.0	0.0	0.0	0.0	0.0	0.0	0.0	0.0	0.0	0.0	0.0	0.0	0.0	0.0	1.0	0.0	0.0	0.0
C9orf47	1903	gene_synonym	H. sapiens	1903	H. sapiens	0.0	0.0	0.0	0.0	0.0	0.0	0.0	0.0	0.0	0.0	0.0	0.0	0.0	0.0	0.0	0.0	0.0	0.0	0.0	0.0
FKBP3	2287	symbol	H. sapiens	2287	H. sapiens	0.0	0.0	0.0	0.0	0.0	0.0	0.0	0.0	0.0	0.0	0.0	0.0	0.0	0.0	0.0	0.0	0.0	0.0	0.0	0.0
KCTD7	154881	symbol	H. sapiens	154881	H. sapiens	0.0	0.0	0.0	0.0	0.0	0.0	0.0	0.0	0.0	0.0	0.0	0.0	0.0	0.0	0.0	0.0	0.0	0.0	0.0	0.0
POU4F2	5458	symbol	H. sapiens	5458	H. sapiens	0.0	0.0	0.0	0.0	0.0	0.0	0.0	0.0	0.0	0.0	0.0	0.0	0.0	0.0	0.0	0.0	0.0	0.0	0.0	0.0
CCDC32	90416	symbol	H. sapiens	90416	H. sapiens	0.0	0.0	0.0	0.0	0.0	0.0	0.0	0.0	0.0	0.0	0.0	0.0	0.0	0.0	0.0	0.0	0.0	0.0	0.0	0.0
PTPRO	5800	symbol	H. sapiens	5800	H. sapiens	0.0	0.0	0.0	0.0	0.0	0.0	0.0	0.0	0.0	0.0	0.0	0.0	0.0	0.0	0.0	0.0	0.0	0.0	0.0	0.0
ST3GAL1	6482	symbol	H. sapiens	6482	H. sapiens	0.0	0.0	0.0	0.0	0.0	0.0	0.0	0.0	0.0	0.0	0.0	0.0	0.0	0.0	0.0	0.0	0.0	0.0	0.0	0.0
DISC1	27185	symbol	H. sapiens	27185	H. sapiens	0.0	0.0	0.0	0.0	0.0	0.0	0.0	0.0	0.0	0.0	0.0	0.0	0.0	0.0	1.0	0.0	0.0	0.0	0.0	0.0
EML4	27436	symbol	H. sapiens	27436	H. sapiens	0.0	0.0	1.0	0.0	0.0	0.0	0.0	0.0	1.0	0.0	0.0	0.0	0.0	0.0	0.0	0.0	0.0	0.0	0.0	0.0
AKAIN1	642597	symbol	H. sapiens	642597	H. sapiens	0.0	0.0	0.0	0.0	0.0	0.0	0.0	0.0	0.0	0.0	0.0	0.0	0.0	0.0	0.0	0.0	0.0	0.0	0.0	0.0
ENTPD4	9583	symbol	H. sapiens	9583	H. sapiens	0.0	0.0	0.0	0.0	0.0	0.0	0.0	0.0	0.0	0.0	0.0	0.0	0.0	0.0	0.0	0.0	0.0	0.0	0.0	0.0
PJVK	494513	symbol	H. sapiens	494513	H. sapiens	0.0	0.0	0.0	0.0	0.0	0.0	0.0	0.0	0.0	0.0	0.0	0.0	0.0	0.0	0.0	0.0	0.0	0.0	0.0	0.0
ZMAT3	64393	symbol	H. sapiens	64393	H. sapiens	0.0	0.0	0.0	0.0	0.0	0.0	0.0	0.0	0.0	0.0	0.0	0.0	0.0	0.0	0.0	0.0	0.0	0.0	0.0	0.0
ETV1	2115	symbol	H. sapiens	2115	H. sapiens	0.0	0.0	0.0	0.0	0.0	0.0	0.0	0.0	0.0	0.0	0.0	0.0	0.0	0.0	0.0	0.0	0.0	0.0	0.0	0.0
HRH1	3269	symbol	H. sapiens	3269	H. sapiens	0.0	0.0	0.0	0.0	0.0	0.0	0.0	1.0	0.0	1.0	0.0	0.0	0.0	0.0	0.0	0.0	0.0	0.0	0.0	1.0
SEMA6D	80031	symbol	H. sapiens	80031	H. sapiens	0.0	0.0	0.0	0.0	0.0	0.0	0.0	0.0	0.0	0.0	0.0	0.0	0.0	0.0	0.0	0.0	0.0	0.0	0.0	0.0
SRSF8	10929	symbol	H. sapiens	10929	H. sapiens	0.0	0.0	0.0	0.0	0.0	0.0	0.0	0.0	0.0	0.0	0.0	0.0	0.0	0.0	0.0	0.0	0.0	0.0	0.0	0.0
ZNRF1	84937	symbol	H. sapiens	84937	H. sapiens	0.0	0.0	0.0	0.0	0.0	0.0	0.0	0.0	0.0	0.0	0.0	0.0	0.0	0.0	0.0	0.0	0.0	0.0	0.0	0.0
RLIM	51132	symbol	H. sapiens	51132	H. sapiens	0.0	0.0	0.0	0.0	0.0	0.0	0.0	0.0	0.0	0.0	0.0	0.0	0.0	0.0	0.0	0.0	0.0	0.0	0.0	0.0
SLC25A32	81034	symbol	H. sapiens	81034	H. sapiens	0.0	0.0	0.0	0.0	0.0	0.0	0.0	0.0	0.0	0.0	0.0	0.0	0.0	0.0	0.0	0.0	0.0	0.0	0.0	0.0
PIK3IP1	113791	symbol	H. sapiens	113791	H. sapiens	0.0	0.0	0.0	0.0	0.0	0.0	0.0	0.0	0.0	0.0	0.0	0.0	0.0	0.0	0.0	0.0	0.0	0.0	0.0	0.0
RORB	6096	symbol	H. sapiens	6096	H. sapiens	0.0	0.0	0.0	0.0	0.0	0.0	0.0	0.0	0.0	0.0	0.0	0.0	0.0	0.0	0.0	0.0	0.0	0.0	0.0	0.0
IL22RA2	116379	symbol	H. sapiens	116379	H. sapiens	0.0	0.0	0.0	0.0	0.0	0.0	0.0	0.0	0.0	0.0	0.0	0.0	0.0	0.0	0.0	0.0	0.0	0.0	0.0	0.0
ME2	4200	symbol	H. sapiens	4200	H. sapiens	0.0	0.0	0.0	0.0	0.0	0.0	0.0	0.0	0.0	0.0	0.0	0.0	0.0	0.0	0.0	0.0	0.0	0.0	0.0	0.0
HOOK3	84376	symbol	H. sapiens	84376	H. sapiens	0.0	0.0	0.0	0.0	0.0	0.0	0.0	0.0	0.0	0.0	0.0	0.0	0.0	0.0	0.0	0.0	0.0	0.0	0.0	0.0
EML2	24139	symbol	H. sapiens	24139	H. sapiens	0.0	0.0	0.0	0.0	0.0	0.0	0.0	0.0	0.0	0.0	0.0	0.0	0.0	0.0	0.0	0.0	0.0	0.0	0.0	0.0
PAX6	5080	symbol	H. sapiens	5080	H. sapiens	0.0	0.0	0.0	0.0	0.0	0.0	0.0	0.0	0.0	0.0	0.0	0.0	0.0	0.0	0.0	0.0	0.0	1.0	0.0	0.0
CCDC184	387856	symbol	H. sapiens	387856	H. sapiens	0.0	0.0	0.0	0.0	0.0	0.0	0.0	0.0	0.0	0.0	0.0	0.0	0.0	0.0	0.0	0.0	0.0	0.0	0.0	0.0
ACAD11	84129	symbol	H. sapiens	84129	H. sapiens	0.0	0.0	0.0	0.0	0.0	0.0	0.0	0.0	0.0	0.0	0.0	0.0	0.0	0.0	0.0	0.0	0.0	0.0	0.0	0.0
SH3TC2	79628	symbol	H. sapiens	79628	H. sapiens	0.0	0.0	0.0	0.0	0.0	0.0	0.0	0.0	0.0	0.0	0.0	0.0	0.0	0.0	0.0	0.0	0.0	0.0	0.0	0.0
CBY1	25776	symbol	H. sapiens	25776	H. sapiens	0.0	0.0	0.0	0.0	0.0	0.0	0.0	0.0	0.0	0.0	0.0	0.0	0.0	0.0	0.0	0.0	0.0	0.0	0.0	0.0
TBX18	9096	symbol	H. sapiens	9096	H. sapiens	0.0	0.0	0.0	0.0	0.0	0.0	0.0	0.0	0.0	0.0	0.0	0.0	0.0	0.0	0.0	0.0	0.0	0.0	0.0	0.0
HOXC11	3227	symbol	H. sapiens	3227	H. sapiens	0.0	0.0	0.0	0.0	0.0	0.0	0.0	0.0	0.0	0.0	0.0	0.0	0.0	0.0	0.0	0.0	0.0	0.0	0.0	0.0
VIP	7432	symbol	H. sapiens	7432	H. sapiens	0.0	0.0	0.0	0.0	0.0	0.0	0.0	1.0	0.0	0.0	0.0	0.0	0.0	0.0	0.0	0.0	0.0	0.0	0.0	0.0
IL6R	3570	symbol	H. sapiens	3570	H. sapiens	0.0	0.0	1.0	0.0	0.0	0.0	0.0	1.0	0.0	0.0	0.0	0.0	0.0	0.0	1.0	0.0	0.0	0.0	0.0	0.0
RIC1	57589	symbol	H. sapiens	57589	H. sapiens	0.0	0.0	0.0	0.0	0.0	0.0	0.0	0.0	0.0	0.0	0.0	0.0	0.0	0.0	0.0	0.0	0.0	0.0	0.0	0.0
DYNC1I1	1780	symbol	H. sapiens	1780	H. sapiens	0.0	0.0	0.0	0.0	0.0	0.0	0.0	0.0	0.0	0.0	0.0	0.0	0.0	0.0	0.0	1.0	0.0	0.0	0.0	0.0
C1GALT1	56913	symbol	H. sapiens	56913	H. sapiens	0.0	0.0	0.0	0.0	0.0	0.0	0.0	0.0	0.0	0.0	0.0	0.0	0.0	0.0	0.0	0.0	0.0	0.0	0.0	0.0
DYNC1LI2	1783	symbol	H. sapiens	1783	H. sapiens	0.0	0.0	0.0	0.0	0.0	0.0	0.0	0.0	0.0	0.0	0.0	0.0	0.0	0.0	0.0	0.0	0.0	0.0	0.0	0.0
RHD	6007	symbol	H. sapiens	6007	H. sapiens	0.0	0.0	0.0	0.0	0.0	0.0	0.0	0.0	0.0	0.0	0.0	0.0	0.0	0.0	0.0	0.0	0.0	0.0	0.0	0.0
CNTNAP4	85445	symbol	H. sapiens	85445	H. sapiens	0.0	0.0	0.0	0.0	0.0	0.0	0.0	0.0	0.0	0.0	0.0	0.0	0.0	0.0	0.0	1.0	0.0	0.0	0.0	0.0
ZC3H6	376940	symbol	H. sapiens	376940	H. sapiens	0.0	0.0	0.0	0.0	0.0	0.0	0.0	0.0	0.0	0.0	0.0	0.0	0.0	0.0	0.0	0.0	0.0	0.0	0.0	0.0
RASEF	158158	symbol	H. sapiens	158158	H. sapiens	0.0	0.0	0.0	0.0	0.0	0.0	0.0	0.0	0.0	0.0	0.0	0.0	0.0	0.0	0.0	0.0	0.0	0.0	0.0	0.0
SIRPB1	10326	symbol	H. sapiens	10326	H. sapiens	0.0	0.0	0.0	0.0	0.0	0.0	0.0	0.0	0.0	0.0	0.0	0.0	0.0	0.0	0.0	0.0	0.0	0.0	0.0	0.0
PTGES3	10728	symbol	H. sapiens	10728	H. sapiens	0.0	0.0	0.0	0.0	0.0	0.0	0.0	0.0	0.0	0.0	0.0	0.0	0.0	1.0	0.0	0.0	0.0	0.0	0.0	0.0
TRIM22	10346	symbol	H. sapiens	10346	H. sapiens	0.0	0.0	0.0	0.0	0.0	0.0	0.0	0.0	0.0	0.0	0.0	0.0	0.0	0.0	0.0	0.0	0.0	0.0	0.0	0.0
F3	2152	symbol	H. sapiens	2152	H. sapiens	0.0	0.0	0.0	0.0	0.0	0.0	0.0	0.0	0.0	0.0	0.0	0.0	0.0	0.0	0.0	0.0	0.0	0.0	0.0	0.0
FAM124B	79843	symbol	H. sapiens	79843	H. sapiens	0.0	0.0	0.0	0.0	0.0	0.0	0.0	0.0	0.0	0.0	0.0	0.0	0.0	0.0	0.0	0.0	0.0	0.0	0.0	0.0
PGS1	9489	symbol	H. sapiens	9489	H. sapiens	0.0	0.0	0.0	0.0	0.0	0.0	0.0	0.0	0.0	0.0	0.0	0.0	0.0	0.0	0.0	0.0	0.0	0.0	0.0	0.0
FRMPD4	9758	symbol	H. sapiens	9758	H. sapiens	0.0	0.0	0.0	0.0	0.0	0.0	0.0	0.0	0.0	0.0	0.0	0.0	0.0	0.0	0.0	0.0	0.0	0.0	0.0	0.0
CCR6	1235	symbol	H. sapiens	1235	H. sapiens	0.0	0.0	0.0	0.0	0.0	0.0	0.0	0.0	0.0	0.0	0.0	0.0	0.0	0.0	0.0	0.0	0.0	0.0	0.0	0.0
AKAP6	9472	symbol	H. sapiens	9472	H. sapiens	0.0	0.0	0.0	0.0	0.0	0.0	0.0	0.0	0.0	0.0	0.0	0.0	0.0	0.0	0.0	0.0	0.0	0.0	0.0	1.0
DUXA	503835	symbol	H. sapiens	503835	H. sapiens	0.0	0.0	0.0	0.0	0.0	0.0	0.0	0.0	0.0	0.0	0.0	0.0	0.0	0.0	0.0	0.0	0.0	0.0	0.0	0.0
SCRIB	23513	symbol	H. sapiens	23513	H. sapiens	0.0	0.0	0.0	0.0	0.0	0.0	1.0	1.0	0.0	0.0	0.0	0.0	0.0	0.0	0.0	0.0	0.0	0.0	0.0	0.0
ARL2BP	23568	symbol	H. sapiens	23568	H. sapiens	0.0	0.0	0.0	0.0	0.0	0.0	0.0	0.0	0.0	0.0	0.0	0.0	0.0	0.0	0.0	0.0	0.0	0.0	0.0	0.0
FPR2	2358	symbol	H. sapiens	2358	H. sapiens	0.0	0.0	0.0	0.0	0.0	0.0	0.0	0.0	0.0	0.0	0.0	0.0	0.0	0.0	0.0	0.0	0.0	0.0	0.0	0.0
FAXC	84553	symbol	H. sapiens	84553	H. sapiens	0.0	0.0	0.0	0.0	0.0	0.0	0.0	0.0	0.0	0.0	0.0	0.0	0.0	0.0	0.0	0.0	0.0	0.0	0.0	0.0
MEF2A	4205	symbol	H. sapiens	4205	H. sapiens	0.0	1.0	0.0	1.0	0.0	0.0	0.0	0.0	1.0	1.0	0.0	0.0	0.0	0.0	0.0	0.0	0.0	0.0	1.0	0.0
SLC25A53	401612	symbol	H. sapiens	401612	H. sapiens	0.0	0.0	0.0	0.0	0.0	0.0	0.0	0.0	0.0	0.0	0.0	0.0	0.0	0.0	0.0	0.0	0.0	0.0	0.0	0.0
NPR3	4883	symbol	H. sapiens	4883	H. sapiens	0.0	0.0	0.0	0.0	0.0	0.0	0.0	0.0	0.0	0.0	0.0	0.0	0.0	0.0	0.0	0.0	0.0	0.0	0.0	0.0
MYOZ2	51778	symbol	H. sapiens	51778	H. sapiens	0.0	0.0	0.0	0.0	0.0	0.0	0.0	0.0	0.0	0.0	0.0	0.0	0.0	0.0	0.0	0.0	0.0	0.0	0.0	0.0
PRKAR2A	5576	symbol	H. sapiens	5576	H. sapiens	0.0	1.0	0.0	0.0	0.0	0.0	1.0	0.0	0.0	0.0	0.0	0.0	0.0	0.0	0.0	0.0	0.0	0.0	0.0	1.0
TSHZ1	10194	symbol	H. sapiens	10194	H. sapiens	0.0	0.0	0.0	0.0	0.0	0.0	0.0	0.0	0.0	0.0	0.0	0.0	0.0	0.0	0.0	0.0	0.0	0.0	0.0	0.0
FRYL	285527	symbol	H. sapiens	285527	H. sapiens	0.0	0.0	0.0	0.0	0.0	0.0	0.0	0.0	0.0	0.0	0.0	1.0	0.0	0.0	0.0	0.0	0.0	0.0	0.0	0.0
HOOK1	51361	symbol	H. sapiens	51361	H. sapiens	0.0	0.0	0.0	0.0	0.0	1.0	0.0	0.0	0.0	0.0	0.0	0.0	0.0	0.0	0.0	0.0	0.0	0.0	0.0	0.0
PURG	29942	symbol	H. sapiens	29942	H. sapiens	0.0	0.0	0.0	0.0	0.0	0.0	0.0	0.0	0.0	0.0	0.0	0.0	0.0	0.0	0.0	0.0	0.0	0.0	0.0	0.0
KIF5B	3799	symbol	H. sapiens	3799	H. sapiens	0.0	1.0	1.0	0.0	0.0	0.0	0.0	0.0	0.0	0.0	0.0	0.0	0.0	0.0	0.0	0.0	0.0	0.0	0.0	0.0
PGAP1	80055	symbol	H. sapiens	80055	H. sapiens	0.0	0.0	0.0	0.0	0.0	0.0	0.0	0.0	0.0	0.0	0.0	0.0	0.0	0.0	0.0	0.0	0.0	0.0	0.0	0.0
TLDC2	140711	symbol	H. sapiens	140711	H. sapiens	0.0	0.0	0.0	0.0	0.0	0.0	0.0	0.0	0.0	0.0	0.0	0.0	0.0	0.0	0.0	0.0	0.0	0.0	0.0	0.0
TXNRD2	10587	symbol	H. sapiens	10587	H. sapiens	0.0	0.0	0.0	0.0	0.0	0.0	0.0	0.0	0.0	0.0	0.0	0.0	0.0	0.0	0.0	0.0	0.0	0.0	0.0	0.0
BANP	54971	symbol	H. sapiens	54971	H. sapiens	0.0	0.0	0.0	0.0	0.0	0.0	0.0	0.0	0.0	0.0	0.0	0.0	0.0	0.0	0.0	0.0	0.0	0.0	0.0	0.0
KCNK9	51305	symbol	H. sapiens	51305	H. sapiens	0.0	0.0	0.0	0.0	0.0	0.0	0.0	0.0	0.0	1.0	0.0	0.0	0.0	0.0	0.0	0.0	0.0	0.0	0.0	0.0
USP22	23326	symbol	H. sapiens	23326	H. sapiens	0.0	0.0	0.0	0.0	0.0	1.0	0.0	0.0	0.0	0.0	0.0	0.0	0.0	0.0	0.0	0.0	0.0	0.0	0.0	0.0
PRPF4B	8899	symbol	H. sapiens	8899	H. sapiens	0.0	0.0	0.0	0.0	0.0	0.0	0.0	0.0	0.0	0.0	0.0	0.0	0.0	0.0	0.0	0.0	0.0	0.0	0.0	0.0
SLC25A37	51312	symbol	H. sapiens	51312	H. sapiens	0.0	0.0	0.0	0.0	0.0	0.0	0.0	0.0	0.0	0.0	0.0	0.0	0.0	0.0	0.0	0.0	0.0	0.0	0.0	0.0
GPATCH2	55105	symbol	H. sapiens	55105	H. sapiens	0.0	0.0	0.0	0.0	0.0	0.0	0.0	0.0	0.0	0.0	0.0	0.0	0.0	0.0	0.0	0.0	0.0	0.0	0.0	0.0
CACNB4	785	symbol	H. sapiens	785	H. sapiens	1.0	0.0	0.0	0.0	0.0	0.0	0.0	0.0	0.0	1.0	0.0	0.0	0.0	0.0	0.0	0.0	0.0	0.0	0.0	0.0
FTO	79068	symbol	H. sapiens	79068	H. sapiens	0.0	0.0	0.0	0.0	0.0	0.0	0.0	0.0	0.0	0.0	0.0	0.0	0.0	0.0	0.0	0.0	0.0	0.0	0.0	0.0
CGGBP1	8545	symbol	H. sapiens	8545	H. sapiens	0.0	0.0	0.0	0.0	0.0	0.0	0.0	0.0	0.0	0.0	0.0	0.0	0.0	0.0	0.0	0.0	0.0	0.0	0.0	0.0
HAL	3034	symbol	H. sapiens	3034	H. sapiens	0.0	0.0	0.0	0.0	0.0	0.0	0.0	0.0	0.0	0.0	0.0	0.0	0.0	0.0	0.0	0.0	0.0	0.0	0.0	0.0
M6PR	4074	symbol	H. sapiens	4074	H. sapiens	0.0	0.0	0.0	0.0	0.0	0.0	0.0	0.0	0.0	0.0	0.0	0.0	0.0	0.0	0.0	0.0	0.0	0.0	0.0	0.0
ATE1	11101	symbol	H. sapiens	11101	H. sapiens	0.0	0.0	0.0	0.0	0.0	0.0	0.0	0.0	0.0	0.0	0.0	0.0	0.0	0.0	0.0	0.0	0.0	0.0	0.0	0.0
LSAMP	4045	symbol	H. sapiens	4045	H. sapiens	0.0	0.0	0.0	0.0	0.0	0.0	0.0	0.0	0.0	0.0	0.0	0.0	0.0	0.0	0.0	0.0	0.0	0.0	0.0	0.0
RAB18	22931	symbol	H. sapiens	22931	H. sapiens	0.0	0.0	0.0	0.0	0.0	0.0	0.0	0.0	0.0	0.0	0.0	0.0	0.0	0.0	0.0	0.0	0.0	0.0	0.0	0.0
TRA2B	6434	symbol	H. sapiens	6434	H. sapiens	0.0	0.0	0.0	0.0	0.0	0.0	0.0	0.0	0.0	0.0	0.0	0.0	0.0	0.0	0.0	0.0	0.0	0.0	0.0	0.0
CNIH3	149111	symbol	H. sapiens	149111	H. sapiens	0.0	0.0	0.0	0.0	0.0	0.0	0.0	0.0	0.0	0.0	0.0	0.0	0.0	0.0	0.0	0.0	0.0	0.0	0.0	0.0
TMEM241	85019	symbol	H. sapiens	85019	H. sapiens	0.0	0.0	0.0	0.0	0.0	0.0	0.0	0.0	0.0	0.0	0.0	0.0	0.0	0.0	0.0	0.0	0.0	0.0	0.0	0.0
DSG1	1828	symbol	H. sapiens	1828	H. sapiens	0.0	0.0	0.0	0.0	0.0	0.0	0.0	0.0	0.0	0.0	0.0	0.0	0.0	0.0	0.0	0.0	0.0	0.0	0.0	0.0
PHF8	23133	symbol	H. sapiens	23133	H. sapiens	0.0	0.0	0.0	0.0	0.0	0.0	0.0	0.0	0.0	0.0	0.0	0.0	0.0	0.0	0.0	0.0	0.0	0.0	0.0	0.0
ANO5	203859	symbol	H. sapiens	203859	H. sapiens	0.0	0.0	0.0	0.0	0.0	0.0	0.0	0.0	0.0	0.0	0.0	0.0	0.0	0.0	0.0	0.0	0.0	0.0	0.0	0.0
PHF20L1	51105	symbol	H. sapiens	51105	H. sapiens	0.0	0.0	0.0	0.0	0.0	0.0	0.0	0.0	0.0	0.0	0.0	0.0	0.0	0.0	0.0	0.0	0.0	0.0	0.0	0.0
DCUN1D5	84259	symbol	H. sapiens	84259	H. sapiens	0.0	0.0	0.0	0.0	0.0	0.0	0.0	0.0	0.0	0.0	0.0	0.0	0.0	0.0	0.0	0.0	0.0	0.0	0.0	0.0
KCMF1	56888	symbol	H. sapiens	56888	H. sapiens	0.0	0.0	0.0	0.0	0.0	0.0	0.0	0.0	0.0	0.0	0.0	0.0	0.0	0.0	0.0	0.0	0.0	0.0	0.0	0.0
MYBPH	4608	symbol	H. sapiens	4608	H. sapiens	0.0	0.0	0.0	0.0	0.0	0.0	0.0	0.0	0.0	0.0	0.0	0.0	0.0	0.0	0.0	0.0	0.0	0.0	0.0	0.0
GNAZ	2781	symbol	H. sapiens	2781	H. sapiens	0.0	0.0	0.0	0.0	0.0	0.0	0.0	0.0	0.0	0.0	0.0	0.0	0.0	0.0	0.0	0.0	0.0	0.0	0.0	1.0
ABI2	10152	symbol	H. sapiens	10152	H. sapiens	0.0	0.0	0.0	0.0	0.0	0.0	0.0	0.0	0.0	0.0	0.0	0.0	0.0	0.0	0.0	0.0	0.0	0.0	0.0	0.0
MYOZ3	91977	symbol	H. sapiens	91977	H. sapiens	0.0	0.0	0.0	0.0	0.0	0.0	0.0	0.0	0.0	0.0	0.0	0.0	0.0	0.0	0.0	0.0	0.0	0.0	0.0	0.0
FGF14	2259	symbol	H. sapiens	2259	H. sapiens	0.0	0.0	0.0	0.0	0.0	0.0	0.0	0.0	0.0	0.0	0.0	0.0	0.0	0.0	0.0	0.0	0.0	0.0	0.0	0.0
FBXO11	80204	symbol	H. sapiens	80204	H. sapiens	0.0	0.0	0.0	0.0	0.0	0.0	0.0	0.0	0.0	0.0	0.0	0.0	0.0	0.0	0.0	0.0	0.0	0.0	0.0	0.0
BMP3	651	symbol	H. sapiens	651	H. sapiens	0.0	0.0	0.0	0.0	0.0	0.0	0.0	0.0	0.0	0.0	0.0	0.0	0.0	0.0	0.0	0.0	0.0	0.0	0.0	0.0
UNC5D	137970	symbol	H. sapiens	137970	H. sapiens	0.0	0.0	0.0	0.0	0.0	0.0	0.0	0.0	0.0	0.0	0.0	0.0	0.0	0.0	0.0	0.0	0.0	0.0	0.0	0.0
MIA3	375056	symbol	H. sapiens	375056	H. sapiens	0.0	0.0	0.0	0.0	0.0	0.0	0.0	0.0	0.0	0.0	0.0	0.0	0.0	0.0	0.0	0.0	0.0	0.0	0.0	0.0
SAR1A	56681	symbol	H. sapiens	56681	H. sapiens	0.0	0.0	0.0	0.0	0.0	0.0	0.0	0.0	0.0	0.0	0.0	0.0	0.0	0.0	0.0	0.0	0.0	0.0	0.0	0.0
DPP8	54878	symbol	H. sapiens	54878	H. sapiens	0.0	0.0	0.0	0.0	0.0	0.0	0.0	0.0	0.0	0.0	0.0	0.0	0.0	0.0	0.0	0.0	0.0	0.0	0.0	0.0
RBMS3	27303	symbol	H. sapiens	27303	H. sapiens	0.0	0.0	0.0	0.0	0.0	0.0	0.0	0.0	0.0	0.0	0.0	0.0	0.0	0.0	0.0	0.0	0.0	0.0	0.0	0.0
B4GALT1	2683	symbol	H. sapiens	2683	H. sapiens	0.0	0.0	0.0	0.0	0.0	0.0	0.0	0.0	0.0	0.0	0.0	0.0	0.0	0.0	0.0	0.0	0.0	0.0	0.0	0.0
HNRNPR	10236	symbol	H. sapiens	10236	H. sapiens	0.0	0.0	0.0	0.0	0.0	0.0	0.0	0.0	0.0	0.0	0.0	0.0	0.0	0.0	0.0	0.0	0.0	0.0	0.0	0.0
CCDC158	339965	symbol	H. sapiens	339965	H. sapiens	0.0	0.0	0.0	0.0	0.0	0.0	0.0	0.0	0.0	0.0	0.0	0.0	0.0	0.0	0.0	0.0	0.0	0.0	0.0	0.0
HLCS	3141	symbol	H. sapiens	3141	H. sapiens	0.0	0.0	0.0	0.0	0.0	0.0	0.0	0.0	0.0	0.0	0.0	0.0	0.0	0.0	0.0	0.0	0.0	0.0	0.0	0.0
ABRA	137735	symbol	H. sapiens	137735	H. sapiens	0.0	0.0	0.0	0.0	0.0	0.0	0.0	0.0	0.0	0.0	0.0	0.0	0.0	0.0	0.0	0.0	0.0	0.0	0.0	0.0
WWC1	23286	symbol	H. sapiens	23286	H. sapiens	1.0	0.0	0.0	0.0	0.0	0.0	1.0	0.0	0.0	0.0	0.0	0.0	0.0	0.0	0.0	0.0	0.0	0.0	0.0	0.0
EPB41L4A	64097	symbol	H. sapiens	64097	H. sapiens	0.0	0.0	0.0	0.0	0.0	0.0	0.0	0.0	0.0	0.0	0.0	0.0	0.0	0.0	0.0	0.0	0.0	0.0	0.0	0.0
KLHL7	55975	symbol	H. sapiens	55975	H. sapiens	0.0	0.0	0.0	0.0	0.0	0.0	0.0	0.0	0.0	0.0	0.0	0.0	0.0	0.0	0.0	0.0	0.0	0.0	0.0	0.0
PRR14L	253143	symbol	H. sapiens	253143	H. sapiens	0.0	0.0	0.0	0.0	0.0	0.0	0.0	0.0	0.0	0.0	0.0	0.0	0.0	0.0	0.0	0.0	0.0	0.0	0.0	0.0
SNRPB2	6629	symbol	H. sapiens	6629	H. sapiens	0.0	0.0	0.0	0.0	0.0	0.0	0.0	0.0	0.0	0.0	0.0	0.0	0.0	0.0	0.0	0.0	0.0	0.0	0.0	0.0
ZDHHC8	29801	symbol	H. sapiens	29801	H. sapiens	0.0	0.0	0.0	0.0	0.0	0.0	0.0	0.0	0.0	0.0	0.0	0.0	0.0	0.0	0.0	0.0	0.0	0.0	0.0	0.0
DAXX	1616	symbol	H. sapiens	1616	H. sapiens	1.0	0.0	0.0	0.0	0.0	0.0	0.0	0.0	1.0	0.0	0.0	0.0	0.0	0.0	0.0	0.0	0.0	0.0	0.0	0.0
POU3F3	5455	symbol	H. sapiens	5455	H. sapiens	0.0	0.0	0.0	0.0	0.0	0.0	0.0	0.0	0.0	0.0	0.0	0.0	0.0	0.0	0.0	0.0	0.0	0.0	0.0	0.0
IMPA2	3613	symbol	H. sapiens	3613	H. sapiens	0.0	0.0	0.0	0.0	0.0	0.0	0.0	0.0	0.0	0.0	0.0	0.0	0.0	0.0	0.0	0.0	0.0	0.0	0.0	0.0
STIM2	57620	symbol	H. sapiens	57620	H. sapiens	0.0	0.0	0.0	0.0	0.0	0.0	0.0	0.0	0.0	0.0	0.0	0.0	0.0	0.0	0.0	0.0	0.0	0.0	0.0	0.0
ELOVL4	6785	symbol	H. sapiens	6785	H. sapiens	0.0	0.0	0.0	0.0	0.0	0.0	0.0	0.0	0.0	0.0	0.0	0.0	0.0	0.0	0.0	0.0	0.0	0.0	0.0	0.0
KIAA1147	57189	gene_synonym	H. sapiens	57189	H. sapiens	0.0	0.0	0.0	0.0	0.0	0.0	0.0	0.0	0.0	0.0	0.0	0.0	0.0	0.0	0.0	0.0	0.0	0.0	0.0	0.0
OTUD3	23252	symbol	H. sapiens	23252	H. sapiens	0.0	0.0	0.0	0.0	0.0	0.0	0.0	0.0	0.0	0.0	0.0	0.0	0.0	0.0	0.0	0.0	0.0	0.0	0.0	0.0
SNIP1	79753	symbol	H. sapiens	79753	H. sapiens	0.0	0.0	0.0	0.0	0.0	0.0	0.0	0.0	0.0	0.0	0.0	0.0	0.0	0.0	0.0	0.0	0.0	0.0	0.0	0.0
PASK	23178	symbol	H. sapiens	23178	H. sapiens	0.0	0.0	0.0	0.0	0.0	0.0	0.0	0.0	0.0	0.0	0.0	0.0	0.0	0.0	0.0	0.0	0.0	0.0	0.0	0.0
CD80	941	symbol	H. sapiens	941	H. sapiens	0.0	0.0	1.0	0.0	0.0	0.0	0.0	1.0	1.0	0.0	0.0	0.0	0.0	0.0	0.0	0.0	0.0	0.0	0.0	0.0
CLIP1	6249	symbol	H. sapiens	6249	H. sapiens	0.0	1.0	0.0	0.0	0.0	0.0	0.0	0.0	0.0	0.0	0.0	0.0	0.0	0.0	0.0	0.0	1.0	0.0	0.0	0.0
PDE4D	5144	symbol	H. sapiens	5144	H. sapiens	0.0	0.0	0.0	0.0	0.0	0.0	0.0	1.0	0.0	0.0	0.0	0.0	0.0	0.0	0.0	0.0	0.0	0.0	0.0	1.0
CFAP20	29105	symbol	H. sapiens	29105	H. sapiens	0.0	0.0	0.0	0.0	0.0	0.0	0.0	0.0	0.0	0.0	0.0	0.0	0.0	0.0	0.0	0.0	0.0	0.0	0.0	0.0
SLC44A1	23446	symbol	H. sapiens	23446	H. sapiens	0.0	0.0	0.0	0.0	0.0	0.0	0.0	0.0	0.0	0.0	0.0	0.0	0.0	0.0	0.0	0.0	0.0	0.0	0.0	0.0
CALM1	801	symbol	H. sapiens	801	H. sapiens	0.0	1.0	1.0	0.0	0.0	0.0	0.0	1.0	1.0	1.0	1.0	0.0	0.0	0.0	1.0	0.0	0.0	0.0	1.0	1.0
TPD52L3	89882	symbol	H. sapiens	89882	H. sapiens	0.0	0.0	0.0	0.0	0.0	0.0	0.0	0.0	0.0	0.0	0.0	0.0	0.0	0.0	0.0	0.0	0.0	0.0	0.0	0.0
ATG10	83734	symbol	H. sapiens	83734	H. sapiens	0.0	0.0	0.0	0.0	0.0	0.0	0.0	0.0	0.0	0.0	0.0	0.0	0.0	0.0	0.0	0.0	0.0	0.0	0.0	0.0
FBP1	2203	symbol	H. sapiens	2203	H. sapiens	0.0	0.0	0.0	0.0	0.0	0.0	0.0	0.0	0.0	0.0	0.0	0.0	0.0	0.0	0.0	0.0	0.0	0.0	0.0	0.0
SRRM4	84530	symbol	H. sapiens	84530	H. sapiens	0.0	0.0	0.0	0.0	0.0	0.0	0.0	0.0	0.0	0.0	0.0	0.0	0.0	0.0	0.0	0.0	0.0	0.0	0.0	0.0
CCSER2	54462	symbol	H. sapiens	54462	H. sapiens	0.0	0.0	0.0	0.0	0.0	0.0	0.0	0.0	0.0	0.0	0.0	0.0	0.0	0.0	0.0	0.0	0.0	0.0	0.0	0.0
TBL1XR1	79718	symbol	H. sapiens	79718	H. sapiens	0.0	0.0	0.0	0.0	0.0	0.0	0.0	0.0	0.0	0.0	0.0	0.0	0.0	0.0	0.0	0.0	0.0	0.0	0.0	0.0
ZNF697	90874	symbol	H. sapiens	90874	H. sapiens	0.0	0.0	0.0	0.0	0.0	0.0	0.0	0.0	0.0	0.0	0.0	0.0	0.0	0.0	0.0	0.0	0.0	0.0	0.0	0.0
TRIM32	22954	symbol	H. sapiens	22954	H. sapiens	0.0	0.0	0.0	0.0	0.0	0.0	0.0	0.0	0.0	0.0	0.0	0.0	0.0	0.0	0.0	0.0	0.0	0.0	0.0	0.0
POLR2C	5432	symbol	H. sapiens	5432	H. sapiens	0.0	0.0	0.0	0.0	0.0	0.0	0.0	0.0	0.0	0.0	0.0	0.0	0.0	0.0	0.0	0.0	0.0	0.0	0.0	0.0
ENDOV	284131	symbol	H. sapiens	284131	H. sapiens	0.0	0.0	0.0	0.0	0.0	0.0	0.0	0.0	0.0	0.0	0.0	0.0	0.0	0.0	0.0	0.0	0.0	0.0	0.0	0.0
NEK9	91754	symbol	H. sapiens	91754	H. sapiens	0.0	0.0	0.0	0.0	0.0	0.0	0.0	0.0	0.0	0.0	0.0	0.0	0.0	0.0	0.0	0.0	0.0	0.0	0.0	0.0
NT5C1B	93034	symbol	H. sapiens	93034	H. sapiens	0.0	0.0	0.0	0.0	0.0	0.0	0.0	0.0	0.0	0.0	0.0	0.0	0.0	0.0	0.0	0.0	0.0	0.0	0.0	0.0
ST6GAL2	84620	symbol	H. sapiens	84620	H. sapiens	0.0	0.0	0.0	0.0	0.0	0.0	0.0	0.0	0.0	0.0	0.0	0.0	0.0	0.0	0.0	0.0	0.0	0.0	0.0	0.0
ADCK1	57143	symbol	H. sapiens	57143	H. sapiens	0.0	0.0	0.0	0.0	0.0	0.0	0.0	0.0	0.0	0.0	0.0	0.0	0.0	0.0	0.0	0.0	0.0	0.0	0.0	0.0
MLH3	27030	symbol	H. sapiens	27030	H. sapiens	0.0	0.0	0.0	0.0	0.0	0.0	0.0	0.0	0.0	0.0	0.0	0.0	0.0	0.0	0.0	0.0	0.0	0.0	0.0	0.0
ATRNL1	26033	symbol	H. sapiens	26033	H. sapiens	0.0	0.0	0.0	0.0	0.0	0.0	0.0	0.0	0.0	0.0	0.0	0.0	0.0	0.0	0.0	0.0	0.0	0.0	0.0	0.0
SRGAP2	23380	symbol	H. sapiens	23380	H. sapiens	0.0	0.0	0.0	0.0	0.0	0.0	0.0	0.0	0.0	0.0	0.0	0.0	0.0	0.0	0.0	0.0	0.0	0.0	0.0	0.0
SYNPO2	171024	symbol	H. sapiens	171024	H. sapiens	0.0	0.0	0.0	0.0	0.0	0.0	0.0	0.0	0.0	0.0	0.0	0.0	0.0	0.0	0.0	0.0	0.0	0.0	0.0	0.0
MMRN2	79812	symbol	H. sapiens	79812	H. sapiens	0.0	0.0	0.0	0.0	0.0	0.0	0.0	0.0	0.0	0.0	0.0	0.0	0.0	0.0	0.0	0.0	0.0	0.0	0.0	0.0
ZNF831	128611	symbol	H. sapiens	128611	H. sapiens	0.0	0.0	0.0	0.0	0.0	0.0	0.0	0.0	0.0	0.0	0.0	0.0	0.0	0.0	0.0	0.0	0.0	0.0	0.0	0.0
SSPN	8082	symbol	H. sapiens	8082	H. sapiens	0.0	0.0	0.0	0.0	0.0	0.0	0.0	0.0	0.0	0.0	0.0	0.0	0.0	0.0	0.0	0.0	0.0	0.0	0.0	0.0
QSER1	79832	symbol	H. sapiens	79832	H. sapiens	0.0	0.0	0.0	0.0	0.0	0.0	0.0	0.0	0.0	0.0	0.0	0.0	0.0	0.0	0.0	0.0	0.0	0.0	0.0	0.0
ZNF217	7764	symbol	H. sapiens	7764	H. sapiens	0.0	0.0	0.0	0.0	0.0	0.0	0.0	0.0	0.0	0.0	0.0	0.0	0.0	0.0	0.0	0.0	0.0	0.0	0.0	0.0
RBM12	10137	symbol	H. sapiens	10137	H. sapiens	0.0	0.0	0.0	0.0	0.0	0.0	0.0	0.0	0.0	0.0	0.0	0.0	0.0	0.0	0.0	0.0	0.0	0.0	0.0	0.0
TET2	54790	symbol	H. sapiens	54790	H. sapiens	0.0	0.0	0.0	0.0	0.0	0.0	0.0	0.0	0.0	0.0	0.0	0.0	0.0	0.0	0.0	0.0	0.0	0.0	0.0	0.0
BMP6	654	symbol	H. sapiens	654	H. sapiens	0.0	0.0	0.0	0.0	0.0	0.0	1.0	0.0	0.0	0.0	0.0	0.0	0.0	0.0	0.0	0.0	0.0	1.0	0.0	0.0
CDH7	1005	symbol	H. sapiens	1005	H. sapiens	1.0	0.0	0.0	0.0	0.0	0.0	1.0	0.0	0.0	0.0	0.0	0.0	0.0	0.0	0.0	0.0	0.0	0.0	0.0	0.0
ATRN	8455	symbol	H. sapiens	8455	H. sapiens	0.0	0.0	0.0	0.0	0.0	0.0	0.0	0.0	0.0	0.0	0.0	0.0	0.0	0.0	0.0	0.0	0.0	0.0	0.0	0.0
CBL	867	symbol	H. sapiens	867	H. sapiens	0.0	1.0	1.0	1.0	0.0	0.0	0.0	1.0	0.0	0.0	1.0	0.0	0.0	0.0	0.0	0.0	0.0	0.0	0.0	0.0
SAP30L	79685	symbol	H. sapiens	79685	H. sapiens	0.0	0.0	0.0	0.0	0.0	0.0	0.0	0.0	0.0	0.0	0.0	0.0	0.0	0.0	0.0	0.0	0.0	0.0	0.0	0.0
EPB41L5	57669	symbol	H. sapiens	57669	H. sapiens	0.0	0.0	0.0	0.0	0.0	0.0	0.0	0.0	0.0	0.0	0.0	0.0	0.0	0.0	0.0	0.0	0.0	0.0	0.0	0.0
MTF2	22823	symbol	H. sapiens	22823	H. sapiens	0.0	0.0	0.0	0.0	1.0	0.0	0.0	0.0	0.0	0.0	0.0	0.0	0.0	0.0	0.0	0.0	0.0	0.0	0.0	0.0
H3F3A	3020	gene_synonym	H. sapiens	3020	H. sapiens	0.0	0.0	0.0	0.0	0.0	0.0	0.0	0.0	0.0	0.0	0.0	0.0	0.0	0.0	0.0	0.0	0.0	0.0	0.0	0.0
OTUD4	54726	symbol	H. sapiens	54726	H. sapiens	0.0	0.0	0.0	0.0	0.0	0.0	0.0	0.0	0.0	0.0	0.0	0.0	0.0	0.0	0.0	0.0	0.0	0.0	0.0	0.0
INSIG1	3638	symbol	H. sapiens	3638	H. sapiens	0.0	0.0	0.0	0.0	0.0	0.0	0.0	0.0	0.0	0.0	0.0	0.0	0.0	0.0	0.0	0.0	0.0	0.0	0.0	0.0
DUT	1854	symbol	H. sapiens	1854	H. sapiens	0.0	0.0	0.0	0.0	0.0	0.0	0.0	0.0	0.0	0.0	0.0	0.0	0.0	0.0	0.0	0.0	0.0	0.0	0.0	0.0
INSM2	84684	symbol	H. sapiens	84684	H. sapiens	0.0	0.0	0.0	0.0	0.0	0.0	0.0	0.0	0.0	0.0	0.0	0.0	0.0	0.0	0.0	0.0	0.0	0.0	0.0	0.0
CIP2A	57650	symbol	H. sapiens	57650	H. sapiens	0.0	0.0	0.0	0.0	0.0	0.0	0.0	0.0	0.0	0.0	0.0	0.0	0.0	0.0	0.0	0.0	0.0	0.0	0.0	0.0
C12orf4	57102	symbol	H. sapiens	57102	H. sapiens	0.0	0.0	0.0	0.0	0.0	0.0	0.0	0.0	0.0	0.0	0.0	0.0	0.0	0.0	0.0	0.0	0.0	0.0	0.0	0.0
HBP1	26959	symbol	H. sapiens	26959	H. sapiens	0.0	0.0	0.0	0.0	0.0	0.0	0.0	0.0	0.0	0.0	0.0	0.0	0.0	0.0	0.0	0.0	0.0	0.0	0.0	0.0
GTF2A1	2957	symbol	H. sapiens	2957	H. sapiens	0.0	0.0	0.0	0.0	0.0	1.0	0.0	0.0	0.0	0.0	0.0	0.0	0.0	0.0	0.0	0.0	0.0	0.0	0.0	0.0
CHIC1	53344	symbol	H. sapiens	53344	H. sapiens	0.0	0.0	0.0	0.0	0.0	0.0	0.0	0.0	0.0	0.0	0.0	0.0	0.0	0.0	0.0	0.0	0.0	0.0	0.0	0.0
ADGRB3	577	symbol	H. sapiens	577	H. sapiens	0.0	0.0	0.0	0.0	0.0	0.0	0.0	0.0	0.0	0.0	0.0	0.0	0.0	0.0	0.0	0.0	0.0	0.0	0.0	0.0
GPD2	2820	symbol	H. sapiens	2820	H. sapiens	0.0	0.0	0.0	0.0	0.0	0.0	0.0	0.0	0.0	0.0	0.0	0.0	0.0	0.0	0.0	0.0	0.0	0.0	0.0	0.0
PSMD11	5717	symbol	H. sapiens	5717	H. sapiens	0.0	0.0	0.0	0.0	0.0	0.0	0.0	0.0	0.0	0.0	0.0	0.0	0.0	0.0	0.0	0.0	0.0	0.0	0.0	0.0
TMOD3	29766	symbol	H. sapiens	29766	H. sapiens	0.0	0.0	0.0	0.0	0.0	1.0	0.0	0.0	0.0	0.0	0.0	0.0	0.0	0.0	0.0	0.0	0.0	0.0	0.0	0.0
TBX5	6910	symbol	H. sapiens	6910	H. sapiens	0.0	0.0	0.0	0.0	0.0	0.0	0.0	0.0	0.0	0.0	0.0	0.0	1.0	0.0	0.0	0.0	0.0	0.0	0.0	0.0
CHL1	10752	symbol	H. sapiens	10752	H. sapiens	0.0	0.0	0.0	0.0	0.0	0.0	0.0	0.0	0.0	0.0	0.0	0.0	0.0	0.0	0.0	0.0	0.0	0.0	0.0	0.0
MTREX	23517	symbol	H. sapiens	23517	H. sapiens	0.0	0.0	0.0	0.0	0.0	0.0	0.0	0.0	0.0	0.0	0.0	0.0	0.0	0.0	0.0	0.0	0.0	0.0	0.0	0.0
SLC9A4	389015	symbol	H. sapiens	389015	H. sapiens	0.0	0.0	0.0	0.0	0.0	0.0	0.0	0.0	0.0	0.0	0.0	0.0	0.0	0.0	0.0	0.0	0.0	0.0	0.0	0.0
NSD3	54904	symbol	H. sapiens	54904	H. sapiens	0.0	0.0	0.0	0.0	0.0	1.0	0.0	0.0	0.0	0.0	0.0	0.0	0.0	0.0	0.0	0.0	0.0	0.0	0.0	0.0
LSM4	25804	symbol	H. sapiens	25804	H. sapiens	0.0	0.0	0.0	0.0	0.0	0.0	0.0	0.0	0.0	0.0	0.0	0.0	0.0	0.0	0.0	0.0	0.0	0.0	0.0	0.0
DCLK1	9201	symbol	H. sapiens	9201	H. sapiens	0.0	0.0	0.0	0.0	0.0	0.0	0.0	0.0	0.0	0.0	0.0	0.0	0.0	0.0	0.0	0.0	0.0	0.0	0.0	0.0
ECM2	1842	symbol	H. sapiens	1842	H. sapiens	0.0	0.0	0.0	0.0	0.0	0.0	0.0	0.0	0.0	0.0	0.0	0.0	0.0	0.0	0.0	0.0	0.0	0.0	0.0	0.0
OCIAD1	54940	symbol	H. sapiens	54940	H. sapiens	0.0	0.0	0.0	0.0	0.0	0.0	0.0	0.0	0.0	0.0	0.0	0.0	0.0	0.0	0.0	0.0	0.0	0.0	0.0	0.0
MARVELD3	91862	symbol	H. sapiens	91862	H. sapiens	0.0	0.0	0.0	0.0	0.0	0.0	0.0	0.0	0.0	0.0	0.0	0.0	0.0	0.0	0.0	0.0	0.0	0.0	0.0	0.0
GNB4	59345	symbol	H. sapiens	59345	H. sapiens	0.0	0.0	0.0	0.0	0.0	0.0	0.0	0.0	0.0	0.0	0.0	0.0	0.0	0.0	0.0	0.0	0.0	0.0	0.0	0.0
ILF2	3608	symbol	H. sapiens	3608	H. sapiens	0.0	0.0	0.0	0.0	0.0	0.0	0.0	0.0	0.0	0.0	1.0	0.0	0.0	0.0	0.0	0.0	0.0	0.0	0.0	0.0
DOCK10	55619	symbol	H. sapiens	55619	H. sapiens	0.0	0.0	0.0	0.0	0.0	0.0	0.0	0.0	0.0	0.0	0.0	0.0	0.0	0.0	0.0	0.0	0.0	0.0	0.0	0.0
SOX4	6659	symbol	H. sapiens	6659	H. sapiens	0.0	0.0	1.0	0.0	0.0	0.0	0.0	0.0	0.0	0.0	0.0	0.0	0.0	0.0	0.0	0.0	0.0	0.0	0.0	0.0
RAB3C	115827	symbol	H. sapiens	115827	H. sapiens	0.0	0.0	0.0	0.0	0.0	0.0	0.0	0.0	0.0	0.0	0.0	0.0	0.0	0.0	0.0	0.0	0.0	0.0	0.0	0.0
ZNF225	7768	symbol	H. sapiens	7768	H. sapiens	0.0	0.0	0.0	0.0	0.0	0.0	0.0	0.0	0.0	0.0	0.0	0.0	0.0	0.0	0.0	0.0	0.0	0.0	0.0	0.0
IGF2R	3482	symbol	H. sapiens	3482	H. sapiens	0.0	0.0	0.0	0.0	0.0	0.0	0.0	0.0	0.0	0.0	0.0	0.0	0.0	0.0	0.0	0.0	0.0	0.0	0.0	0.0
USP46	64854	symbol	H. sapiens	64854	H. sapiens	0.0	0.0	0.0	0.0	0.0	1.0	0.0	0.0	0.0	0.0	0.0	0.0	0.0	0.0	0.0	0.0	0.0	0.0	0.0	0.0
ZNF805	390980	symbol	H. sapiens	390980	H. sapiens	0.0	0.0	0.0	0.0	0.0	0.0	0.0	0.0	0.0	0.0	0.0	0.0	0.0	0.0	0.0	0.0	0.0	0.0	0.0	0.0
SUSD6	9766	symbol	H. sapiens	9766	H. sapiens	0.0	0.0	0.0	0.0	0.0	0.0	0.0	0.0	0.0	0.0	0.0	0.0	0.0	0.0	0.0	0.0	0.0	0.0	0.0	0.0
BCAT1	586	symbol	H. sapiens	586	H. sapiens	0.0	0.0	0.0	0.0	0.0	0.0	0.0	0.0	0.0	0.0	0.0	0.0	0.0	0.0	0.0	0.0	0.0	0.0	0.0	0.0
RBM14	10432	symbol	H. sapiens	10432	H. sapiens	0.0	0.0	0.0	0.0	0.0	0.0	0.0	0.0	0.0	0.0	0.0	0.0	0.0	0.0	0.0	0.0	0.0	0.0	0.0	0.0
TP53	7157	symbol	H. sapiens	7157	H. sapiens	1.0	1.0	1.0	0.0	0.0	0.0	0.0	1.0	1.0	0.0	0.0	0.0	0.0	0.0	0.0	0.0	0.0	1.0	1.0	0.0
MYRF	745	symbol	H. sapiens	745	H. sapiens	0.0	0.0	0.0	0.0	0.0	0.0	0.0	0.0	0.0	0.0	0.0	0.0	0.0	0.0	0.0	0.0	0.0	0.0	0.0	0.0
ATP13A3	79572	symbol	H. sapiens	79572	H. sapiens	0.0	0.0	0.0	0.0	0.0	0.0	0.0	0.0	0.0	0.0	0.0	0.0	0.0	0.0	0.0	0.0	0.0	0.0	0.0	0.0
CCSER1	401145	symbol	H. sapiens	401145	H. sapiens	0.0	0.0	0.0	0.0	0.0	0.0	0.0	0.0	0.0	0.0	0.0	0.0	0.0	0.0	0.0	0.0	0.0	0.0	0.0	0.0
ARHGAP6	395	symbol	H. sapiens	395	H. sapiens	0.0	0.0	0.0	0.0	0.0	0.0	0.0	0.0	0.0	0.0	0.0	0.0	0.0	0.0	0.0	0.0	0.0	0.0	0.0	0.0
TIAL1	7073	symbol	H. sapiens	7073	H. sapiens	0.0	0.0	0.0	0.0	0.0	0.0	0.0	0.0	0.0	0.0	0.0	0.0	0.0	0.0	0.0	0.0	0.0	0.0	0.0	0.0
B3GNT5	84002	symbol	H. sapiens	84002	H. sapiens	0.0	0.0	0.0	0.0	0.0	0.0	0.0	0.0	0.0	0.0	0.0	0.0	0.0	1.0	0.0	0.0	0.0	0.0	0.0	0.0
CEBPG	1054	symbol	H. sapiens	1054	H. sapiens	0.0	0.0	0.0	0.0	0.0	0.0	0.0	0.0	0.0	0.0	0.0	0.0	0.0	0.0	0.0	0.0	0.0	1.0	0.0	0.0
SRSF7	6432	symbol	H. sapiens	6432	H. sapiens	0.0	0.0	0.0	0.0	0.0	0.0	0.0	0.0	0.0	0.0	0.0	0.0	0.0	0.0	0.0	0.0	0.0	0.0	0.0	0.0
RIMS2	9699	symbol	H. sapiens	9699	H. sapiens	0.0	0.0	0.0	0.0	0.0	0.0	0.0	0.0	0.0	0.0	0.0	0.0	0.0	0.0	0.0	0.0	0.0	0.0	0.0	0.0
EEF1A1	1915	symbol	H. sapiens	1915	H. sapiens	0.0	0.0	0.0	0.0	0.0	0.0	0.0	0.0	0.0	0.0	0.0	0.0	0.0	0.0	0.0	0.0	0.0	0.0	0.0	0.0
UBE2L3	7332	symbol	H. sapiens	7332	H. sapiens	0.0	0.0	0.0	0.0	0.0	0.0	0.0	0.0	0.0	0.0	0.0	0.0	0.0	0.0	0.0	0.0	0.0	0.0	0.0	0.0
SIAH3	283514	symbol	H. sapiens	283514	H. sapiens	0.0	0.0	0.0	0.0	0.0	0.0	0.0	0.0	0.0	0.0	0.0	0.0	0.0	0.0	0.0	0.0	0.0	0.0	0.0	0.0
WDR92	116143	gene_synonym	H. sapiens	116143	H. sapiens	0.0	0.0	0.0	0.0	0.0	0.0	0.0	0.0	0.0	0.0	0.0	0.0	0.0	0.0	0.0	0.0	0.0	0.0	0.0	0.0
POLR3A	11128	symbol	H. sapiens	11128	H. sapiens	0.0	0.0	0.0	0.0	0.0	0.0	0.0	0.0	0.0	0.0	0.0	0.0	0.0	0.0	0.0	0.0	0.0	0.0	0.0	0.0
PPARGC1B	133522	symbol	H. sapiens	133522	H. sapiens	0.0	0.0	0.0	0.0	0.0	0.0	0.0	0.0	0.0	0.0	0.0	0.0	0.0	0.0	0.0	0.0	0.0	1.0	0.0	0.0
RNF168	165918	symbol	H. sapiens	165918	H. sapiens	0.0	0.0	0.0	0.0	0.0	0.0	0.0	0.0	0.0	0.0	0.0	0.0	0.0	0.0	0.0	0.0	0.0	0.0	0.0	0.0
NFATC2	4773	symbol	H. sapiens	4773	H. sapiens	0.0	0.0	1.0	1.0	0.0	0.0	0.0	0.0	1.0	1.0	1.0	0.0	1.0	0.0	0.0	0.0	0.0	0.0	0.0	0.0
LAMP2	3920	symbol	H. sapiens	3920	H. sapiens	0.0	0.0	0.0	0.0	0.0	0.0	0.0	0.0	0.0	0.0	0.0	0.0	0.0	0.0	0.0	0.0	0.0	0.0	0.0	0.0
LIN28B	389421	symbol	H. sapiens	389421	H. sapiens	1.0	0.0	0.0	0.0	0.0	0.0	1.0	0.0	0.0	0.0	0.0	0.0	0.0	0.0	0.0	0.0	0.0	0.0	0.0	0.0
DYRK1A	1859	symbol	H. sapiens	1859	H. sapiens	0.0	0.0	0.0	0.0	0.0	0.0	0.0	0.0	0.0	0.0	0.0	0.0	0.0	0.0	0.0	0.0	0.0	0.0	0.0	0.0
CDK15	65061	symbol	H. sapiens	65061	H. sapiens	0.0	0.0	0.0	0.0	0.0	0.0	0.0	0.0	0.0	0.0	0.0	0.0	0.0	0.0	0.0	0.0	0.0	0.0	0.0	0.0
FMNL3	91010	symbol	H. sapiens	91010	H. sapiens	0.0	0.0	0.0	0.0	0.0	0.0	0.0	0.0	0.0	0.0	0.0	0.0	0.0	0.0	0.0	0.0	0.0	0.0	0.0	0.0
ARHGAP36	158763	symbol	H. sapiens	158763	H. sapiens	0.0	0.0	0.0	0.0	0.0	0.0	0.0	0.0	0.0	0.0	0.0	0.0	0.0	0.0	0.0	0.0	0.0	0.0	0.0	0.0
TAX1BP1	8887	symbol	H. sapiens	8887	H. sapiens	0.0	0.0	0.0	0.0	0.0	0.0	0.0	0.0	0.0	0.0	0.0	0.0	0.0	0.0	0.0	0.0	0.0	0.0	0.0	0.0
EIF2S1	1965	symbol	H. sapiens	1965	H. sapiens	0.0	0.0	1.0	1.0	0.0	0.0	0.0	0.0	1.0	0.0	0.0	0.0	0.0	0.0	0.0	0.0	0.0	0.0	1.0	0.0
FBXO42	54455	symbol	H. sapiens	54455	H. sapiens	0.0	0.0	0.0	0.0	0.0	0.0	0.0	0.0	0.0	0.0	0.0	0.0	0.0	0.0	0.0	0.0	0.0	0.0	0.0	0.0
MAB21L1	4081	symbol	H. sapiens	4081	H. sapiens	0.0	0.0	0.0	0.0	0.0	0.0	0.0	0.0	0.0	0.0	0.0	0.0	0.0	0.0	0.0	0.0	0.0	0.0	0.0	0.0
CDCA7	83879	symbol	H. sapiens	83879	H. sapiens	0.0	0.0	0.0	0.0	0.0	0.0	0.0	0.0	0.0	0.0	0.0	0.0	0.0	0.0	0.0	0.0	0.0	0.0	0.0	0.0
TTL	150465	symbol	H. sapiens	150465	H. sapiens	0.0	0.0	0.0	0.0	0.0	0.0	0.0	0.0	0.0	0.0	0.0	0.0	0.0	0.0	0.0	0.0	0.0	0.0	0.0	0.0
NCOA3	8202	symbol	H. sapiens	8202	H. sapiens	0.0	1.0	1.0	0.0	0.0	1.0	0.0	0.0	0.0	0.0	0.0	0.0	0.0	1.0	0.0	0.0	0.0	0.0	0.0	0.0
SEC14L5	9717	symbol	H. sapiens	9717	H. sapiens	0.0	0.0	0.0	0.0	0.0	0.0	0.0	0.0	0.0	0.0	0.0	0.0	0.0	0.0	0.0	0.0	0.0	0.0	0.0	0.0
B3GNT7	93010	symbol	H. sapiens	93010	H. sapiens	0.0	0.0	0.0	0.0	0.0	0.0	0.0	0.0	0.0	0.0	0.0	0.0	0.0	0.0	0.0	0.0	0.0	0.0	0.0	0.0
MTF1	4520	symbol	H. sapiens	4520	H. sapiens	0.0	0.0	0.0	0.0	0.0	0.0	0.0	0.0	0.0	0.0	0.0	0.0	0.0	0.0	0.0	0.0	0.0	0.0	0.0	0.0
EPM2AIP1	9852	symbol	H. sapiens	9852	H. sapiens	0.0	0.0	0.0	0.0	0.0	0.0	0.0	0.0	0.0	0.0	0.0	0.0	0.0	0.0	0.0	0.0	0.0	0.0	0.0	0.0
CTNNB1	1499	symbol	H. sapiens	1499	H. sapiens	1.0	0.0	1.0	1.0	0.0	0.0	1.0	1.0	1.0	0.0	0.0	0.0	1.0	0.0	0.0	0.0	0.0	1.0	1.0	0.0
THUMPD3	25917	symbol	H. sapiens	25917	H. sapiens	0.0	0.0	0.0	0.0	0.0	0.0	0.0	0.0	0.0	0.0	0.0	0.0	0.0	0.0	0.0	0.0	0.0	0.0	0.0	0.0
ZNF264	9422	symbol	H. sapiens	9422	H. sapiens	0.0	0.0	0.0	0.0	0.0	0.0	0.0	0.0	0.0	0.0	0.0	0.0	0.0	0.0	0.0	0.0	0.0	0.0	0.0	0.0
TBRG4	9238	symbol	H. sapiens	9238	H. sapiens	0.0	0.0	0.0	0.0	0.0	0.0	0.0	0.0	0.0	0.0	0.0	0.0	0.0	0.0	0.0	0.0	0.0	0.0	0.0	0.0
ASH1L	55870	symbol	H. sapiens	55870	H. sapiens	0.0	0.0	0.0	0.0	0.0	0.0	0.0	0.0	0.0	0.0	0.0	1.0	0.0	0.0	0.0	0.0	0.0	0.0	0.0	0.0
SMAD1	4086	symbol	H. sapiens	4086	H. sapiens	0.0	0.0	0.0	0.0	0.0	0.0	1.0	0.0	0.0	0.0	0.0	0.0	1.0	0.0	0.0	0.0	0.0	1.0	0.0	0.0
CR2	1380	symbol	H. sapiens	1380	H. sapiens	0.0	0.0	0.0	0.0	0.0	0.0	0.0	0.0	0.0	0.0	1.0	0.0	0.0	0.0	0.0	0.0	0.0	0.0	1.0	0.0
DEK	7913	symbol	H. sapiens	7913	H. sapiens	0.0	0.0	0.0	0.0	0.0	0.0	0.0	0.0	0.0	0.0	0.0	0.0	0.0	0.0	0.0	0.0	0.0	0.0	0.0	0.0
CASP7	840	symbol	H. sapiens	840	H. sapiens	0.0	0.0	1.0	0.0	0.0	0.0	0.0	1.0	1.0	1.0	0.0	0.0	0.0	0.0	0.0	0.0	0.0	0.0	0.0	0.0
ZBTB21	49854	symbol	H. sapiens	49854	H. sapiens	0.0	0.0	0.0	0.0	0.0	0.0	0.0	0.0	0.0	0.0	0.0	0.0	0.0	0.0	0.0	0.0	0.0	0.0	0.0	0.0
RNASEL	6041	symbol	H. sapiens	6041	H. sapiens	0.0	0.0	0.0	0.0	0.0	0.0	0.0	0.0	0.0	0.0	0.0	0.0	0.0	0.0	0.0	0.0	0.0	0.0	0.0	0.0
PSMF1	9491	symbol	H. sapiens	9491	H. sapiens	0.0	0.0	0.0	0.0	0.0	0.0	0.0	0.0	0.0	0.0	0.0	0.0	0.0	0.0	0.0	0.0	0.0	0.0	0.0	0.0
TOM1	10043	symbol	H. sapiens	10043	H. sapiens	0.0	0.0	0.0	0.0	0.0	0.0	0.0	0.0	0.0	0.0	0.0	0.0	0.0	0.0	0.0	0.0	0.0	0.0	0.0	0.0
HNRNPH1	3187	symbol	H. sapiens	3187	H. sapiens	0.0	0.0	0.0	0.0	0.0	0.0	0.0	0.0	0.0	0.0	0.0	0.0	0.0	0.0	0.0	0.0	0.0	0.0	0.0	0.0
PHF2	5253	symbol	H. sapiens	5253	H. sapiens	0.0	0.0	0.0	0.0	0.0	0.0	0.0	0.0	0.0	0.0	0.0	0.0	0.0	0.0	0.0	0.0	0.0	0.0	0.0	0.0
CNRIP1	25927	symbol	H. sapiens	25927	H. sapiens	0.0	0.0	0.0	0.0	0.0	0.0	0.0	0.0	0.0	0.0	0.0	0.0	0.0	0.0	0.0	0.0	0.0	0.0	0.0	0.0
PLAGL2	5326	symbol	H. sapiens	5326	H. sapiens	0.0	0.0	0.0	0.0	0.0	0.0	0.0	0.0	0.0	0.0	0.0	0.0	0.0	0.0	0.0	0.0	0.0	0.0	0.0	0.0
YOD1	55432	symbol	H. sapiens	55432	H. sapiens	0.0	0.0	0.0	0.0	0.0	0.0	0.0	0.0	0.0	0.0	0.0	0.0	0.0	0.0	0.0	0.0	0.0	0.0	0.0	0.0
PRDM11	56981	symbol	H. sapiens	56981	H. sapiens	0.0	0.0	0.0	0.0	0.0	0.0	0.0	0.0	0.0	0.0	0.0	0.0	0.0	0.0	0.0	0.0	0.0	0.0	0.0	0.0
FASLG	356	symbol	H. sapiens	356	H. sapiens	1.0	1.0	1.0	0.0	0.0	0.0	0.0	1.0	1.0	0.0	0.0	0.0	0.0	0.0	0.0	0.0	0.0	0.0	1.0	0.0
ZNF367	195828	symbol	H. sapiens	195828	H. sapiens	0.0	0.0	0.0	0.0	0.0	0.0	0.0	0.0	0.0	0.0	0.0	0.0	0.0	0.0	0.0	0.0	0.0	0.0	0.0	0.0
VCL	7414	symbol	H. sapiens	7414	H. sapiens	0.0	0.0	1.0	1.0	0.0	0.0	0.0	0.0	0.0	0.0	0.0	0.0	0.0	0.0	0.0	0.0	0.0	0.0	0.0	0.0
SKP2	6502	symbol	H. sapiens	6502	H. sapiens	0.0	0.0	0.0	0.0	0.0	0.0	0.0	0.0	0.0	0.0	0.0	0.0	0.0	0.0	0.0	0.0	0.0	0.0	0.0	0.0
TGFBI	7045	symbol	H. sapiens	7045	H. sapiens	0.0	0.0	0.0	0.0	0.0	0.0	0.0	0.0	0.0	0.0	0.0	0.0	0.0	0.0	0.0	0.0	0.0	0.0	0.0	0.0
PLAG1	5324	symbol	H. sapiens	5324	H. sapiens	0.0	0.0	0.0	0.0	0.0	0.0	0.0	0.0	0.0	0.0	0.0	0.0	0.0	0.0	0.0	0.0	0.0	0.0	0.0	0.0
IL12A	3592	symbol	H. sapiens	3592	H. sapiens	0.0	0.0	1.0	0.0	0.0	0.0	0.0	1.0	1.0	0.0	1.0	0.0	0.0	1.0	1.0	0.0	0.0	0.0	1.0	0.0
CREBRF	153222	symbol	H. sapiens	153222	H. sapiens	0.0	0.0	0.0	0.0	0.0	0.0	0.0	0.0	0.0	0.0	0.0	0.0	0.0	0.0	0.0	0.0	0.0	0.0	0.0	0.0
RAB6D	150786	symbol	H. sapiens	150786	H. sapiens	0.0	0.0	0.0	0.0	0.0	0.0	0.0	0.0	0.0	0.0	0.0	0.0	0.0	0.0	0.0	0.0	0.0	0.0	0.0	0.0
KRIT1	889	symbol	H. sapiens	889	H. sapiens	0.0	0.0	0.0	0.0	0.0	0.0	0.0	0.0	0.0	0.0	0.0	0.0	0.0	0.0	0.0	0.0	0.0	0.0	0.0	0.0
PELI1	57162	symbol	H. sapiens	57162	H. sapiens	0.0	0.0	0.0	0.0	0.0	0.0	0.0	0.0	1.0	1.0	0.0	0.0	0.0	0.0	0.0	0.0	0.0	0.0	0.0	0.0
RBPJ	3516	symbol	H. sapiens	3516	H. sapiens	0.0	0.0	1.0	0.0	0.0	0.0	0.0	0.0	0.0	0.0	0.0	0.0	0.0	0.0	0.0	0.0	0.0	1.0	1.0	0.0
RALGPS2	55103	symbol	H. sapiens	55103	H. sapiens	0.0	0.0	0.0	0.0	0.0	0.0	0.0	0.0	0.0	0.0	0.0	0.0	0.0	0.0	0.0	0.0	0.0	0.0	0.0	0.0
ADGRG2	10149	symbol	H. sapiens	10149	H. sapiens	0.0	0.0	0.0	0.0	0.0	0.0	0.0	0.0	0.0	0.0	0.0	0.0	0.0	0.0	0.0	0.0	0.0	0.0	0.0	0.0
GATAD2B	57459	symbol	H. sapiens	57459	H. sapiens	0.0	0.0	0.0	0.0	0.0	0.0	0.0	0.0	0.0	0.0	0.0	0.0	0.0	0.0	0.0	0.0	0.0	0.0	0.0	0.0
PBRM1	55193	symbol	H. sapiens	55193	H. sapiens	0.0	0.0	0.0	0.0	0.0	0.0	0.0	0.0	0.0	0.0	0.0	0.0	0.0	0.0	0.0	0.0	0.0	0.0	0.0	0.0
SCML2	10389	symbol	H. sapiens	10389	H. sapiens	0.0	0.0	0.0	0.0	1.0	0.0	0.0	0.0	0.0	0.0	0.0	0.0	0.0	0.0	0.0	0.0	0.0	0.0	0.0	0.0
RSAD2	91543	symbol	H. sapiens	91543	H. sapiens	0.0	0.0	0.0	0.0	0.0	0.0	0.0	0.0	0.0	0.0	0.0	0.0	0.0	0.0	0.0	0.0	0.0	0.0	0.0	0.0
PPP1R3B	79660	symbol	H. sapiens	79660	H. sapiens	0.0	1.0	0.0	0.0	0.0	0.0	0.0	0.0	0.0	0.0	0.0	0.0	1.0	0.0	0.0	0.0	0.0	0.0	0.0	0.0
PLEKHA1	59338	symbol	H. sapiens	59338	H. sapiens	0.0	0.0	0.0	0.0	0.0	1.0	0.0	0.0	0.0	0.0	0.0	0.0	0.0	0.0	0.0	0.0	0.0	0.0	0.0	0.0
FGF18	8817	symbol	H. sapiens	8817	H. sapiens	1.0	1.0	1.0	0.0	0.0	0.0	0.0	0.0	0.0	1.0	0.0	0.0	0.0	0.0	0.0	0.0	0.0	1.0	0.0	0.0
SPRY1	10252	symbol	H. sapiens	10252	H. sapiens	0.0	0.0	0.0	0.0	0.0	0.0	0.0	1.0	0.0	0.0	0.0	0.0	0.0	1.0	0.0	0.0	0.0	0.0	0.0	0.0
FAM13A	10144	symbol	H. sapiens	10144	H. sapiens	0.0	0.0	0.0	0.0	0.0	0.0	0.0	0.0	0.0	0.0	0.0	0.0	0.0	0.0	0.0	0.0	0.0	0.0	0.0	0.0
STAT3	6774	symbol	H. sapiens	6774	H. sapiens	0.0	1.0	1.0	1.0	0.0	0.0	0.0	1.0	1.0	0.0	0.0	0.0	0.0	1.0	1.0	0.0	1.0	1.0	1.0	0.0
BCL7A	605	symbol	H. sapiens	605	H. sapiens	0.0	0.0	0.0	0.0	0.0	0.0	0.0	0.0	0.0	0.0	0.0	0.0	0.0	0.0	0.0	0.0	0.0	0.0	0.0	0.0
SKI	6497	symbol	H. sapiens	6497	H. sapiens	0.0	0.0	0.0	0.0	0.0	0.0	1.0	0.0	0.0	0.0	0.0	0.0	0.0	0.0	0.0	0.0	0.0	1.0	0.0	0.0
YAP1	10413	symbol	H. sapiens	10413	H. sapiens	1.0	0.0	0.0	0.0	0.0	0.0	1.0	1.0	0.0	0.0	0.0	0.0	0.0	0.0	0.0	0.0	0.0	0.0	0.0	0.0
MALT1	10892	symbol	H. sapiens	10892	H. sapiens	0.0	0.0	1.0	0.0	0.0	0.0	0.0	0.0	0.0	0.0	1.0	0.0	0.0	0.0	0.0	0.0	0.0	0.0	0.0	0.0
ZBTB41	360023	symbol	H. sapiens	360023	H. sapiens	0.0	0.0	0.0	0.0	0.0	0.0	0.0	0.0	0.0	0.0	0.0	0.0	0.0	0.0	0.0	0.0	0.0	0.0	0.0	0.0
KLF3	51274	symbol	H. sapiens	51274	H. sapiens	0.0	0.0	0.0	0.0	0.0	0.0	0.0	0.0	0.0	0.0	0.0	0.0	0.0	0.0	0.0	0.0	0.0	0.0	0.0	0.0
CCL1	6346	symbol	H. sapiens	6346	H. sapiens	0.0	0.0	0.0	0.0	0.0	0.0	0.0	0.0	0.0	0.0	0.0	0.0	0.0	0.0	0.0	0.0	0.0	0.0	0.0	0.0
NKIRAS1	28512	symbol	H. sapiens	28512	H. sapiens	0.0	0.0	0.0	0.0	0.0	0.0	0.0	0.0	0.0	0.0	0.0	0.0	0.0	0.0	0.0	0.0	0.0	0.0	0.0	0.0
OSR1	130497	symbol	H. sapiens	130497	H. sapiens	0.0	0.0	0.0	0.0	0.0	0.0	0.0	0.0	0.0	0.0	0.0	0.0	0.0	0.0	0.0	0.0	0.0	0.0	0.0	0.0
PAN3	255967	symbol	H. sapiens	255967	H. sapiens	0.0	0.0	0.0	0.0	0.0	0.0	0.0	0.0	0.0	0.0	0.0	0.0	0.0	0.0	0.0	0.0	0.0	0.0	0.0	0.0
KDM7A	80853	symbol	H. sapiens	80853	H. sapiens	0.0	0.0	0.0	0.0	0.0	0.0	0.0	0.0	0.0	0.0	0.0	0.0	0.0	0.0	0.0	0.0	0.0	0.0	0.0	0.0
CASKIN1	57524	symbol	H. sapiens	57524	H. sapiens	0.0	0.0	0.0	0.0	0.0	0.0	0.0	0.0	0.0	0.0	0.0	0.0	0.0	0.0	0.0	0.0	0.0	0.0	0.0	0.0
PDCD4	27250	symbol	H. sapiens	27250	H. sapiens	0.0	0.0	1.0	0.0	0.0	0.0	0.0	1.0	1.0	0.0	0.0	0.0	0.0	0.0	0.0	0.0	0.0	1.0	0.0	0.0
GID4	79018	symbol	H. sapiens	79018	H. sapiens	0.0	0.0	0.0	0.0	0.0	0.0	0.0	0.0	0.0	0.0	0.0	0.0	0.0	0.0	0.0	0.0	0.0	0.0	0.0	0.0
HSD17B4	3295	symbol	H. sapiens	3295	H. sapiens	0.0	0.0	0.0	0.0	0.0	0.0	0.0	1.0	0.0	0.0	0.0	0.0	0.0	0.0	0.0	1.0	0.0	0.0	0.0	0.0
PDZD2	23037	symbol	H. sapiens	23037	H. sapiens	0.0	0.0	0.0	0.0	0.0	0.0	0.0	0.0	0.0	0.0	0.0	0.0	0.0	0.0	0.0	0.0	0.0	0.0	0.0	0.0
UBE2D3	7323	symbol	H. sapiens	7323	H. sapiens	0.0	0.0	0.0	0.0	1.0	0.0	0.0	0.0	0.0	0.0	0.0	0.0	0.0	0.0	0.0	0.0	0.0	0.0	0.0	0.0
AKAP12	9590	symbol	H. sapiens	9590	H. sapiens	0.0	0.0	0.0	0.0	0.0	0.0	0.0	0.0	0.0	1.0	0.0	0.0	0.0	0.0	0.0	0.0	0.0	0.0	0.0	1.0
CPEB3	22849	symbol	H. sapiens	22849	H. sapiens	0.0	0.0	0.0	0.0	0.0	0.0	0.0	0.0	0.0	0.0	0.0	0.0	0.0	0.0	0.0	0.0	0.0	0.0	0.0	0.0
RECK	8434	symbol	H. sapiens	8434	H. sapiens	0.0	0.0	0.0	0.0	0.0	0.0	0.0	0.0	0.0	0.0	0.0	0.0	0.0	0.0	0.0	0.0	0.0	0.0	0.0	0.0
CCL20	6364	symbol	H. sapiens	6364	H. sapiens	0.0	0.0	0.0	0.0	0.0	0.0	0.0	0.0	1.0	0.0	0.0	0.0	0.0	1.0	0.0	0.0	0.0	0.0	1.0	0.0
PPP1R3A	5506	symbol	H. sapiens	5506	H. sapiens	0.0	1.0	0.0	0.0	0.0	0.0	0.0	0.0	0.0	0.0	0.0	0.0	0.0	0.0	0.0	0.0	0.0	0.0	0.0	0.0
NTF3	4908	symbol	H. sapiens	4908	H. sapiens	0.0	0.0	0.0	0.0	0.0	0.0	0.0	0.0	0.0	0.0	0.0	0.0	0.0	0.0	0.0	0.0	0.0	0.0	0.0	0.0
TIMP3	7078	symbol	H. sapiens	7078	H. sapiens	0.0	0.0	1.0	0.0	0.0	0.0	0.0	1.0	0.0	0.0	0.0	0.0	0.0	0.0	0.0	0.0	0.0	0.0	1.0	0.0
ANGPTL5	253935	symbol	H. sapiens	253935	H. sapiens	0.0	0.0	0.0	0.0	0.0	0.0	0.0	0.0	0.0	0.0	0.0	0.0	0.0	0.0	0.0	0.0	0.0	0.0	0.0	0.0
BCL11B	64919	symbol	H. sapiens	64919	H. sapiens	0.0	0.0	0.0	0.0	0.0	0.0	0.0	0.0	0.0	0.0	0.0	0.0	0.0	0.0	0.0	1.0	0.0	0.0	0.0	0.0
JAG1	182	symbol	H. sapiens	182	H. sapiens	0.0	0.0	1.0	1.0	0.0	0.0	0.0	0.0	1.0	0.0	0.0	0.0	0.0	0.0	0.0	0.0	0.0	1.0	0.0	0.0
FAM3C	10447	symbol	H. sapiens	10447	H. sapiens	0.0	0.0	0.0	0.0	0.0	0.0	0.0	0.0	0.0	0.0	0.0	0.0	0.0	0.0	0.0	0.0	0.0	0.0	0.0	0.0
MEI4	101928601	symbol	H. sapiens	101928601	H. sapiens	0.0	0.0	0.0	0.0	0.0	0.0	0.0	0.0	0.0	0.0	0.0	0.0	0.0	0.0	0.0	0.0	0.0	0.0	0.0	0.0
EPM2A	7957	symbol	H. sapiens	7957	H. sapiens	0.0	0.0	0.0	0.0	0.0	0.0	0.0	0.0	0.0	0.0	0.0	0.0	0.0	0.0	0.0	0.0	0.0	0.0	0.0	0.0
SLC30A10	55532	symbol	H. sapiens	55532	H. sapiens	0.0	0.0	0.0	0.0	0.0	0.0	0.0	0.0	0.0	0.0	0.0	0.0	0.0	0.0	0.0	0.0	0.0	0.0	0.0	0.0
BTG2	7832	symbol	H. sapiens	7832	H. sapiens	0.0	0.0	0.0	0.0	0.0	0.0	0.0	0.0	0.0	0.0	0.0	0.0	0.0	0.0	0.0	0.0	0.0	0.0	1.0	0.0
SYT15	83849	symbol	H. sapiens	83849	H. sapiens	0.0	0.0	0.0	0.0	0.0	0.0	0.0	0.0	0.0	0.0	0.0	0.0	0.0	0.0	0.0	0.0	0.0	0.0	0.0	0.0
MPRIP	23164	symbol	H. sapiens	23164	H. sapiens	0.0	0.0	0.0	0.0	0.0	0.0	0.0	0.0	0.0	0.0	0.0	0.0	0.0	0.0	0.0	0.0	0.0	0.0	0.0	0.0
NFIA	4774	symbol	H. sapiens	4774	H. sapiens	0.0	0.0	0.0	0.0	0.0	0.0	0.0	0.0	0.0	0.0	0.0	0.0	0.0	0.0	0.0	0.0	0.0	0.0	0.0	0.0
KLHL15	80311	symbol	H. sapiens	80311	H. sapiens	0.0	0.0	0.0	0.0	0.0	0.0	0.0	0.0	0.0	0.0	0.0	0.0	0.0	0.0	0.0	0.0	0.0	0.0	0.0	0.0
CFAP300	85016	symbol	H. sapiens	85016	H. sapiens	0.0	0.0	0.0	0.0	0.0	0.0	0.0	0.0	0.0	0.0	0.0	0.0	0.0	0.0	0.0	0.0	0.0	0.0	0.0	0.0
GLCCI1	113263	symbol	H. sapiens	113263	H. sapiens	0.0	0.0	0.0	0.0	0.0	0.0	0.0	0.0	0.0	0.0	0.0	0.0	0.0	0.0	0.0	0.0	0.0	0.0	0.0	0.0
SPRY2	10253	symbol	H. sapiens	10253	H. sapiens	0.0	1.0	1.0	0.0	0.0	1.0	0.0	1.0	0.0	0.0	0.0	0.0	0.0	0.0	0.0	0.0	0.0	0.0	0.0	0.0
LRRC57	255252	symbol	H. sapiens	255252	H. sapiens	0.0	0.0	0.0	0.0	0.0	0.0	0.0	0.0	0.0	0.0	0.0	0.0	0.0	0.0	0.0	0.0	0.0	0.0	0.0	0.0
STAG2	10735	symbol	H. sapiens	10735	H. sapiens	0.0	0.0	0.0	0.0	0.0	0.0	0.0	0.0	0.0	0.0	0.0	0.0	0.0	0.0	0.0	0.0	0.0	0.0	0.0	0.0
KDM1B	221656	symbol	H. sapiens	221656	H. sapiens	0.0	0.0	0.0	0.0	0.0	0.0	0.0	0.0	0.0	0.0	0.0	0.0	0.0	0.0	0.0	0.0	0.0	0.0	0.0	0.0
GRAMD2B	65983	symbol	H. sapiens	65983	H. sapiens	0.0	0.0	0.0	0.0	0.0	0.0	0.0	0.0	0.0	0.0	0.0	0.0	0.0	0.0	0.0	0.0	0.0	0.0	0.0	0.0
RMND5A	64795	symbol	H. sapiens	64795	H. sapiens	0.0	0.0	0.0	0.0	0.0	0.0	0.0	0.0	0.0	0.0	0.0	0.0	0.0	0.0	0.0	0.0	0.0	0.0	0.0	0.0
C7	730	symbol	H. sapiens	730	H. sapiens	0.0	0.0	0.0	0.0	0.0	0.0	0.0	0.0	0.0	0.0	0.0	0.0	0.0	0.0	0.0	0.0	0.0	0.0	0.0	0.0
ALX4	60529	symbol	H. sapiens	60529	H. sapiens	0.0	0.0	0.0	0.0	0.0	0.0	0.0	0.0	0.0	0.0	0.0	0.0	0.0	0.0	0.0	0.0	0.0	0.0	0.0	0.0
RASA1	5921	symbol	H. sapiens	5921	H. sapiens	1.0	1.0	0.0	0.0	0.0	0.0	0.0	1.0	0.0	0.0	0.0	0.0	0.0	0.0	0.0	0.0	0.0	0.0	0.0	0.0
SOX5	6660	symbol	H. sapiens	6660	H. sapiens	0.0	0.0	0.0	0.0	0.0	0.0	0.0	0.0	0.0	0.0	0.0	0.0	0.0	0.0	0.0	0.0	0.0	0.0	0.0	0.0
RNF103	7844	symbol	H. sapiens	7844	H. sapiens	0.0	0.0	0.0	0.0	0.0	0.0	0.0	0.0	0.0	0.0	0.0	0.0	0.0	0.0	0.0	0.0	0.0	0.0	0.0	0.0
GLIS2	84662	symbol	H. sapiens	84662	H. sapiens	0.0	0.0	0.0	0.0	0.0	0.0	0.0	0.0	0.0	0.0	0.0	0.0	0.0	0.0	0.0	0.0	0.0	0.0	0.0	0.0
NEGR1	257194	symbol	H. sapiens	257194	H. sapiens	0.0	0.0	0.0	0.0	0.0	0.0	0.0	0.0	0.0	0.0	0.0	0.0	0.0	0.0	0.0	0.0	0.0	0.0	0.0	0.0
ARHGAP24	83478	symbol	H. sapiens	83478	H. sapiens	0.0	0.0	0.0	0.0	0.0	0.0	0.0	0.0	0.0	0.0	0.0	0.0	0.0	0.0	0.0	0.0	0.0	0.0	0.0	0.0
NIPAL1	152519	symbol	H. sapiens	152519	H. sapiens	0.0	0.0	0.0	0.0	0.0	0.0	0.0	0.0	0.0	0.0	0.0	0.0	0.0	0.0	0.0	0.0	0.0	0.0	0.0	0.0
LTV1	84946	symbol	H. sapiens	84946	H. sapiens	0.0	0.0	0.0	0.0	0.0	0.0	0.0	0.0	0.0	0.0	0.0	0.0	0.0	0.0	0.0	0.0	0.0	0.0	0.0	0.0
ANKS1B	56899	symbol	H. sapiens	56899	H. sapiens	0.0	0.0	0.0	0.0	0.0	0.0	0.0	0.0	0.0	0.0	0.0	0.0	0.0	0.0	0.0	0.0	0.0	0.0	0.0	0.0
TMEM170A	124491	symbol	H. sapiens	124491	H. sapiens	0.0	0.0	0.0	0.0	0.0	0.0	0.0	0.0	0.0	0.0	0.0	0.0	0.0	0.0	0.0	0.0	0.0	0.0	0.0	0.0
HIPK3	10114	symbol	H. sapiens	10114	H. sapiens	0.0	0.0	0.0	0.0	0.0	1.0	0.0	0.0	0.0	0.0	0.0	0.0	0.0	0.0	0.0	0.0	0.0	0.0	0.0	0.0
ELF2	1998	symbol	H. sapiens	1998	H. sapiens	0.0	0.0	0.0	0.0	0.0	0.0	0.0	0.0	0.0	0.0	0.0	0.0	0.0	0.0	0.0	0.0	0.0	0.0	0.0	0.0
EPHA4	2043	symbol	H. sapiens	2043	H. sapiens	0.0	0.0	0.0	0.0	0.0	0.0	0.0	0.0	0.0	0.0	0.0	0.0	0.0	0.0	0.0	0.0	0.0	0.0	0.0	0.0
PPP1R3D	5509	symbol	H. sapiens	5509	H. sapiens	0.0	1.0	0.0	0.0	0.0	0.0	0.0	0.0	0.0	0.0	0.0	0.0	0.0	0.0	0.0	0.0	0.0	0.0	0.0	0.0
RAD51AP1	10635	symbol	H. sapiens	10635	H. sapiens	0.0	0.0	0.0	0.0	0.0	0.0	0.0	0.0	0.0	0.0	0.0	0.0	0.0	0.0	0.0	0.0	0.0	0.0	0.0	0.0
CLDN8	9073	symbol	H. sapiens	9073	H. sapiens	0.0	0.0	0.0	0.0	0.0	0.0	0.0	0.0	0.0	0.0	0.0	0.0	0.0	0.0	0.0	0.0	0.0	0.0	0.0	0.0
EHD1	10938	symbol	H. sapiens	10938	H. sapiens	0.0	0.0	0.0	0.0	0.0	0.0	0.0	0.0	0.0	0.0	0.0	0.0	0.0	0.0	0.0	0.0	0.0	0.0	0.0	0.0
ATXN10	25814	symbol	H. sapiens	25814	H. sapiens	0.0	0.0	0.0	0.0	0.0	0.0	0.0	0.0	0.0	0.0	0.0	0.0	0.0	0.0	0.0	0.0	0.0	0.0	0.0	0.0
MCMDC2	157777	symbol	H. sapiens	157777	H. sapiens	0.0	0.0	0.0	0.0	0.0	0.0	0.0	0.0	0.0	0.0	0.0	0.0	0.0	0.0	0.0	0.0	0.0	0.0	0.0	0.0
ITCH	83737	symbol	H. sapiens	83737	H. sapiens	0.0	1.0	0.0	1.0	0.0	1.0	0.0	0.0	1.0	0.0	0.0	0.0	0.0	0.0	0.0	0.0	0.0	0.0	0.0	0.0
MATN2	4147	symbol	H. sapiens	4147	H. sapiens	0.0	0.0	0.0	0.0	0.0	0.0	0.0	0.0	0.0	0.0	0.0	0.0	0.0	0.0	0.0	0.0	0.0	0.0	0.0	0.0
NPPB	4879	symbol	H. sapiens	4879	H. sapiens	0.0	0.0	0.0	0.0	0.0	0.0	0.0	1.0	0.0	1.0	0.0	0.0	0.0	0.0	0.0	0.0	0.0	0.0	1.0	0.0
RASA2	5922	symbol	H. sapiens	5922	H. sapiens	1.0	1.0	0.0	0.0	0.0	0.0	0.0	0.0	0.0	0.0	0.0	0.0	0.0	0.0	0.0	0.0	0.0	0.0	0.0	0.0
CLIC2	1193	symbol	H. sapiens	1193	H. sapiens	0.0	0.0	0.0	0.0	0.0	0.0	0.0	0.0	0.0	0.0	0.0	0.0	0.0	0.0	0.0	0.0	0.0	0.0	0.0	0.0
SMARCD1	6602	symbol	H. sapiens	6602	H. sapiens	0.0	0.0	1.0	0.0	0.0	0.0	0.0	1.0	0.0	0.0	0.0	0.0	0.0	0.0	0.0	0.0	0.0	0.0	0.0	0.0
USP15	9958	symbol	H. sapiens	9958	H. sapiens	0.0	0.0	0.0	0.0	0.0	0.0	0.0	0.0	0.0	0.0	0.0	0.0	0.0	0.0	0.0	0.0	0.0	0.0	0.0	0.0
MAST4	375449	symbol	H. sapiens	375449	H. sapiens	0.0	0.0	0.0	0.0	0.0	0.0	0.0	0.0	0.0	0.0	0.0	0.0	0.0	0.0	0.0	0.0	0.0	0.0	0.0	0.0
KCNJ10	3766	symbol	H. sapiens	3766	H. sapiens	0.0	0.0	0.0	0.0	0.0	0.0	0.0	0.0	0.0	0.0	0.0	0.0	0.0	0.0	0.0	0.0	0.0	0.0	0.0	0.0
NIPAL2	79815	symbol	H. sapiens	79815	H. sapiens	0.0	0.0	0.0	0.0	0.0	0.0	0.0	0.0	0.0	0.0	0.0	0.0	0.0	0.0	0.0	0.0	0.0	0.0	0.0	0.0
PCSK6	5046	symbol	H. sapiens	5046	H. sapiens	0.0	0.0	0.0	0.0	0.0	0.0	0.0	0.0	0.0	0.0	0.0	0.0	0.0	0.0	0.0	0.0	0.0	0.0	0.0	0.0
TPRG1L	127262	symbol	H. sapiens	127262	H. sapiens	0.0	0.0	0.0	0.0	0.0	0.0	0.0	0.0	0.0	0.0	0.0	0.0	0.0	0.0	0.0	0.0	0.0	0.0	0.0	0.0
WWP1	11059	symbol	H. sapiens	11059	H. sapiens	0.0	0.0	0.0	0.0	0.0	0.0	0.0	0.0	0.0	0.0	0.0	0.0	0.0	0.0	0.0	0.0	0.0	0.0	0.0	0.0
ARL1	400	symbol	H. sapiens	400	H. sapiens	0.0	0.0	0.0	0.0	0.0	0.0	0.0	0.0	0.0	0.0	0.0	0.0	0.0	0.0	0.0	0.0	0.0	0.0	0.0	0.0
LPA	4018	symbol	H. sapiens	4018	H. sapiens	0.0	0.0	0.0	0.0	0.0	0.0	0.0	0.0	0.0	0.0	0.0	0.0	0.0	0.0	0.0	0.0	0.0	0.0	0.0	0.0
GABRB2	2561	symbol	H. sapiens	2561	H. sapiens	0.0	0.0	0.0	0.0	0.0	0.0	0.0	0.0	0.0	0.0	0.0	0.0	0.0	0.0	0.0	0.0	0.0	0.0	0.0	0.0
CSRNP3	80034	symbol	H. sapiens	80034	H. sapiens	0.0	0.0	0.0	0.0	0.0	0.0	0.0	0.0	0.0	0.0	0.0	0.0	0.0	0.0	0.0	0.0	0.0	0.0	0.0	0.0
STK40	83931	symbol	H. sapiens	83931	H. sapiens	0.0	0.0	0.0	0.0	0.0	0.0	0.0	0.0	0.0	0.0	0.0	0.0	0.0	0.0	0.0	0.0	0.0	0.0	0.0	0.0
NFIB	4781	symbol	H. sapiens	4781	H. sapiens	0.0	0.0	0.0	0.0	0.0	0.0	0.0	0.0	0.0	0.0	0.0	0.0	0.0	0.0	0.0	0.0	0.0	0.0	0.0	0.0
UBR3	130507	symbol	H. sapiens	130507	H. sapiens	0.0	0.0	0.0	0.0	0.0	0.0	0.0	0.0	0.0	0.0	0.0	0.0	0.0	0.0	0.0	0.0	0.0	0.0	0.0	0.0
CUX1	1523	symbol	H. sapiens	1523	H. sapiens	0.0	0.0	0.0	0.0	0.0	0.0	0.0	0.0	0.0	0.0	0.0	0.0	0.0	0.0	0.0	0.0	0.0	0.0	0.0	0.0
RASGRP1	10125	symbol	H. sapiens	10125	H. sapiens	1.0	1.0	1.0	0.0	0.0	0.0	0.0	0.0	1.0	0.0	1.0	0.0	0.0	0.0	0.0	0.0	0.0	0.0	0.0	0.0
LATS1	9113	symbol	H. sapiens	9113	H. sapiens	1.0	0.0	0.0	0.0	0.0	0.0	1.0	0.0	0.0	0.0	0.0	0.0	0.0	0.0	0.0	0.0	0.0	0.0	0.0	0.0
FDX1	2230	symbol	H. sapiens	2230	H. sapiens	0.0	0.0	0.0	0.0	0.0	0.0	0.0	0.0	0.0	0.0	0.0	0.0	0.0	0.0	0.0	0.0	0.0	0.0	0.0	0.0
MINDY2	54629	symbol	H. sapiens	54629	H. sapiens	0.0	0.0	0.0	0.0	0.0	0.0	0.0	0.0	0.0	0.0	0.0	0.0	0.0	0.0	0.0	0.0	0.0	0.0	0.0	0.0
SPEF2	79925	symbol	H. sapiens	79925	H. sapiens	0.0	0.0	0.0	0.0	0.0	0.0	0.0	0.0	0.0	0.0	0.0	0.0	0.0	0.0	0.0	0.0	0.0	0.0	0.0	0.0
PITX2	5308	symbol	H. sapiens	5308	H. sapiens	0.0	0.0	0.0	0.0	0.0	0.0	0.0	0.0	0.0	0.0	0.0	0.0	1.0	0.0	0.0	0.0	0.0	1.0	0.0	0.0
PLAA	9373	symbol	H. sapiens	9373	H. sapiens	0.0	0.0	0.0	0.0	0.0	0.0	0.0	0.0	0.0	0.0	0.0	0.0	0.0	0.0	0.0	0.0	0.0	0.0	0.0	0.0
UBE2D1	7321	symbol	H. sapiens	7321	H. sapiens	0.0	0.0	0.0	0.0	1.0	0.0	0.0	0.0	0.0	0.0	0.0	0.0	0.0	0.0	0.0	0.0	0.0	0.0	0.0	0.0
THRB	7068	symbol	H. sapiens	7068	H. sapiens	0.0	1.0	0.0	0.0	0.0	0.0	0.0	0.0	0.0	0.0	0.0	0.0	0.0	0.0	0.0	0.0	0.0	0.0	0.0	0.0
BAHD1	22893	symbol	H. sapiens	22893	H. sapiens	0.0	0.0	0.0	0.0	0.0	0.0	0.0	0.0	0.0	0.0	0.0	0.0	0.0	0.0	0.0	0.0	0.0	0.0	0.0	0.0
MED21	9412	symbol	H. sapiens	9412	H. sapiens	0.0	0.0	0.0	0.0	0.0	0.0	0.0	0.0	0.0	0.0	0.0	0.0	0.0	0.0	0.0	0.0	0.0	0.0	0.0	0.0
FRMD3	257019	symbol	H. sapiens	257019	H. sapiens	0.0	0.0	0.0	0.0	0.0	0.0	0.0	0.0	0.0	0.0	0.0	0.0	0.0	0.0	0.0	0.0	0.0	0.0	0.0	0.0
RP2	6102	symbol	H. sapiens	6102	H. sapiens	0.0	0.0	0.0	0.0	0.0	0.0	0.0	0.0	0.0	0.0	0.0	0.0	0.0	0.0	0.0	0.0	0.0	0.0	0.0	0.0
TENT5A	55603	symbol	H. sapiens	55603	H. sapiens	0.0	0.0	0.0	0.0	0.0	0.0	0.0	0.0	0.0	0.0	0.0	0.0	0.0	0.0	0.0	0.0	0.0	0.0	0.0	0.0
KHDC1	80759	symbol	H. sapiens	80759	H. sapiens	0.0	0.0	0.0	0.0	0.0	0.0	0.0	0.0	0.0	0.0	0.0	0.0	0.0	0.0	0.0	0.0	0.0	0.0	0.0	0.0
KHDC1L	100129128	symbol	H. sapiens	100129128	H. sapiens	0.0	0.0	0.0	0.0	0.0	0.0	0.0	0.0	0.0	0.0	0.0	0.0	0.0	0.0	0.0	0.0	0.0	0.0	0.0	0.0
ZDHHC17	23390	symbol	H. sapiens	23390	H. sapiens	0.0	0.0	0.0	0.0	0.0	0.0	0.0	0.0	0.0	0.0	0.0	0.0	0.0	0.0	0.0	0.0	0.0	0.0	0.0	0.0
BEST3	144453	symbol	H. sapiens	144453	H. sapiens	0.0	0.0	0.0	0.0	0.0	0.0	0.0	0.0	0.0	0.0	0.0	0.0	0.0	0.0	0.0	0.0	0.0	0.0	0.0	0.0
MSH2	4436	symbol	H. sapiens	4436	H. sapiens	0.0	0.0	1.0	0.0	0.0	1.0	0.0	1.0	0.0	0.0	0.0	0.0	0.0	0.0	0.0	0.0	0.0	0.0	0.0	0.0
KLF6	1316	symbol	H. sapiens	1316	H. sapiens	0.0	0.0	0.0	0.0	0.0	0.0	0.0	0.0	0.0	0.0	0.0	0.0	0.0	0.0	0.0	0.0	0.0	0.0	0.0	0.0
PTPN20	26095	symbol	H. sapiens	26095	H. sapiens	0.0	0.0	0.0	0.0	0.0	0.0	0.0	0.0	0.0	0.0	0.0	0.0	0.0	0.0	0.0	0.0	0.0	0.0	0.0	0.0
CNOT6	57472	symbol	H. sapiens	57472	H. sapiens	0.0	0.0	0.0	0.0	0.0	0.0	0.0	0.0	0.0	0.0	0.0	0.0	0.0	0.0	0.0	0.0	0.0	0.0	0.0	0.0
SOS2	6655	symbol	H. sapiens	6655	H. sapiens	1.0	1.0	1.0	0.0	0.0	0.0	0.0	1.0	1.0	0.0	1.0	0.0	0.0	0.0	0.0	0.0	0.0	0.0	0.0	0.0
DUSP8	1850	symbol	H. sapiens	1850	H. sapiens	0.0	0.0	0.0	0.0	0.0	0.0	0.0	0.0	0.0	0.0	0.0	0.0	0.0	0.0	0.0	0.0	0.0	0.0	0.0	0.0
KBTBD6	89890	symbol	H. sapiens	89890	H. sapiens	0.0	0.0	0.0	0.0	0.0	0.0	0.0	0.0	0.0	0.0	0.0	0.0	0.0	0.0	0.0	0.0	0.0	0.0	0.0	0.0
BBS12	166379	symbol	H. sapiens	166379	H. sapiens	0.0	0.0	0.0	0.0	0.0	0.0	0.0	0.0	0.0	0.0	0.0	0.0	0.0	0.0	0.0	0.0	0.0	0.0	0.0	0.0
SETD9	133383	symbol	H. sapiens	133383	H. sapiens	0.0	0.0	0.0	0.0	0.0	0.0	0.0	0.0	0.0	0.0	0.0	0.0	0.0	0.0	0.0	0.0	0.0	0.0	0.0	0.0
ATP2B4	493	symbol	H. sapiens	493	H. sapiens	0.0	0.0	0.0	0.0	0.0	0.0	0.0	0.0	0.0	1.0	0.0	0.0	0.0	0.0	0.0	0.0	0.0	0.0	0.0	0.0
EDIL3	10085	symbol	H. sapiens	10085	H. sapiens	0.0	0.0	0.0	0.0	0.0	0.0	0.0	0.0	0.0	0.0	0.0	0.0	0.0	0.0	0.0	0.0	0.0	0.0	0.0	0.0
FANCC	2176	symbol	H. sapiens	2176	H. sapiens	0.0	0.0	0.0	0.0	0.0	0.0	0.0	0.0	0.0	0.0	0.0	0.0	0.0	0.0	0.0	0.0	0.0	0.0	0.0	0.0
MTMR12	54545	symbol	H. sapiens	54545	H. sapiens	0.0	0.0	0.0	0.0	0.0	0.0	0.0	0.0	0.0	0.0	0.0	0.0	0.0	0.0	0.0	0.0	0.0	0.0	0.0	0.0
PRKCE	5581	symbol	H. sapiens	5581	H. sapiens	0.0	0.0	1.0	1.0	0.0	0.0	1.0	1.0	0.0	1.0	0.0	0.0	0.0	0.0	0.0	0.0	0.0	1.0	0.0	1.0
XKR6	286046	symbol	H. sapiens	286046	H. sapiens	0.0	0.0	0.0	0.0	0.0	0.0	0.0	0.0	0.0	0.0	0.0	0.0	1.0	0.0	0.0	0.0	0.0	0.0	0.0	0.0
KIF6	221458	symbol	H. sapiens	221458	H. sapiens	0.0	0.0	0.0	0.0	0.0	0.0	0.0	0.0	0.0	0.0	0.0	0.0	0.0	0.0	0.0	0.0	0.0	0.0	0.0	0.0
FBXO28	23219	symbol	H. sapiens	23219	H. sapiens	0.0	0.0	0.0	0.0	0.0	0.0	0.0	0.0	0.0	0.0	0.0	0.0	0.0	0.0	0.0	0.0	0.0	0.0	0.0	0.0
PCBP1	5093	symbol	H. sapiens	5093	H. sapiens	0.0	0.0	0.0	0.0	0.0	0.0	0.0	0.0	0.0	0.0	0.0	0.0	0.0	0.0	0.0	0.0	0.0	0.0	0.0	0.0
FKBP14	55033	symbol	H. sapiens	55033	H. sapiens	0.0	0.0	0.0	0.0	0.0	0.0	0.0	0.0	0.0	0.0	0.0	0.0	0.0	0.0	0.0	0.0	0.0	0.0	0.0	0.0
CNBP	7555	symbol	H. sapiens	7555	H. sapiens	0.0	0.0	0.0	0.0	0.0	0.0	0.0	0.0	0.0	0.0	0.0	0.0	0.0	0.0	0.0	0.0	0.0	0.0	0.0	0.0
40422						nan	nan	nan	nan	nan	nan	nan	nan	nan	nan	nan	nan	nan	nan	nan	nan	nan	nan	nan	nan
ZSWIM6	57688	symbol	H. sapiens	57688	H. sapiens	0.0	0.0	0.0	0.0	0.0	0.0	0.0	0.0	0.0	0.0	0.0	1.0	0.0	0.0	0.0	0.0	0.0	0.0	0.0	0.0
RAB11A	8766	symbol	H. sapiens	8766	H. sapiens	0.0	0.0	0.0	1.0	0.0	0.0	0.0	0.0	0.0	1.0	0.0	0.0	0.0	0.0	0.0	0.0	0.0	0.0	0.0	0.0
N4BP2L1	90634	symbol	H. sapiens	90634	H. sapiens	0.0	0.0	0.0	0.0	0.0	0.0	0.0	0.0	0.0	0.0	0.0	0.0	0.0	0.0	0.0	0.0	0.0	0.0	0.0	0.0
MAP2K3	5606	symbol	H. sapiens	5606	H. sapiens	1.0	1.0	1.0	1.0	0.0	0.0	0.0	1.0	1.0	0.0	0.0	0.0	0.0	0.0	0.0	0.0	0.0	1.0	1.0	1.0
SLC7A6	9057	symbol	H. sapiens	9057	H. sapiens	0.0	0.0	0.0	0.0	0.0	0.0	0.0	0.0	0.0	0.0	0.0	0.0	0.0	0.0	0.0	0.0	0.0	0.0	0.0	0.0
HSD17B7	51478	symbol	H. sapiens	51478	H. sapiens	0.0	0.0	0.0	0.0	0.0	0.0	0.0	0.0	0.0	0.0	0.0	0.0	0.0	0.0	0.0	0.0	0.0	0.0	0.0	0.0
IRAK1BP1	134728	symbol	H. sapiens	134728	H. sapiens	0.0	0.0	0.0	0.0	0.0	0.0	0.0	0.0	0.0	0.0	0.0	0.0	0.0	0.0	0.0	0.0	0.0	0.0	0.0	0.0
ALDH1A1	216	symbol	H. sapiens	216	H. sapiens	0.0	0.0	0.0	0.0	0.0	0.0	0.0	0.0	0.0	0.0	0.0	0.0	0.0	0.0	0.0	0.0	0.0	0.0	0.0	0.0
DCAF7	10238	symbol	H. sapiens	10238	H. sapiens	0.0	0.0	0.0	0.0	1.0	0.0	0.0	0.0	0.0	0.0	0.0	0.0	0.0	0.0	0.0	0.0	0.0	0.0	0.0	0.0
PDAP1	11333	symbol	H. sapiens	11333	H. sapiens	0.0	0.0	0.0	0.0	0.0	0.0	0.0	0.0	0.0	0.0	0.0	0.0	0.0	0.0	0.0	0.0	0.0	0.0	0.0	0.0
SRL	6345	symbol	H. sapiens	6345	H. sapiens	0.0	0.0	0.0	0.0	0.0	0.0	0.0	0.0	0.0	0.0	0.0	0.0	0.0	0.0	0.0	0.0	0.0	0.0	0.0	0.0
ST6GAL1	6480	symbol	H. sapiens	6480	H. sapiens	0.0	0.0	0.0	0.0	0.0	0.0	0.0	0.0	0.0	0.0	0.0	0.0	0.0	0.0	0.0	0.0	0.0	0.0	0.0	0.0
NCAPG	64151	symbol	H. sapiens	64151	H. sapiens	0.0	0.0	0.0	0.0	0.0	0.0	0.0	0.0	0.0	0.0	0.0	0.0	0.0	0.0	0.0	0.0	0.0	0.0	0.0	0.0
ACVR1C	130399	symbol	H. sapiens	130399	H. sapiens	0.0	0.0	0.0	0.0	0.0	0.0	0.0	0.0	0.0	0.0	0.0	0.0	0.0	0.0	0.0	0.0	0.0	0.0	0.0	0.0
VSNL1	7447	symbol	H. sapiens	7447	H. sapiens	0.0	0.0	0.0	0.0	0.0	0.0	0.0	0.0	0.0	0.0	0.0	0.0	0.0	0.0	0.0	0.0	0.0	0.0	0.0	0.0
INPP4A	3631	symbol	H. sapiens	3631	H. sapiens	0.0	0.0	0.0	0.0	0.0	0.0	0.0	0.0	0.0	0.0	0.0	0.0	0.0	0.0	0.0	0.0	0.0	0.0	0.0	0.0
MBLAC2	153364	symbol	H. sapiens	153364	H. sapiens	0.0	0.0	0.0	0.0	0.0	0.0	0.0	0.0	0.0	0.0	0.0	0.0	0.0	0.0	0.0	0.0	0.0	0.0	0.0	0.0
SLC9A6	10479	symbol	H. sapiens	10479	H. sapiens	0.0	0.0	0.0	0.0	0.0	0.0	0.0	0.0	0.0	0.0	0.0	0.0	0.0	0.0	0.0	0.0	0.0	0.0	0.0	0.0
SATB1	6304	symbol	H. sapiens	6304	H. sapiens	0.0	0.0	0.0	0.0	0.0	0.0	0.0	0.0	0.0	0.0	0.0	0.0	0.0	0.0	0.0	0.0	0.0	0.0	0.0	0.0
TNRC6B	23112	symbol	H. sapiens	23112	H. sapiens	0.0	0.0	0.0	0.0	0.0	1.0	0.0	0.0	0.0	0.0	0.0	0.0	0.0	0.0	0.0	0.0	0.0	0.0	0.0	0.0
CFL2	1073	symbol	H. sapiens	1073	H. sapiens	0.0	0.0	0.0	0.0	0.0	0.0	0.0	0.0	1.0	0.0	0.0	0.0	0.0	0.0	0.0	0.0	1.0	0.0	0.0	0.0
CLIP4	79745	symbol	H. sapiens	79745	H. sapiens	0.0	0.0	0.0	0.0	0.0	0.0	0.0	0.0	0.0	0.0	0.0	0.0	0.0	0.0	0.0	0.0	0.0	0.0	0.0	0.0
VASH2	79805	symbol	H. sapiens	79805	H. sapiens	0.0	0.0	0.0	0.0	0.0	0.0	0.0	0.0	0.0	0.0	0.0	0.0	0.0	0.0	0.0	0.0	0.0	0.0	0.0	0.0
ZCCHC3	85364	symbol	H. sapiens	85364	H. sapiens	0.0	0.0	0.0	0.0	0.0	0.0	0.0	0.0	0.0	0.0	0.0	0.0	0.0	0.0	0.0	0.0	0.0	0.0	0.0	0.0
RTKN2	219790	symbol	H. sapiens	219790	H. sapiens	0.0	0.0	0.0	0.0	0.0	0.0	0.0	0.0	0.0	0.0	0.0	0.0	0.0	0.0	0.0	0.0	0.0	0.0	0.0	0.0
AGO4	192670	symbol	H. sapiens	192670	H. sapiens	0.0	0.0	0.0	0.0	0.0	0.0	0.0	0.0	0.0	0.0	0.0	0.0	0.0	0.0	0.0	0.0	0.0	0.0	0.0	0.0
PRRC1	133619	symbol	H. sapiens	133619	H. sapiens	0.0	0.0	0.0	0.0	0.0	0.0	0.0	0.0	0.0	0.0	0.0	0.0	0.0	0.0	0.0	0.0	0.0	0.0	0.0	0.0
C17orf75	64149	symbol	H. sapiens	64149	H. sapiens	0.0	0.0	0.0	0.0	0.0	0.0	0.0	0.0	0.0	0.0	0.0	0.0	0.0	0.0	0.0	0.0	0.0	0.0	0.0	0.0
ESYT2	57488	symbol	H. sapiens	57488	H. sapiens	0.0	0.0	0.0	0.0	0.0	0.0	0.0	0.0	0.0	0.0	0.0	0.0	0.0	0.0	0.0	0.0	0.0	0.0	0.0	0.0
SOCS6	9306	symbol	H. sapiens	9306	H. sapiens	0.0	0.0	0.0	0.0	0.0	0.0	0.0	1.0	0.0	0.0	0.0	0.0	0.0	0.0	0.0	0.0	0.0	0.0	0.0	0.0
G2E3	55632	symbol	H. sapiens	55632	H. sapiens	0.0	0.0	0.0	0.0	0.0	0.0	0.0	0.0	0.0	0.0	0.0	0.0	0.0	0.0	0.0	0.0	0.0	0.0	0.0	0.0
MTPN	136319	symbol	H. sapiens	136319	H. sapiens	0.0	0.0	0.0	0.0	0.0	0.0	0.0	0.0	0.0	0.0	0.0	0.0	0.0	0.0	0.0	0.0	0.0	0.0	0.0	0.0
CDC25A	993	symbol	H. sapiens	993	H. sapiens	0.0	0.0	1.0	0.0	0.0	0.0	0.0	1.0	0.0	0.0	0.0	0.0	0.0	0.0	0.0	0.0	0.0	0.0	0.0	0.0
ZNF99	7652	symbol	H. sapiens	7652	H. sapiens	0.0	0.0	0.0	0.0	0.0	0.0	0.0	0.0	0.0	0.0	0.0	0.0	0.0	0.0	0.0	0.0	0.0	0.0	0.0	0.0
HNRNPU	3192	symbol	H. sapiens	3192	H. sapiens	0.0	0.0	0.0	0.0	0.0	0.0	0.0	0.0	0.0	0.0	0.0	0.0	0.0	0.0	0.0	0.0	0.0	0.0	0.0	0.0
SC5D	6309	symbol	H. sapiens	6309	H. sapiens	0.0	0.0	0.0	0.0	0.0	0.0	0.0	0.0	0.0	0.0	0.0	0.0	0.0	0.0	0.0	0.0	0.0	0.0	0.0	0.0
PPARA	5465	symbol	H. sapiens	5465	H. sapiens	0.0	0.0	1.0	0.0	0.0	0.0	0.0	0.0	1.0	0.0	0.0	0.0	0.0	1.0	0.0	0.0	0.0	0.0	0.0	0.0
LIFR	3977	symbol	H. sapiens	3977	H. sapiens	0.0	0.0	0.0	0.0	0.0	0.0	0.0	1.0	0.0	0.0	0.0	0.0	0.0	0.0	0.0	0.0	0.0	1.0	0.0	0.0
ARMCX1	51309	symbol	H. sapiens	51309	H. sapiens	0.0	0.0	0.0	0.0	0.0	0.0	0.0	0.0	0.0	0.0	0.0	0.0	0.0	0.0	0.0	0.0	0.0	0.0	0.0	0.0
GLDN	342035	symbol	H. sapiens	342035	H. sapiens	0.0	0.0	0.0	0.0	0.0	0.0	0.0	0.0	0.0	0.0	0.0	0.0	0.0	0.0	0.0	0.0	0.0	0.0	0.0	0.0
POLR3B	55703	symbol	H. sapiens	55703	H. sapiens	0.0	0.0	0.0	0.0	0.0	1.0	0.0	0.0	0.0	0.0	0.0	0.0	0.0	0.0	0.0	0.0	0.0	0.0	0.0	0.0
KLF12	11278	symbol	H. sapiens	11278	H. sapiens	0.0	0.0	0.0	0.0	0.0	0.0	0.0	0.0	0.0	0.0	0.0	0.0	0.0	0.0	0.0	0.0	0.0	0.0	0.0	0.0
UNC80	285175	symbol	H. sapiens	285175	H. sapiens	0.0	0.0	0.0	0.0	0.0	0.0	0.0	0.0	0.0	0.0	0.0	0.0	0.0	0.0	0.0	0.0	0.0	0.0	0.0	0.0
NCOA2	10499	symbol	H. sapiens	10499	H. sapiens	0.0	0.0	0.0	0.0	0.0	0.0	0.0	0.0	0.0	0.0	0.0	0.0	0.0	1.0	0.0	0.0	0.0	0.0	0.0	0.0
TAF5	6877	symbol	H. sapiens	6877	H. sapiens	0.0	0.0	0.0	0.0	0.0	0.0	0.0	0.0	0.0	0.0	0.0	0.0	0.0	0.0	0.0	0.0	0.0	0.0	0.0	0.0
ZFP36L2	678	symbol	H. sapiens	678	H. sapiens	0.0	0.0	1.0	0.0	0.0	0.0	0.0	0.0	0.0	0.0	0.0	0.0	0.0	0.0	0.0	0.0	0.0	0.0	0.0	0.0
IST1	9798	symbol	H. sapiens	9798	H. sapiens	0.0	0.0	0.0	0.0	0.0	0.0	0.0	0.0	0.0	0.0	0.0	0.0	0.0	0.0	0.0	0.0	0.0	0.0	0.0	0.0
THPO	7066	symbol	H. sapiens	7066	H. sapiens	0.0	0.0	0.0	0.0	0.0	0.0	0.0	0.0	0.0	0.0	0.0	0.0	0.0	0.0	0.0	0.0	0.0	0.0	0.0	0.0
PRPF39	55015	symbol	H. sapiens	55015	H. sapiens	0.0	0.0	0.0	0.0	0.0	0.0	0.0	0.0	0.0	0.0	0.0	0.0	0.0	0.0	0.0	0.0	0.0	0.0	0.0	0.0
TMEM163	81615	symbol	H. sapiens	81615	H. sapiens	0.0	0.0	0.0	0.0	0.0	0.0	0.0	0.0	0.0	0.0	0.0	0.0	0.0	0.0	0.0	0.0	0.0	0.0	0.0	0.0
ADAMTS3	9508	symbol	H. sapiens	9508	H. sapiens	0.0	0.0	0.0	0.0	0.0	0.0	0.0	0.0	0.0	0.0	0.0	0.0	0.0	0.0	0.0	0.0	0.0	0.0	0.0	0.0
PIK3R1	5295	symbol	H. sapiens	5295	H. sapiens	0.0	1.0	1.0	1.0	0.0	0.0	0.0	1.0	1.0	0.0	1.0	0.0	0.0	0.0	0.0	0.0	0.0	1.0	1.0	1.0
NEK11	79858	symbol	H. sapiens	79858	H. sapiens	0.0	0.0	0.0	0.0	0.0	0.0	0.0	0.0	0.0	0.0	0.0	0.0	0.0	0.0	0.0	0.0	0.0	0.0	0.0	0.0
PHF6	84295	symbol	H. sapiens	84295	H. sapiens	0.0	0.0	0.0	0.0	0.0	0.0	0.0	0.0	0.0	0.0	0.0	0.0	0.0	0.0	0.0	0.0	0.0	0.0	0.0	0.0
LYRM7	90624	symbol	H. sapiens	90624	H. sapiens	0.0	0.0	0.0	0.0	0.0	0.0	0.0	0.0	0.0	0.0	0.0	0.0	0.0	0.0	0.0	0.0	0.0	0.0	0.0	0.0
POM121	9883	symbol	H. sapiens	9883	H. sapiens	0.0	0.0	0.0	0.0	0.0	0.0	0.0	0.0	0.0	0.0	0.0	0.0	0.0	0.0	0.0	0.0	0.0	0.0	0.0	0.0
BMPR2	659	symbol	H. sapiens	659	H. sapiens	0.0	0.0	1.0	0.0	0.0	1.0	1.0	0.0	0.0	0.0	0.0	0.0	1.0	0.0	0.0	0.0	0.0	1.0	1.0	0.0
S100A10	6281	symbol	H. sapiens	6281	H. sapiens	0.0	0.0	0.0	0.0	0.0	0.0	0.0	0.0	0.0	0.0	0.0	0.0	1.0	0.0	0.0	0.0	0.0	0.0	0.0	0.0
B3GAT2	135152	symbol	H. sapiens	135152	H. sapiens	0.0	0.0	0.0	0.0	0.0	0.0	0.0	0.0	0.0	0.0	0.0	0.0	0.0	0.0	0.0	0.0	0.0	0.0	0.0	0.0
PGM1	5236	symbol	H. sapiens	5236	H. sapiens	0.0	0.0	0.0	0.0	0.0	0.0	0.0	0.0	0.0	0.0	0.0	0.0	0.0	0.0	0.0	0.0	0.0	0.0	0.0	0.0
PHF14	9678	symbol	H. sapiens	9678	H. sapiens	0.0	0.0	0.0	0.0	0.0	0.0	0.0	0.0	0.0	0.0	0.0	0.0	0.0	0.0	0.0	0.0	0.0	0.0	0.0	0.0
MBNL1	4154	symbol	H. sapiens	4154	H. sapiens	0.0	0.0	0.0	0.0	0.0	0.0	0.0	0.0	0.0	0.0	0.0	0.0	0.0	0.0	0.0	0.0	0.0	0.0	0.0	0.0
LAMA4	3910	symbol	H. sapiens	3910	H. sapiens	0.0	0.0	0.0	0.0	0.0	0.0	0.0	0.0	0.0	0.0	0.0	0.0	0.0	0.0	0.0	0.0	0.0	0.0	0.0	0.0
FGD4	121512	symbol	H. sapiens	121512	H. sapiens	0.0	0.0	0.0	0.0	0.0	0.0	0.0	0.0	0.0	0.0	0.0	0.0	0.0	1.0	0.0	0.0	0.0	0.0	0.0	0.0
ST3GAL6	10402	symbol	H. sapiens	10402	H. sapiens	0.0	0.0	0.0	0.0	0.0	0.0	0.0	0.0	0.0	0.0	0.0	0.0	0.0	0.0	0.0	0.0	0.0	0.0	0.0	0.0
JPH1	56704	symbol	H. sapiens	56704	H. sapiens	0.0	0.0	0.0	0.0	0.0	0.0	0.0	0.0	0.0	0.0	0.0	0.0	0.0	0.0	0.0	0.0	0.0	0.0	0.0	0.0
SLC16A10	117247	symbol	H. sapiens	117247	H. sapiens	0.0	0.0	0.0	0.0	0.0	0.0	0.0	0.0	0.0	0.0	0.0	0.0	0.0	0.0	0.0	0.0	0.0	0.0	0.0	0.0
EFNA1	1942	symbol	H. sapiens	1942	H. sapiens	0.0	0.0	0.0	0.0	0.0	0.0	0.0	0.0	0.0	0.0	0.0	0.0	0.0	0.0	0.0	0.0	0.0	0.0	0.0	0.0
RTN4	57142	symbol	H. sapiens	57142	H. sapiens	0.0	0.0	0.0	0.0	0.0	0.0	0.0	0.0	0.0	0.0	0.0	0.0	0.0	0.0	0.0	0.0	0.0	0.0	0.0	0.0
MATR3	9782	symbol	H. sapiens	9782	H. sapiens	0.0	0.0	0.0	0.0	0.0	0.0	0.0	0.0	0.0	0.0	0.0	0.0	0.0	0.0	0.0	0.0	0.0	0.0	0.0	0.0
CCDC121	79635	symbol	H. sapiens	79635	H. sapiens	0.0	0.0	0.0	0.0	0.0	0.0	0.0	0.0	0.0	0.0	0.0	0.0	0.0	0.0	0.0	0.0	0.0	0.0	0.0	0.0
PGRMC2	10424	symbol	H. sapiens	10424	H. sapiens	0.0	0.0	0.0	0.0	0.0	0.0	0.0	0.0	0.0	0.0	0.0	0.0	0.0	0.0	0.0	0.0	0.0	0.0	0.0	0.0
CALCB	797	symbol	H. sapiens	797	H. sapiens	0.0	0.0	0.0	0.0	0.0	0.0	0.0	0.0	0.0	0.0	0.0	0.0	0.0	0.0	0.0	0.0	0.0	0.0	0.0	0.0
PM20D2	135293	symbol	H. sapiens	135293	H. sapiens	0.0	0.0	0.0	0.0	0.0	0.0	0.0	0.0	0.0	0.0	0.0	0.0	0.0	0.0	0.0	0.0	0.0	0.0	0.0	0.0
ZNF592	9640	symbol	H. sapiens	9640	H. sapiens	0.0	0.0	0.0	0.0	0.0	0.0	0.0	0.0	0.0	0.0	0.0	0.0	0.0	0.0	0.0	0.0	0.0	0.0	0.0	0.0
PIKFYVE	200576	symbol	H. sapiens	200576	H. sapiens	0.0	0.0	0.0	0.0	0.0	0.0	0.0	0.0	0.0	0.0	0.0	0.0	0.0	0.0	0.0	0.0	0.0	0.0	0.0	0.0
TNPO1	3842	symbol	H. sapiens	3842	H. sapiens	0.0	0.0	0.0	0.0	0.0	0.0	0.0	0.0	0.0	0.0	0.0	0.0	0.0	0.0	0.0	0.0	0.0	0.0	0.0	0.0
PREX2	80243	symbol	H. sapiens	80243	H. sapiens	0.0	0.0	1.0	0.0	0.0	0.0	0.0	0.0	0.0	0.0	0.0	0.0	0.0	0.0	0.0	0.0	0.0	0.0	0.0	0.0
GAB1	2549	symbol	H. sapiens	2549	H. sapiens	0.0	1.0	1.0	1.0	0.0	0.0	0.0	1.0	0.0	0.0	1.0	0.0	0.0	0.0	0.0	0.0	0.0	1.0	0.0	0.0
TESK2	10420	symbol	H. sapiens	10420	H. sapiens	0.0	0.0	0.0	0.0	0.0	0.0	0.0	0.0	0.0	0.0	0.0	0.0	0.0	0.0	0.0	0.0	1.0	0.0	0.0	0.0
DEPDC4	120863	symbol	H. sapiens	120863	H. sapiens	0.0	0.0	0.0	0.0	0.0	0.0	0.0	0.0	0.0	0.0	0.0	0.0	0.0	0.0	0.0	0.0	0.0	0.0	0.0	0.0
SEZ6L	23544	symbol	H. sapiens	23544	H. sapiens	0.0	0.0	0.0	0.0	0.0	0.0	0.0	0.0	0.0	0.0	0.0	0.0	0.0	0.0	0.0	0.0	0.0	0.0	0.0	0.0
SLC17A5	26503	symbol	H. sapiens	26503	H. sapiens	0.0	0.0	0.0	0.0	0.0	0.0	0.0	0.0	0.0	0.0	0.0	0.0	0.0	0.0	0.0	0.0	0.0	0.0	0.0	0.0
SP100	6672	symbol	H. sapiens	6672	H. sapiens	0.0	0.0	0.0	0.0	0.0	0.0	0.0	0.0	0.0	0.0	0.0	0.0	0.0	0.0	0.0	0.0	0.0	0.0	0.0	0.0
GTPBP10	85865	symbol	H. sapiens	85865	H. sapiens	0.0	0.0	0.0	0.0	0.0	0.0	0.0	0.0	0.0	0.0	0.0	0.0	0.0	0.0	0.0	0.0	0.0	0.0	0.0	0.0
GIMAP1-GIMAP5	100527949	symbol	H. sapiens	100527949	H. sapiens	0.0	0.0	0.0	0.0	0.0	0.0	0.0	0.0	0.0	0.0	0.0	0.0	0.0	0.0	0.0	0.0	0.0	0.0	0.0	0.0
CTR9	9646	symbol	H. sapiens	9646	H. sapiens	0.0	0.0	0.0	0.0	0.0	0.0	0.0	0.0	0.0	0.0	0.0	0.0	0.0	0.0	0.0	0.0	0.0	0.0	0.0	0.0
GIMAP5	55340	symbol	H. sapiens	55340	H. sapiens	0.0	0.0	0.0	0.0	0.0	0.0	0.0	0.0	0.0	0.0	0.0	0.0	0.0	0.0	0.0	0.0	0.0	0.0	0.0	0.0
INTS6	26512	symbol	H. sapiens	26512	H. sapiens	0.0	0.0	0.0	0.0	0.0	0.0	0.0	0.0	0.0	0.0	0.0	0.0	0.0	0.0	0.0	0.0	0.0	0.0	0.0	0.0
SUZ12	23512	symbol	H. sapiens	23512	H. sapiens	1.0	0.0	1.0	0.0	1.0	0.0	0.0	0.0	0.0	0.0	0.0	0.0	0.0	0.0	0.0	0.0	0.0	0.0	0.0	0.0
ARHGAP32	9743	symbol	H. sapiens	9743	H. sapiens	0.0	0.0	0.0	0.0	0.0	0.0	0.0	0.0	0.0	0.0	0.0	0.0	0.0	0.0	0.0	0.0	0.0	0.0	0.0	0.0
HIC2	23119	symbol	H. sapiens	23119	H. sapiens	0.0	0.0	0.0	0.0	0.0	0.0	0.0	0.0	0.0	0.0	0.0	0.0	0.0	0.0	0.0	0.0	0.0	0.0	0.0	0.0
PIGG	54872	symbol	H. sapiens	54872	H. sapiens	0.0	0.0	0.0	0.0	0.0	0.0	0.0	0.0	0.0	0.0	0.0	0.0	0.0	0.0	0.0	0.0	0.0	0.0	0.0	0.0
TET1	80312	symbol	H. sapiens	80312	H. sapiens	0.0	0.0	0.0	0.0	0.0	0.0	0.0	0.0	0.0	0.0	0.0	0.0	0.0	0.0	0.0	0.0	0.0	0.0	0.0	0.0
CEP97	79598	symbol	H. sapiens	79598	H. sapiens	0.0	0.0	0.0	0.0	0.0	0.0	0.0	0.0	0.0	0.0	0.0	0.0	0.0	0.0	0.0	0.0	0.0	0.0	0.0	0.0
SLC22A15	55356	symbol	H. sapiens	55356	H. sapiens	0.0	0.0	0.0	0.0	0.0	0.0	0.0	0.0	0.0	0.0	0.0	0.0	0.0	0.0	0.0	0.0	0.0	0.0	0.0	0.0
SOX7	83595	symbol	H. sapiens	83595	H. sapiens	0.0	0.0	0.0	0.0	0.0	0.0	0.0	0.0	0.0	0.0	0.0	0.0	1.0	0.0	0.0	0.0	0.0	0.0	0.0	0.0
ADNP	23394	symbol	H. sapiens	23394	H. sapiens	0.0	0.0	0.0	0.0	0.0	0.0	0.0	0.0	0.0	0.0	0.0	0.0	0.0	0.0	0.0	0.0	0.0	0.0	0.0	0.0
CPNE4	131034	symbol	H. sapiens	131034	H. sapiens	0.0	0.0	0.0	0.0	0.0	0.0	0.0	0.0	0.0	0.0	0.0	0.0	0.0	0.0	0.0	1.0	0.0	0.0	0.0	0.0
CRYBG2	55057	symbol	H. sapiens	55057	H. sapiens	0.0	0.0	0.0	0.0	0.0	0.0	0.0	0.0	0.0	0.0	0.0	0.0	0.0	0.0	0.0	0.0	0.0	0.0	0.0	0.0
MSX1	4487	symbol	H. sapiens	4487	H. sapiens	0.0	0.0	0.0	0.0	0.0	0.0	0.0	0.0	0.0	0.0	0.0	0.0	0.0	0.0	0.0	0.0	0.0	0.0	0.0	0.0
PLP1	5354	symbol	H. sapiens	5354	H. sapiens	0.0	0.0	0.0	0.0	0.0	0.0	0.0	0.0	0.0	0.0	0.0	0.0	0.0	0.0	0.0	0.0	0.0	0.0	0.0	0.0
ST8SIA3	51046	symbol	H. sapiens	51046	H. sapiens	0.0	0.0	0.0	0.0	0.0	0.0	0.0	0.0	0.0	0.0	0.0	0.0	0.0	0.0	0.0	0.0	0.0	0.0	0.0	0.0
MEF2C	4208	symbol	H. sapiens	4208	H. sapiens	1.0	1.0	0.0	1.0	0.0	0.0	0.0	0.0	0.0	1.0	1.0	0.0	1.0	0.0	0.0	1.0	0.0	0.0	1.0	0.0
ITGB8	3696	symbol	H. sapiens	3696	H. sapiens	0.0	0.0	1.0	0.0	0.0	0.0	1.0	0.0	0.0	0.0	0.0	0.0	0.0	0.0	0.0	0.0	0.0	0.0	0.0	0.0
DAG1	1605	symbol	H. sapiens	1605	H. sapiens	0.0	0.0	0.0	0.0	0.0	0.0	0.0	1.0	0.0	1.0	1.0	0.0	0.0	0.0	0.0	0.0	0.0	0.0	0.0	0.0
CLTRN	57393	symbol	H. sapiens	57393	H. sapiens	0.0	0.0	0.0	0.0	0.0	0.0	0.0	0.0	0.0	0.0	0.0	0.0	0.0	0.0	0.0	0.0	0.0	0.0	0.0	0.0
GPC4	2239	symbol	H. sapiens	2239	H. sapiens	0.0	0.0	0.0	0.0	0.0	0.0	0.0	0.0	0.0	0.0	0.0	0.0	0.0	0.0	0.0	0.0	0.0	0.0	0.0	0.0
ALX1	8092	symbol	H. sapiens	8092	H. sapiens	0.0	0.0	0.0	0.0	0.0	0.0	0.0	0.0	0.0	0.0	0.0	0.0	0.0	0.0	0.0	0.0	0.0	0.0	0.0	0.0
TAGAP	117289	symbol	H. sapiens	117289	H. sapiens	0.0	0.0	0.0	0.0	0.0	0.0	0.0	0.0	0.0	0.0	0.0	0.0	0.0	0.0	0.0	0.0	0.0	0.0	0.0	0.0
NSL1	25936	symbol	H. sapiens	25936	H. sapiens	0.0	0.0	0.0	0.0	0.0	0.0	0.0	0.0	0.0	0.0	0.0	0.0	0.0	0.0	0.0	0.0	0.0	0.0	0.0	0.0
RNF2	6045	symbol	H. sapiens	6045	H. sapiens	1.0	0.0	0.0	0.0	1.0	0.0	0.0	0.0	0.0	0.0	0.0	0.0	0.0	0.0	0.0	0.0	0.0	0.0	0.0	0.0
RASAL2	9462	symbol	H. sapiens	9462	H. sapiens	0.0	1.0	0.0	0.0	0.0	0.0	0.0	0.0	0.0	0.0	0.0	1.0	0.0	0.0	0.0	0.0	0.0	0.0	0.0	0.0
PRMT9	90826	symbol	H. sapiens	90826	H. sapiens	0.0	0.0	0.0	0.0	0.0	0.0	0.0	0.0	0.0	0.0	0.0	0.0	0.0	0.0	0.0	0.0	0.0	0.0	0.0	0.0
SLC35F5	80255	symbol	H. sapiens	80255	H. sapiens	0.0	0.0	0.0	0.0	0.0	0.0	0.0	0.0	0.0	0.0	0.0	0.0	0.0	0.0	0.0	0.0	0.0	0.0	0.0	0.0
AIF1L	83543	symbol	H. sapiens	83543	H. sapiens	0.0	0.0	0.0	0.0	0.0	0.0	0.0	0.0	0.0	0.0	0.0	0.0	0.0	0.0	0.0	0.0	0.0	0.0	0.0	0.0
ZNF728	388523	symbol	H. sapiens	388523	H. sapiens	0.0	0.0	0.0	0.0	0.0	0.0	0.0	0.0	0.0	0.0	0.0	0.0	0.0	0.0	0.0	0.0	0.0	0.0	0.0	0.0
LUM	4060	symbol	H. sapiens	4060	H. sapiens	0.0	0.0	0.0	0.0	0.0	0.0	0.0	0.0	0.0	0.0	0.0	0.0	0.0	0.0	0.0	0.0	0.0	0.0	0.0	0.0
MKNK2	2872	symbol	H. sapiens	2872	H. sapiens	1.0	1.0	0.0	0.0	0.0	0.0	0.0	0.0	1.0	0.0	0.0	0.0	0.0	0.0	0.0	0.0	0.0	0.0	0.0	0.0
RAPGEF6	51735	symbol	H. sapiens	51735	H. sapiens	0.0	0.0	0.0	0.0	0.0	0.0	0.0	0.0	0.0	0.0	0.0	0.0	0.0	0.0	0.0	0.0	0.0	0.0	0.0	0.0
ASF1A	25842	symbol	H. sapiens	25842	H. sapiens	0.0	0.0	0.0	0.0	0.0	0.0	0.0	0.0	0.0	0.0	0.0	0.0	0.0	0.0	0.0	0.0	0.0	0.0	0.0	0.0
CD69	969	symbol	H. sapiens	969	H. sapiens	0.0	0.0	0.0	0.0	0.0	0.0	0.0	0.0	0.0	0.0	0.0	0.0	0.0	0.0	0.0	0.0	0.0	0.0	0.0	0.0
NRXN3	9369	symbol	H. sapiens	9369	H. sapiens	0.0	0.0	0.0	0.0	0.0	0.0	0.0	0.0	0.0	0.0	0.0	0.0	0.0	0.0	1.0	0.0	0.0	0.0	0.0	0.0
FMN1	342184	symbol	H. sapiens	342184	H. sapiens	0.0	0.0	0.0	0.0	0.0	0.0	0.0	0.0	0.0	0.0	0.0	0.0	0.0	0.0	0.0	0.0	0.0	0.0	0.0	0.0
TBX2	6909	symbol	H. sapiens	6909	H. sapiens	0.0	0.0	0.0	0.0	0.0	0.0	0.0	1.0	0.0	0.0	0.0	0.0	1.0	0.0	0.0	0.0	0.0	0.0	0.0	0.0
GP9	2815	symbol	H. sapiens	2815	H. sapiens	0.0	0.0	0.0	0.0	0.0	0.0	0.0	0.0	0.0	0.0	0.0	0.0	0.0	0.0	0.0	0.0	0.0	0.0	0.0	0.0
FGF1	2246	symbol	H. sapiens	2246	H. sapiens	1.0	1.0	1.0	0.0	0.0	0.0	1.0	0.0	0.0	1.0	0.0	0.0	0.0	0.0	0.0	0.0	0.0	1.0	0.0	0.0
ZGRF1	55345	symbol	H. sapiens	55345	H. sapiens	0.0	0.0	0.0	0.0	0.0	0.0	0.0	0.0	0.0	0.0	0.0	0.0	0.0	0.0	0.0	0.0	0.0	0.0	0.0	0.0
SCRN1	9805	symbol	H. sapiens	9805	H. sapiens	0.0	0.0	0.0	0.0	0.0	0.0	0.0	0.0	0.0	0.0	0.0	0.0	0.0	0.0	0.0	0.0	0.0	0.0	0.0	0.0
SLC5A7	60482	symbol	H. sapiens	60482	H. sapiens	0.0	0.0	0.0	0.0	0.0	0.0	0.0	0.0	0.0	0.0	0.0	0.0	0.0	0.0	0.0	0.0	0.0	0.0	0.0	0.0
HAX1	10456	symbol	H. sapiens	10456	H. sapiens	0.0	0.0	0.0	0.0	0.0	0.0	0.0	0.0	0.0	0.0	0.0	0.0	0.0	0.0	0.0	0.0	0.0	0.0	0.0	0.0
RETSAT	54884	symbol	H. sapiens	54884	H. sapiens	0.0	0.0	0.0	0.0	0.0	0.0	0.0	0.0	0.0	0.0	0.0	0.0	0.0	0.0	0.0	0.0	0.0	0.0	0.0	0.0
SOWAHC	65124	symbol	H. sapiens	65124	H. sapiens	0.0	0.0	0.0	0.0	0.0	1.0	0.0	0.0	0.0	0.0	0.0	0.0	0.0	0.0	0.0	0.0	0.0	0.0	0.0	0.0
BNC2	54796	symbol	H. sapiens	54796	H. sapiens	0.0	0.0	0.0	0.0	0.0	0.0	0.0	0.0	0.0	0.0	0.0	0.0	0.0	0.0	0.0	0.0	0.0	0.0	0.0	0.0
SPDYA	245711	symbol	H. sapiens	245711	H. sapiens	0.0	0.0	0.0	0.0	0.0	0.0	0.0	0.0	0.0	0.0	0.0	0.0	0.0	0.0	0.0	0.0	0.0	0.0	0.0	0.0
TRIP11	9321	symbol	H. sapiens	9321	H. sapiens	0.0	0.0	0.0	0.0	0.0	0.0	0.0	0.0	0.0	0.0	0.0	0.0	0.0	0.0	0.0	0.0	0.0	0.0	0.0	0.0
PTPN4	5775	symbol	H. sapiens	5775	H. sapiens	0.0	0.0	0.0	0.0	0.0	0.0	0.0	0.0	0.0	0.0	0.0	0.0	0.0	0.0	0.0	0.0	0.0	0.0	0.0	0.0
LZTFL1	54585	symbol	H. sapiens	54585	H. sapiens	0.0	0.0	0.0	0.0	0.0	0.0	0.0	0.0	0.0	0.0	0.0	0.0	0.0	0.0	0.0	0.0	0.0	0.0	0.0	0.0
PRICKLE2	166336	symbol	H. sapiens	166336	H. sapiens	0.0	0.0	0.0	0.0	0.0	0.0	0.0	0.0	0.0	0.0	0.0	0.0	0.0	0.0	0.0	0.0	0.0	0.0	0.0	0.0
BBIP1	92482	symbol	H. sapiens	92482	H. sapiens	0.0	0.0	0.0	0.0	0.0	0.0	0.0	0.0	0.0	0.0	0.0	0.0	0.0	0.0	0.0	0.0	0.0	0.0	0.0	0.0
CATSPERE	257044	symbol	H. sapiens	257044	H. sapiens	0.0	0.0	0.0	0.0	0.0	0.0	0.0	0.0	0.0	0.0	0.0	0.0	0.0	0.0	0.0	0.0	0.0	0.0	0.0	0.0
PCBP2	5094	symbol	H. sapiens	5094	H. sapiens	0.0	0.0	0.0	0.0	0.0	0.0	0.0	0.0	0.0	0.0	0.0	0.0	0.0	0.0	0.0	0.0	0.0	0.0	0.0	0.0
ANXA1	301	symbol	H. sapiens	301	H. sapiens	0.0	0.0	0.0	0.0	0.0	0.0	0.0	0.0	0.0	0.0	0.0	0.0	0.0	0.0	0.0	0.0	0.0	0.0	0.0	0.0
OLR1	4973	symbol	H. sapiens	4973	H. sapiens	0.0	0.0	0.0	0.0	0.0	0.0	0.0	0.0	0.0	0.0	0.0	0.0	0.0	0.0	0.0	0.0	0.0	0.0	0.0	0.0
LANCL3	347404	symbol	H. sapiens	347404	H. sapiens	0.0	0.0	0.0	0.0	0.0	0.0	0.0	0.0	0.0	0.0	0.0	0.0	0.0	0.0	0.0	0.0	0.0	0.0	0.0	0.0
ACVR2A	92	symbol	H. sapiens	92	H. sapiens	0.0	0.0	0.0	0.0	0.0	0.0	0.0	0.0	0.0	0.0	0.0	0.0	0.0	0.0	0.0	0.0	0.0	0.0	0.0	0.0
GCLM	2730	symbol	H. sapiens	2730	H. sapiens	0.0	0.0	0.0	0.0	0.0	0.0	0.0	0.0	0.0	0.0	0.0	1.0	0.0	1.0	0.0	0.0	0.0	0.0	0.0	0.0
ROBO2	6092	symbol	H. sapiens	6092	H. sapiens	0.0	0.0	0.0	0.0	0.0	0.0	0.0	0.0	0.0	0.0	0.0	0.0	0.0	0.0	0.0	0.0	0.0	0.0	0.0	0.0
SLC2A4RG	56731	symbol	H. sapiens	56731	H. sapiens	0.0	0.0	0.0	0.0	0.0	0.0	0.0	0.0	0.0	0.0	0.0	0.0	0.0	0.0	0.0	0.0	0.0	0.0	0.0	0.0
KLHL42	57542	symbol	H. sapiens	57542	H. sapiens	0.0	0.0	0.0	0.0	0.0	0.0	0.0	0.0	0.0	0.0	0.0	0.0	0.0	0.0	0.0	0.0	0.0	0.0	0.0	0.0
ATP11B	23200	symbol	H. sapiens	23200	H. sapiens	0.0	0.0	0.0	0.0	0.0	0.0	0.0	0.0	0.0	0.0	0.0	0.0	0.0	0.0	0.0	0.0	0.0	0.0	0.0	0.0
DIPK2A	205428	symbol	H. sapiens	205428	H. sapiens	0.0	0.0	0.0	0.0	0.0	0.0	0.0	0.0	0.0	0.0	0.0	0.0	0.0	0.0	0.0	0.0	0.0	0.0	0.0	0.0
LEMD3	23592	symbol	H. sapiens	23592	H. sapiens	0.0	0.0	0.0	0.0	0.0	0.0	0.0	0.0	0.0	0.0	0.0	0.0	0.0	0.0	0.0	0.0	0.0	0.0	0.0	0.0
TRAPPC8	22878	symbol	H. sapiens	22878	H. sapiens	0.0	0.0	0.0	0.0	0.0	0.0	0.0	0.0	0.0	0.0	0.0	0.0	0.0	0.0	0.0	0.0	0.0	0.0	0.0	0.0
SESN1	27244	symbol	H. sapiens	27244	H. sapiens	0.0	0.0	0.0	0.0	0.0	0.0	0.0	0.0	0.0	0.0	0.0	0.0	0.0	0.0	0.0	0.0	0.0	0.0	0.0	0.0
MAP10	54627	symbol	H. sapiens	54627	H. sapiens	0.0	0.0	0.0	0.0	0.0	0.0	0.0	0.0	0.0	0.0	0.0	0.0	0.0	0.0	0.0	0.0	0.0	0.0	0.0	0.0
SGO1	151648	symbol	H. sapiens	151648	H. sapiens	0.0	0.0	0.0	0.0	0.0	0.0	0.0	0.0	0.0	0.0	0.0	0.0	0.0	0.0	0.0	0.0	0.0	0.0	0.0	0.0
GRM1	2911	symbol	H. sapiens	2911	H. sapiens	0.0	0.0	0.0	0.0	0.0	0.0	0.0	1.0	0.0	1.0	0.0	0.0	0.0	0.0	1.0	0.0	0.0	0.0	0.0	0.0
TGFB2	7042	symbol	H. sapiens	7042	H. sapiens	1.0	0.0	1.0	0.0	0.0	0.0	1.0	1.0	1.0	0.0	0.0	0.0	0.0	1.0	1.0	0.0	0.0	1.0	0.0	0.0
TFDP1	7027	symbol	H. sapiens	7027	H. sapiens	0.0	0.0	0.0	0.0	1.0	0.0	0.0	0.0	0.0	0.0	0.0	0.0	0.0	0.0	0.0	0.0	0.0	1.0	0.0	0.0
APAF1	317	symbol	H. sapiens	317	H. sapiens	0.0	0.0	1.0	0.0	0.0	0.0	0.0	0.0	1.0	0.0	0.0	0.0	0.0	0.0	0.0	0.0	0.0	0.0	1.0	0.0
GAPT	202309	symbol	H. sapiens	202309	H. sapiens	0.0	0.0	0.0	0.0	0.0	0.0	0.0	0.0	0.0	0.0	0.0	0.0	0.0	0.0	0.0	0.0	0.0	0.0	0.0	0.0
PDLIM5	10611	symbol	H. sapiens	10611	H. sapiens	0.0	0.0	0.0	0.0	0.0	0.0	0.0	0.0	0.0	0.0	0.0	0.0	0.0	0.0	0.0	0.0	0.0	0.0	0.0	0.0
ABCD3	5825	symbol	H. sapiens	5825	H. sapiens	0.0	0.0	0.0	0.0	0.0	0.0	0.0	0.0	0.0	0.0	0.0	0.0	0.0	0.0	0.0	0.0	0.0	0.0	0.0	0.0
ANKRD46	157567	symbol	H. sapiens	157567	H. sapiens	0.0	0.0	0.0	0.0	0.0	0.0	0.0	0.0	0.0	0.0	0.0	0.0	0.0	0.0	0.0	0.0	0.0	0.0	0.0	0.0
CADM2	253559	symbol	H. sapiens	253559	H. sapiens	0.0	0.0	0.0	0.0	0.0	0.0	0.0	0.0	0.0	0.0	0.0	0.0	0.0	0.0	0.0	0.0	0.0	0.0	0.0	0.0
ZNF527	84503	symbol	H. sapiens	84503	H. sapiens	0.0	0.0	0.0	0.0	0.0	0.0	0.0	0.0	0.0	0.0	0.0	0.0	0.0	0.0	0.0	0.0	0.0	0.0	0.0	0.0
SCN8A	6334	symbol	H. sapiens	6334	H. sapiens	0.0	0.0	0.0	0.0	0.0	0.0	0.0	0.0	0.0	0.0	0.0	0.0	0.0	0.0	0.0	0.0	0.0	0.0	0.0	0.0
AKIRIN1	79647	symbol	H. sapiens	79647	H. sapiens	0.0	0.0	0.0	0.0	0.0	0.0	0.0	0.0	0.0	0.0	0.0	0.0	0.0	0.0	0.0	0.0	0.0	0.0	0.0	0.0
E2F3	1871	symbol	H. sapiens	1871	H. sapiens	0.0	0.0	1.0	0.0	0.0	0.0	0.0	0.0	1.0	0.0	1.0	0.0	0.0	0.0	0.0	0.0	0.0	0.0	1.0	0.0
NTRK2	4915	symbol	H. sapiens	4915	H. sapiens	1.0	1.0	1.0	1.0	0.0	0.0	1.0	0.0	0.0	1.0	0.0	0.0	0.0	0.0	0.0	0.0	0.0	0.0	0.0	0.0
EXTL2	2135	symbol	H. sapiens	2135	H. sapiens	0.0	0.0	0.0	0.0	0.0	0.0	0.0	0.0	0.0	0.0	0.0	0.0	0.0	0.0	0.0	0.0	0.0	0.0	0.0	0.0
NR2C2	7182	symbol	H. sapiens	7182	H. sapiens	0.0	0.0	1.0	0.0	0.0	0.0	0.0	0.0	0.0	0.0	0.0	0.0	0.0	0.0	0.0	0.0	0.0	0.0	0.0	0.0
SAMD9	54809	symbol	H. sapiens	54809	H. sapiens	0.0	0.0	0.0	0.0	0.0	0.0	0.0	0.0	0.0	0.0	0.0	0.0	0.0	0.0	0.0	0.0	0.0	0.0	0.0	0.0
APH1B	83464	symbol	H. sapiens	83464	H. sapiens	0.0	0.0	0.0	0.0	0.0	0.0	0.0	0.0	0.0	0.0	0.0	0.0	0.0	0.0	0.0	0.0	0.0	0.0	0.0	0.0
GPR34	2857	symbol	H. sapiens	2857	H. sapiens	0.0	0.0	0.0	0.0	0.0	0.0	0.0	0.0	0.0	0.0	0.0	0.0	0.0	0.0	0.0	0.0	0.0	0.0	0.0	0.0
ABCA1	19	symbol	H. sapiens	19	H. sapiens	0.0	0.0	0.0	0.0	0.0	0.0	0.0	0.0	1.0	0.0	0.0	0.0	0.0	0.0	0.0	0.0	0.0	0.0	0.0	0.0
RASSF6	166824	symbol	H. sapiens	166824	H. sapiens	1.0	0.0	0.0	0.0	0.0	0.0	1.0	0.0	0.0	0.0	0.0	0.0	0.0	0.0	0.0	0.0	0.0	0.0	0.0	0.0
RNF32	140545	symbol	H. sapiens	140545	H. sapiens	0.0	0.0	0.0	0.0	0.0	0.0	0.0	0.0	0.0	0.0	0.0	0.0	0.0	0.0	0.0	0.0	0.0	0.0	0.0	0.0
DLX2	1746	symbol	H. sapiens	1746	H. sapiens	0.0	0.0	0.0	0.0	0.0	0.0	0.0	0.0	0.0	0.0	0.0	0.0	0.0	0.0	0.0	0.0	0.0	0.0	0.0	0.0
ZXDA	7789	symbol	H. sapiens	7789	H. sapiens	0.0	0.0	0.0	0.0	0.0	0.0	0.0	0.0	0.0	0.0	0.0	0.0	0.0	0.0	0.0	0.0	0.0	0.0	0.0	0.0
HGF	3082	symbol	H. sapiens	3082	H. sapiens	1.0	1.0	1.0	0.0	0.0	0.0	0.0	1.0	0.0	1.0	0.0	0.0	0.0	1.0	0.0	0.0	0.0	0.0	0.0	0.0
MAN1A2	10905	symbol	H. sapiens	10905	H. sapiens	0.0	0.0	0.0	0.0	0.0	0.0	0.0	0.0	0.0	0.0	0.0	0.0	0.0	0.0	0.0	0.0	0.0	0.0	0.0	0.0
GCNT2	2651	symbol	H. sapiens	2651	H. sapiens	0.0	0.0	0.0	0.0	0.0	0.0	0.0	0.0	0.0	0.0	0.0	0.0	0.0	0.0	0.0	0.0	0.0	0.0	0.0	0.0
PID1	55022	symbol	H. sapiens	55022	H. sapiens	0.0	0.0	0.0	0.0	0.0	0.0	0.0	0.0	0.0	0.0	0.0	0.0	0.0	0.0	0.0	0.0	0.0	0.0	0.0	0.0
LCOR	84458	symbol	H. sapiens	84458	H. sapiens	0.0	0.0	0.0	0.0	1.0	0.0	0.0	0.0	0.0	0.0	0.0	0.0	0.0	0.0	0.0	0.0	0.0	0.0	0.0	0.0
TNFAIP3	7128	symbol	H. sapiens	7128	H. sapiens	0.0	0.0	0.0	0.0	0.0	0.0	0.0	0.0	1.0	0.0	0.0	1.0	0.0	1.0	0.0	0.0	0.0	0.0	1.0	0.0
MYO5B	4645	symbol	H. sapiens	4645	H. sapiens	0.0	0.0	0.0	0.0	0.0	0.0	0.0	0.0	0.0	1.0	0.0	0.0	0.0	0.0	0.0	1.0	0.0	0.0	0.0	0.0
MAP3K2	10746	symbol	H. sapiens	10746	H. sapiens	1.0	1.0	0.0	1.0	0.0	0.0	0.0	0.0	1.0	0.0	0.0	0.0	0.0	0.0	0.0	0.0	0.0	0.0	0.0	0.0
ZNF35	7584	symbol	H. sapiens	7584	H. sapiens	0.0	0.0	0.0	0.0	0.0	0.0	0.0	0.0	0.0	0.0	0.0	0.0	0.0	0.0	0.0	0.0	0.0	0.0	0.0	0.0
COX15	1355	symbol	H. sapiens	1355	H. sapiens	0.0	0.0	0.0	0.0	0.0	0.0	0.0	0.0	0.0	0.0	0.0	0.0	0.0	0.0	0.0	0.0	0.0	0.0	0.0	0.0
FASTKD2	22868	symbol	H. sapiens	22868	H. sapiens	0.0	0.0	0.0	0.0	0.0	0.0	0.0	0.0	0.0	0.0	0.0	0.0	0.0	0.0	0.0	0.0	0.0	0.0	0.0	0.0
FAM177B	400823	symbol	H. sapiens	400823	H. sapiens	0.0	0.0	0.0	0.0	0.0	0.0	0.0	0.0	0.0	0.0	0.0	0.0	0.0	0.0	0.0	0.0	0.0	0.0	0.0	0.0
COL4A1	1282	symbol	H. sapiens	1282	H. sapiens	1.0	0.0	1.0	0.0	0.0	1.0	0.0	0.0	0.0	0.0	0.0	0.0	0.0	0.0	0.0	0.0	0.0	1.0	0.0	0.0
FANCM	57697	symbol	H. sapiens	57697	H. sapiens	0.0	0.0	0.0	0.0	0.0	0.0	0.0	0.0	0.0	0.0	0.0	0.0	0.0	0.0	0.0	0.0	0.0	0.0	0.0	0.0
CD1A	909	symbol	H. sapiens	909	H. sapiens	0.0	0.0	0.0	0.0	0.0	0.0	0.0	0.0	0.0	0.0	0.0	0.0	0.0	0.0	0.0	0.0	0.0	0.0	0.0	0.0
PTPRG	5793	symbol	H. sapiens	5793	H. sapiens	0.0	0.0	0.0	0.0	0.0	0.0	0.0	0.0	0.0	0.0	0.0	0.0	0.0	0.0	0.0	0.0	0.0	0.0	0.0	0.0
LILRB4	11006	symbol	H. sapiens	11006	H. sapiens	0.0	0.0	0.0	0.0	0.0	0.0	0.0	0.0	0.0	0.0	1.0	0.0	0.0	0.0	0.0	0.0	0.0	0.0	0.0	0.0
TLR4	7099	symbol	H. sapiens	7099	H. sapiens	0.0	0.0	1.0	0.0	0.0	0.0	0.0	1.0	1.0	0.0	0.0	0.0	1.0	0.0	0.0	0.0	0.0	0.0	1.0	0.0
PRR5L	79899	symbol	H. sapiens	79899	H. sapiens	0.0	0.0	0.0	0.0	0.0	0.0	0.0	0.0	0.0	0.0	0.0	0.0	0.0	0.0	0.0	0.0	0.0	0.0	0.0	0.0
KCTD18	130535	symbol	H. sapiens	130535	H. sapiens	0.0	0.0	0.0	0.0	0.0	0.0	0.0	0.0	0.0	0.0	0.0	0.0	0.0	0.0	0.0	0.0	0.0	0.0	0.0	0.0
C8orf44-SGK3	100533105	symbol	H. sapiens	100533105	H. sapiens	0.0	0.0	0.0	0.0	0.0	0.0	0.0	0.0	0.0	0.0	0.0	0.0	0.0	0.0	0.0	0.0	0.0	0.0	0.0	0.0
SGK3	23678	symbol	H. sapiens	23678	H. sapiens	0.0	0.0	0.0	0.0	0.0	0.0	0.0	0.0	0.0	0.0	0.0	0.0	0.0	0.0	0.0	0.0	0.0	0.0	0.0	0.0
SOCS5	9655	symbol	H. sapiens	9655	H. sapiens	0.0	0.0	0.0	0.0	0.0	0.0	0.0	1.0	0.0	0.0	0.0	0.0	0.0	0.0	0.0	0.0	0.0	0.0	0.0	0.0
SPON1	10418	symbol	H. sapiens	10418	H. sapiens	0.0	0.0	0.0	0.0	0.0	0.0	0.0	0.0	0.0	0.0	0.0	0.0	0.0	0.0	0.0	0.0	0.0	0.0	0.0	0.0
SPAG11B	10407	symbol	H. sapiens	10407	H. sapiens	0.0	0.0	0.0	0.0	0.0	0.0	0.0	0.0	0.0	0.0	0.0	0.0	0.0	0.0	0.0	0.0	0.0	0.0	0.0	0.0
TAT	6898	symbol	H. sapiens	6898	H. sapiens	0.0	0.0	0.0	0.0	0.0	0.0	0.0	0.0	0.0	0.0	0.0	0.0	0.0	0.0	0.0	0.0	0.0	0.0	0.0	0.0
FBXO46	23403	symbol	H. sapiens	23403	H. sapiens	0.0	0.0	0.0	0.0	0.0	0.0	0.0	0.0	0.0	0.0	0.0	0.0	0.0	0.0	0.0	0.0	0.0	0.0	0.0	0.0
MAPRE1	22919	symbol	H. sapiens	22919	H. sapiens	0.0	0.0	0.0	0.0	0.0	0.0	0.0	0.0	0.0	0.0	0.0	0.0	0.0	0.0	0.0	0.0	1.0	0.0	0.0	0.0
ULBP3	79465	symbol	H. sapiens	79465	H. sapiens	0.0	0.0	0.0	0.0	0.0	0.0	0.0	0.0	0.0	0.0	0.0	0.0	0.0	0.0	0.0	0.0	0.0	0.0	0.0	0.0
SLC8A3	6547	symbol	H. sapiens	6547	H. sapiens	0.0	0.0	0.0	0.0	0.0	0.0	0.0	0.0	0.0	1.0	0.0	0.0	0.0	0.0	0.0	0.0	0.0	0.0	0.0	1.0
ATF7IP	55729	symbol	H. sapiens	55729	H. sapiens	0.0	0.0	0.0	0.0	0.0	0.0	0.0	0.0	0.0	0.0	0.0	0.0	0.0	0.0	0.0	0.0	0.0	0.0	0.0	0.0
RASSF8	11228	symbol	H. sapiens	11228	H. sapiens	0.0	0.0	0.0	0.0	0.0	0.0	0.0	0.0	0.0	0.0	0.0	0.0	0.0	0.0	0.0	0.0	0.0	0.0	0.0	0.0
CENPQ	55166	symbol	H. sapiens	55166	H. sapiens	0.0	0.0	0.0	0.0	0.0	0.0	0.0	0.0	0.0	0.0	0.0	0.0	0.0	0.0	0.0	0.0	0.0	0.0	0.0	0.0
CALN1	83698	symbol	H. sapiens	83698	H. sapiens	0.0	0.0	0.0	0.0	0.0	0.0	0.0	0.0	0.0	0.0	0.0	0.0	0.0	0.0	0.0	1.0	0.0	0.0	0.0	0.0
AMER1	139285	symbol	H. sapiens	139285	H. sapiens	0.0	0.0	0.0	0.0	0.0	0.0	0.0	0.0	0.0	0.0	0.0	0.0	0.0	0.0	0.0	0.0	0.0	0.0	0.0	0.0
ZNF576	79177	symbol	H. sapiens	79177	H. sapiens	0.0	0.0	0.0	0.0	0.0	0.0	0.0	0.0	0.0	0.0	0.0	0.0	0.0	0.0	0.0	0.0	0.0	0.0	0.0	0.0
HNMT	3176	symbol	H. sapiens	3176	H. sapiens	0.0	0.0	0.0	0.0	0.0	0.0	0.0	0.0	0.0	0.0	0.0	0.0	0.0	0.0	0.0	0.0	0.0	0.0	0.0	0.0
IPO11	51194	symbol	H. sapiens	51194	H. sapiens	0.0	0.0	0.0	0.0	0.0	0.0	0.0	0.0	0.0	0.0	0.0	0.0	0.0	0.0	0.0	0.0	0.0	0.0	0.0	0.0
GALNT12	79695	symbol	H. sapiens	79695	H. sapiens	0.0	0.0	0.0	0.0	0.0	0.0	0.0	0.0	0.0	0.0	0.0	0.0	0.0	0.0	0.0	0.0	0.0	0.0	0.0	0.0
MXD3	83463	symbol	H. sapiens	83463	H. sapiens	0.0	0.0	0.0	0.0	0.0	0.0	0.0	0.0	0.0	0.0	0.0	0.0	0.0	0.0	0.0	0.0	0.0	0.0	0.0	0.0
NAA50	80218	symbol	H. sapiens	80218	H. sapiens	0.0	0.0	0.0	0.0	0.0	0.0	0.0	0.0	0.0	0.0	0.0	0.0	0.0	0.0	0.0	0.0	0.0	0.0	0.0	0.0
CRTAM	56253	symbol	H. sapiens	56253	H. sapiens	0.0	0.0	0.0	0.0	0.0	0.0	0.0	0.0	0.0	0.0	0.0	0.0	0.0	0.0	0.0	0.0	0.0	0.0	0.0	0.0
DDAH1	23576	symbol	H. sapiens	23576	H. sapiens	0.0	0.0	0.0	0.0	0.0	0.0	0.0	0.0	0.0	0.0	0.0	0.0	0.0	0.0	0.0	0.0	0.0	0.0	0.0	0.0
RBM17	84991	symbol	H. sapiens	84991	H. sapiens	0.0	0.0	0.0	0.0	0.0	0.0	0.0	0.0	0.0	0.0	0.0	0.0	0.0	0.0	0.0	0.0	0.0	0.0	0.0	0.0
EML6	400954	symbol	H. sapiens	400954	H. sapiens	0.0	0.0	0.0	0.0	0.0	0.0	0.0	0.0	0.0	0.0	0.0	0.0	0.0	0.0	0.0	0.0	0.0	0.0	0.0	0.0
FAM20B	9917	symbol	H. sapiens	9917	H. sapiens	0.0	0.0	0.0	0.0	0.0	0.0	0.0	0.0	0.0	0.0	0.0	0.0	0.0	0.0	0.0	0.0	0.0	0.0	0.0	0.0
TC2N	123036	symbol	H. sapiens	123036	H. sapiens	0.0	0.0	0.0	0.0	0.0	0.0	0.0	0.0	0.0	0.0	0.0	0.0	0.0	0.0	0.0	0.0	0.0	0.0	0.0	0.0
DSC2	1824	symbol	H. sapiens	1824	H. sapiens	0.0	0.0	0.0	0.0	0.0	0.0	0.0	0.0	0.0	0.0	0.0	0.0	0.0	0.0	0.0	0.0	0.0	0.0	0.0	0.0
CERS5	91012	symbol	H. sapiens	91012	H. sapiens	0.0	0.0	0.0	0.0	0.0	0.0	0.0	0.0	0.0	0.0	0.0	0.0	0.0	0.0	0.0	0.0	0.0	0.0	0.0	0.0
SMURF2	64750	symbol	H. sapiens	64750	H. sapiens	0.0	0.0	0.0	0.0	0.0	1.0	0.0	0.0	0.0	0.0	0.0	1.0	0.0	0.0	0.0	0.0	0.0	1.0	0.0	0.0
ITIH5	80760	symbol	H. sapiens	80760	H. sapiens	0.0	0.0	0.0	0.0	0.0	0.0	0.0	0.0	0.0	0.0	0.0	0.0	0.0	0.0	0.0	0.0	0.0	0.0	0.0	0.0
LGR6	59352	symbol	H. sapiens	59352	H. sapiens	0.0	0.0	0.0	0.0	0.0	0.0	0.0	0.0	0.0	0.0	0.0	0.0	0.0	0.0	0.0	0.0	0.0	0.0	0.0	0.0
ANKRD37	353322	symbol	H. sapiens	353322	H. sapiens	0.0	0.0	0.0	0.0	0.0	0.0	0.0	0.0	0.0	0.0	0.0	0.0	0.0	0.0	0.0	0.0	0.0	0.0	0.0	0.0
PDZD8	118987	symbol	H. sapiens	118987	H. sapiens	0.0	0.0	0.0	0.0	0.0	0.0	0.0	0.0	0.0	0.0	0.0	0.0	0.0	0.0	0.0	0.0	0.0	0.0	0.0	0.0
CDK2AP1	8099	symbol	H. sapiens	8099	H. sapiens	0.0	0.0	0.0	0.0	0.0	0.0	0.0	0.0	0.0	0.0	0.0	0.0	0.0	0.0	0.0	0.0	0.0	0.0	0.0	0.0
REPS1	85021	symbol	H. sapiens	85021	H. sapiens	0.0	0.0	0.0	0.0	0.0	0.0	0.0	0.0	0.0	0.0	0.0	0.0	0.0	0.0	0.0	0.0	0.0	0.0	0.0	0.0
DIRAS2	54769	symbol	H. sapiens	54769	H. sapiens	0.0	0.0	0.0	0.0	0.0	0.0	0.0	0.0	0.0	0.0	0.0	0.0	0.0	0.0	0.0	0.0	0.0	0.0	0.0	0.0
STRN	6801	symbol	H. sapiens	6801	H. sapiens	0.0	0.0	0.0	0.0	0.0	0.0	0.0	1.0	0.0	0.0	0.0	0.0	0.0	0.0	0.0	0.0	0.0	0.0	0.0	0.0
LANCL1	10314	symbol	H. sapiens	10314	H. sapiens	0.0	0.0	0.0	0.0	0.0	0.0	0.0	0.0	0.0	0.0	0.0	0.0	0.0	0.0	0.0	0.0	0.0	0.0	0.0	0.0
TMED10	10972	symbol	H. sapiens	10972	H. sapiens	0.0	0.0	0.0	0.0	0.0	0.0	0.0	0.0	0.0	0.0	0.0	0.0	0.0	0.0	0.0	0.0	0.0	0.0	0.0	0.0
PURB	5814	symbol	H. sapiens	5814	H. sapiens	0.0	0.0	0.0	0.0	0.0	0.0	0.0	0.0	0.0	0.0	0.0	0.0	0.0	0.0	0.0	0.0	0.0	0.0	0.0	0.0
LCORL	254251	symbol	H. sapiens	254251	H. sapiens	0.0	0.0	0.0	0.0	0.0	0.0	0.0	0.0	0.0	0.0	0.0	0.0	0.0	0.0	0.0	0.0	0.0	0.0	0.0	0.0
RIPOR2	9750	symbol	H. sapiens	9750	H. sapiens	0.0	0.0	0.0	0.0	0.0	0.0	0.0	0.0	0.0	0.0	0.0	0.0	0.0	0.0	0.0	0.0	0.0	0.0	0.0	0.0
IQCH	64799	symbol	H. sapiens	64799	H. sapiens	0.0	0.0	0.0	0.0	0.0	0.0	0.0	0.0	0.0	0.0	0.0	0.0	0.0	0.0	0.0	0.0	0.0	0.0	0.0	0.0
ZNF680	340252	symbol	H. sapiens	340252	H. sapiens	0.0	0.0	0.0	0.0	0.0	0.0	0.0	0.0	0.0	0.0	0.0	0.0	0.0	0.0	0.0	0.0	0.0	0.0	0.0	0.0
CETN1	1068	symbol	H. sapiens	1068	H. sapiens	0.0	0.0	0.0	0.0	0.0	0.0	0.0	0.0	0.0	0.0	0.0	0.0	0.0	0.0	0.0	0.0	0.0	0.0	0.0	0.0
IGF2BP3	10643	symbol	H. sapiens	10643	H. sapiens	0.0	0.0	0.0	0.0	0.0	1.0	0.0	0.0	0.0	0.0	0.0	0.0	0.0	0.0	0.0	0.0	0.0	0.0	0.0	0.0
DDX55	57696	symbol	H. sapiens	57696	H. sapiens	0.0	0.0	0.0	0.0	0.0	0.0	0.0	0.0	0.0	0.0	0.0	0.0	0.0	0.0	0.0	0.0	0.0	0.0	0.0	0.0
KLF5	688	symbol	H. sapiens	688	H. sapiens	0.0	0.0	0.0	0.0	0.0	1.0	0.0	0.0	0.0	0.0	0.0	0.0	0.0	0.0	0.0	0.0	0.0	0.0	0.0	0.0
LIX1L	128077	symbol	H. sapiens	128077	H. sapiens	0.0	0.0	0.0	0.0	0.0	0.0	0.0	0.0	0.0	0.0	0.0	0.0	0.0	0.0	0.0	0.0	0.0	0.0	0.0	0.0
STK3	6788	symbol	H. sapiens	6788	H. sapiens	1.0	0.0	0.0	0.0	0.0	0.0	1.0	0.0	0.0	0.0	0.0	0.0	0.0	0.0	0.0	0.0	0.0	0.0	0.0	0.0
DNM1L	10059	symbol	H. sapiens	10059	H. sapiens	0.0	0.0	0.0	0.0	0.0	0.0	0.0	0.0	1.0	0.0	0.0	0.0	0.0	0.0	0.0	0.0	0.0	0.0	0.0	0.0
KIAA0825	285600	symbol	H. sapiens	285600	H. sapiens	0.0	0.0	0.0	0.0	0.0	0.0	0.0	0.0	0.0	0.0	0.0	0.0	0.0	0.0	0.0	0.0	0.0	0.0	0.0	0.0
CASTOR1	652968	symbol	H. sapiens	652968	H. sapiens	0.0	0.0	0.0	0.0	0.0	0.0	0.0	0.0	0.0	0.0	0.0	0.0	0.0	0.0	0.0	0.0	0.0	0.0	0.0	0.0
CTSC	1075	symbol	H. sapiens	1075	H. sapiens	0.0	0.0	0.0	0.0	0.0	0.0	0.0	0.0	0.0	0.0	0.0	0.0	0.0	0.0	0.0	0.0	0.0	0.0	0.0	0.0
LRRIQ3	127255	symbol	H. sapiens	127255	H. sapiens	0.0	0.0	0.0	0.0	0.0	0.0	0.0	0.0	0.0	0.0	0.0	0.0	0.0	0.0	0.0	0.0	0.0	0.0	0.0	0.0
BRCC3	79184	symbol	H. sapiens	79184	H. sapiens	0.0	0.0	0.0	0.0	0.0	0.0	0.0	0.0	0.0	0.0	0.0	0.0	0.0	0.0	0.0	0.0	0.0	0.0	0.0	0.0
ARFRP1	10139	symbol	H. sapiens	10139	H. sapiens	0.0	0.0	0.0	0.0	0.0	0.0	0.0	0.0	0.0	0.0	0.0	0.0	0.0	0.0	0.0	0.0	0.0	0.0	0.0	0.0
PAG1	55824	symbol	H. sapiens	55824	H. sapiens	0.0	0.0	0.0	0.0	0.0	0.0	0.0	0.0	0.0	0.0	0.0	0.0	0.0	0.0	0.0	0.0	0.0	0.0	0.0	0.0
DNAJB9	4189	symbol	H. sapiens	4189	H. sapiens	0.0	0.0	0.0	0.0	0.0	0.0	0.0	0.0	0.0	0.0	0.0	0.0	0.0	0.0	0.0	0.0	0.0	0.0	0.0	0.0
SUV39H2	79723	symbol	H. sapiens	79723	H. sapiens	0.0	0.0	0.0	0.0	0.0	0.0	0.0	0.0	0.0	0.0	0.0	0.0	0.0	0.0	0.0	0.0	0.0	0.0	0.0	0.0
C5orf58	133874	symbol	H. sapiens	133874	H. sapiens	0.0	0.0	0.0	0.0	0.0	0.0	0.0	0.0	0.0	0.0	0.0	0.0	0.0	0.0	0.0	0.0	0.0	0.0	0.0	0.0
DENND1B	163486	symbol	H. sapiens	163486	H. sapiens	0.0	0.0	0.0	0.0	0.0	1.0	0.0	0.0	0.0	0.0	0.0	0.0	0.0	0.0	0.0	0.0	0.0	0.0	0.0	0.0
PAIP2B	400961	symbol	H. sapiens	400961	H. sapiens	0.0	0.0	0.0	0.0	0.0	0.0	0.0	0.0	0.0	0.0	0.0	0.0	0.0	0.0	0.0	0.0	0.0	0.0	0.0	0.0
CLIC5	53405	symbol	H. sapiens	53405	H. sapiens	0.0	0.0	0.0	0.0	0.0	0.0	0.0	0.0	0.0	0.0	0.0	0.0	0.0	0.0	0.0	0.0	0.0	0.0	0.0	0.0
ARMCX5-GPRASP2	100528062	symbol	H. sapiens	100528062	H. sapiens	0.0	0.0	0.0	0.0	0.0	0.0	0.0	0.0	0.0	0.0	0.0	0.0	0.0	0.0	0.0	0.0	0.0	0.0	0.0	0.0
SACM1L	22908	symbol	H. sapiens	22908	H. sapiens	0.0	0.0	0.0	0.0	0.0	0.0	0.0	0.0	0.0	0.0	0.0	0.0	0.0	0.0	0.0	0.0	0.0	0.0	0.0	0.0
AMBN	258	symbol	H. sapiens	258	H. sapiens	0.0	0.0	0.0	0.0	0.0	0.0	0.0	0.0	0.0	0.0	0.0	0.0	0.0	0.0	0.0	0.0	0.0	0.0	0.0	0.0
NOP14	8602	symbol	H. sapiens	8602	H. sapiens	0.0	0.0	0.0	0.0	0.0	0.0	0.0	0.0	0.0	0.0	0.0	0.0	0.0	0.0	0.0	0.0	0.0	0.0	0.0	0.0
HNRNPK	3190	symbol	H. sapiens	3190	H. sapiens	0.0	0.0	0.0	0.0	0.0	0.0	0.0	0.0	0.0	0.0	0.0	0.0	0.0	0.0	0.0	0.0	0.0	0.0	0.0	0.0
PDHA1	5160	symbol	H. sapiens	5160	H. sapiens	0.0	0.0	0.0	0.0	0.0	0.0	0.0	0.0	0.0	0.0	0.0	0.0	0.0	0.0	1.0	0.0	0.0	0.0	0.0	0.0
CA1	759	symbol	H. sapiens	759	H. sapiens	0.0	0.0	0.0	0.0	0.0	0.0	0.0	0.0	0.0	0.0	0.0	0.0	0.0	0.0	0.0	0.0	0.0	0.0	0.0	0.0
RNF180	285671	symbol	H. sapiens	285671	H. sapiens	0.0	0.0	0.0	0.0	0.0	0.0	0.0	0.0	0.0	0.0	0.0	0.0	0.0	0.0	0.0	0.0	0.0	0.0	0.0	0.0
TMEM246	84302	gene_synonym	H. sapiens	84302	H. sapiens	0.0	0.0	0.0	0.0	0.0	0.0	0.0	0.0	0.0	0.0	0.0	0.0	0.0	0.0	0.0	0.0	0.0	0.0	0.0	0.0
ADGRE5	976	symbol	H. sapiens	976	H. sapiens	0.0	0.0	0.0	0.0	0.0	0.0	0.0	0.0	0.0	0.0	0.0	0.0	0.0	0.0	0.0	0.0	0.0	0.0	0.0	0.0
GPRASP2	114928	symbol	H. sapiens	114928	H. sapiens	0.0	0.0	0.0	0.0	0.0	0.0	0.0	0.0	0.0	0.0	0.0	0.0	0.0	0.0	0.0	0.0	0.0	0.0	0.0	0.0
ELOVL7	79993	symbol	H. sapiens	79993	H. sapiens	0.0	0.0	0.0	0.0	0.0	0.0	0.0	0.0	0.0	0.0	0.0	0.0	0.0	0.0	0.0	0.0	0.0	0.0	0.0	0.0

## Sheet: Enrichment
GroupID	Category	Term	Description	LogP	Log(q-value)	Genes	Symbols	InTerm_InList
1_Summary	KEGG Pathway	hsa04010	MAPK signaling pathway	-18.0079	-14.8671	356,785,1616,2005,2246,2872,3082,4208,4214,4293,4775,4915,5594,5606,5921,5922,6196,6416,6655,6788,6885,7042,7157,8817,10125,10746,27330,1005,1009,1282,1499,4194,6045,6667,7003,7248,9113,10413,23012,23286,23512,29119,166824,389421	FASLG,CACNB4,DAXX,ELK4,FGF1,MKNK2,HGF,MEF2C,MAP3K1,MAP3K9,NFATC3,NTRK2,MAPK1,MAP2K3,RASA1,RASA2,RPS6KA2,MAP2K4,SOS2,STK3,MAP3K7,TGFB2,TP53,FGF18,RASGRP1,MAP3K2,RPS6KA6,CDH7,CDH11,COL4A1,CTNNB1,MDM4,RNF2,SP1,TEAD1,TSC1,LATS1,YAP1,STK38L,WWC1,SUZ12,CTNNA3,RASSF6,LIN28B	44/-
1_Member	KEGG Pathway	hsa04010	MAPK signaling pathway	-18.0079	-14.8671	356,785,1616,2005,2246,2872,3082,4208,4214,4293,4775,4915,5594,5606,5921,5922,6196,6416,6655,6788,6885,7042,7157,8817,10125,10746,27330	FASLG,CACNB4,DAXX,ELK4,FGF1,MKNK2,HGF,MEF2C,MAP3K1,MAP3K9,NFATC3,NTRK2,MAPK1,MAP2K3,RASA1,RASA2,RPS6KA2,MAP2K4,SOS2,STK3,MAP3K7,TGFB2,TP53,FGF18,RASGRP1,MAP3K2,RPS6KA6	27/301
2_Member	KEGG Pathway	hsa04722	Neurotrophin signaling pathway	-13.6281	-11.4415	356,801,815,2309,2549,4214,4915,5295,5594,5663,6196,6655,7157,10818,27330,53358	FASLG,CALM1,CAMK2A,FOXO3,GAB1,MAP3K1,NTRK2,PIK3R1,MAPK1,PSEN1,RPS6KA2,SOS2,TP53,FRS2,RPS6KA6,SHC3	16/119
2_Member	KEGG Pathway	hsa04910	Insulin signaling pathway	-11.4824	-9.6203	801,867,868,2194,2872,5295,5501,5506,5509,5576,5594,6655,7248,53358,79660	CALM1,CBL,CBLB,FASN,MKNK2,PIK3R1,PPP1CC,PPP1R3A,PPP1R3D,PRKAR2A,MAPK1,SOS2,TSC1,SHC3,PPP1R3B	15/137
2_Member	KEGG Pathway	hsa04014	Ras signaling pathway	-9.05948	-7.52183	356,801,2246,2549,3082,4915,5295,5594,5921,5922,6655,7074,8817,9462,10125,53358	FASLG,CALM1,FGF1,GAB1,HGF,NTRK2,PIK3R1,MAPK1,RASA1,RASA2,SOS2,TIAM1,FGF18,RASAL2,RASGRP1,SHC3	16/236
2_Member	KEGG Pathway	hsa04012	ErbB signaling pathway	-6.99035	-5.88696	815,867,868,2549,5295,5594,6416,6655,53358	CAMK2A,CBL,CBLB,GAB1,PIK3R1,MAPK1,MAP2K4,SOS2,SHC3	9/85
2_Member	KEGG Pathway	hsa04150	mTOR signaling pathway	-3.17276	-2.68515	5295,5594,6196,6249,6655,7248,27330	PIK3R1,MAPK1,RPS6KA2,CLIP1,SOS2,TSC1,RPS6KA6	7/156
3_Summary	KEGG Pathway	hsa05200	Pathways in cancer	-16.171	-13.7968	182,185,317,356,801,815,840,867,1021,1282,1499,1871,2246,2776,3082,3570,3592,4436,5295,5594,6655,6667,6774,7042,7157,8202,8817,10018,10125,26060,27436,29119,2309,2549,4194,5583,5606,6416,7248,10253,5501,7074,7078,7099,10818,27250,4773,4775,6890,8737,678,993,3799,1965,5465,7532,3516,5310,7182,23512,941,10892,29851,56477,53358,659,5581,6659,6602,6605,3696,4915,7414,80243,4214,6885	JAG1,AGTR1,APAF1,FASLG,CALM1,CAMK2A,CASP7,CBL,CDK6,COL4A1,CTNNB1,E2F3,FGF1,GNAQ,HGF,IL6R,IL12A,MSH2,PIK3R1,MAPK1,SOS2,SP1,STAT3,TGFB2,TP53,NCOA3,FGF18,BCL2L11,RASGRP1,APPL1,EML4,CTNNA3,FOXO3,GAB1,MDM4,PRKCH,MAP2K3,MAP2K4,TSC1,SPRY2,PPP1CC,TIAM1,TIMP3,TLR4,FRS2,PDCD4,NFATC2,NFATC3,TAP1,RIPK1,ZFP36L2,CDC25A,KIF5B,EIF2S1,PPARA,YWHAG,RBPJ,PKD1,NR2C2,SUZ12,CD80,MALT1,ICOS,CCL28,SHC3,BMPR2,PRKCE,SOX4,S…	76/-
3_Member	KEGG Pathway	hsa05200	Pathways in cancer	-16.171	-13.7968	182,185,317,356,801,815,840,867,1021,1282,1499,1871,2246,2776,3082,3570,3592,4436,5295,5594,6655,6667,6774,7042,7157,8202,8817,10018,10125,26060,27436,29119	JAG1,AGTR1,APAF1,FASLG,CALM1,CAMK2A,CASP7,CBL,CDK6,COL4A1,CTNNB1,E2F3,FGF1,GNAQ,HGF,IL6R,IL12A,MSH2,PIK3R1,MAPK1,SOS2,SP1,STAT3,TGFB2,TP53,NCOA3,FGF18,BCL2L11,RASGRP1,APPL1,EML4,CTNNA3	32/531
3_Member	KEGG Pathway	hsa05205	Proteoglycans in cancer	-12.0034	-10.0087	356,815,867,1499,2549,3082,5295,5501,5594,6655,6774,7042,7074,7078,7099,7157,10818,27250	FASLG,CAMK2A,CBL,CTNNB1,GAB1,HGF,PIK3R1,PPP1CC,MAPK1,SOS2,STAT3,TGFB2,TIAM1,TIMP3,TLR4,TP53,FRS2,PDCD4	18/205
3_Member	KEGG Pathway	hsa05163	Human cytomegalovirus infection	-11.3173	-9.49167	356,801,1021,1499,1871,2776,3570,4773,4775,5295,5594,6655,6667,6774,6890,7157,7248,8737	FASLG,CALM1,CDK6,CTNNB1,E2F3,GNAQ,IL6R,NFATC2,NFATC3,PIK3R1,MAPK1,SOS2,SP1,STAT3,TAP1,TP53,TSC1,RIPK1	18/225
3_Member	KEGG Pathway	hsa04218	Cellular senescence	-10.6613	-8.93545	678,801,993,1021,1871,2309,4773,4775,5295,5501,5594,5606,7042,7157,7248	ZFP36L2,CALM1,CDC25A,CDK6,E2F3,FOXO3,NFATC2,NFATC3,PIK3R1,PPP1CC,MAPK1,MAP2K3,TGFB2,TP53,TSC1	15/156
3_Member	KEGG Pathway	hsa05223	Non-small cell lung cancer	-10.1664	-8.4727	1021,1871,2309,3082,3799,5295,5594,6655,6774,7157,27436	CDK6,E2F3,FOXO3,HGF,KIF5B,PIK3R1,MAPK1,SOS2,STAT3,TP53,EML4	11/72
3_Member	KEGG Pathway	hsa05160	Hepatitis C	-9.51371	-7.86425	317,356,1021,1499,1871,1965,5295,5465,5594,6655,6774,7157,7532,8737	APAF1,FASLG,CDK6,CTNNB1,E2F3,EIF2S1,PIK3R1,PPARA,MAPK1,SOS2,STAT3,TP53,YWHAG,RIPK1	14/158
3_Member	KEGG Pathway	hsa05224	Breast cancer	-8.86493	-7.38687	182,1021,1499,1871,2246,5295,5594,6655,6667,7157,8202,8817,53358	JAG1,CDK6,CTNNB1,E2F3,FGF1,PIK3R1,MAPK1,SOS2,SP1,TP53,NCOA3,FGF18,SHC3	13/147
3_Member	KEGG Pathway	hsa05226	Gastric cancer	-8.79254	-7.32381	1499,1871,2246,2549,3082,5295,5594,6655,7042,7157,8817,29119,53358	CTNNB1,E2F3,FGF1,GAB1,HGF,PIK3R1,MAPK1,SOS2,TGFB2,TP53,FGF18,CTNNA3,SHC3	13/149
3_Member	KEGG Pathway	hsa05206	MicroRNAs in cancer	-8.19125	-6.85661	659,993,1021,1871,4194,5295,5581,5594,6655,6659,6774,7042,7078,7157,10018,10253,27250	BMPR2,CDC25A,CDK6,E2F3,MDM4,PIK3R1,PRKCE,MAPK1,SOS2,SOX4,STAT3,TGFB2,TIMP3,TP53,BCL2L11,SPRY2,PDCD4	17/310
3_Member	KEGG Pathway	hsa05225	Hepatocellular carcinoma	-8.15596	-6.83468	1021,1499,1871,2549,3082,5295,5594,6602,6605,6655,7042,7157,53358	CDK6,CTNNB1,E2F3,GAB1,HGF,PIK3R1,MAPK1,SMARCD1,SMARCE1,SOS2,TGFB2,TP53,SHC3	13/168
3_Member	KEGG Pathway	hsa04151	PI3K-Akt signaling pathway	-8.03306	-6.72783	356,1021,1282,2246,2309,3082,3570,3696,4915,5295,5594,6655,7099,7157,7248,7532,8817,10018	FASLG,CDK6,COL4A1,FGF1,FOXO3,HGF,IL6R,ITGB8,NTRK2,PIK3R1,MAPK1,SOS2,TLR4,TP53,TSC1,YWHAG,FGF18,BCL2L11	18/359
3_Member	KEGG Pathway	hsa05214	Glioma	-7.47077	-6.28899	801,815,1021,1871,5295,5594,6655,7157,53358	CALM1,CAMK2A,CDK6,E2F3,PIK3R1,MAPK1,SOS2,TP53,SHC3	9/75
3_Member	KEGG Pathway	hsa05220	Chronic myeloid leukemia	-7.41956	-6.24722	867,1021,1871,5295,5594,6655,7042,7157,53358	CBL,CDK6,E2F3,PIK3R1,MAPK1,SOS2,TGFB2,TP53,SHC3	9/76
3_Member	KEGG Pathway	hsa05210	Colorectal cancer	-6.94587	-5.85426	1499,4436,5295,5594,6655,7042,7157,10018,26060	CTNNB1,MSH2,PIK3R1,MAPK1,SOS2,TGFB2,TP53,BCL2L11,APPL1	9/86
3_Member	KEGG Pathway	hsa01522	Endocrine resistance	-6.45382	-5.46221	182,1871,5295,5594,6655,6667,7157,8202,53358	JAG1,E2F3,PIK3R1,MAPK1,SOS2,SP1,TP53,NCOA3,SHC3	9/98
3_Member	KEGG Pathway	hsa05218	Melanoma	-6.43888	-5.45339	1021,1871,2246,3082,5295,5594,7157,8817	CDK6,E2F3,FGF1,HGF,PIK3R1,MAPK1,TP53,FGF18	8/72
3_Member	KEGG Pathway	hsa05213	Endometrial cancer	-5.94912	-5.04469	1499,2309,5295,5594,6655,7157,29119	CTNNB1,FOXO3,PIK3R1,MAPK1,SOS2,TP53,CTNNA3	7/58
5_Summary	KEGG Pathway	hsa03083	Polycomb repressive complex	-13.3291	-11.1883	6045,7027,7321,7323,8535,10238,10389,22823,23429,23512,80012,84333,84458,85015	RNF2,TFDP1,UBE2D1,UBE2D3,CBX4,DCAF7,SCML2,MTF2,RYBP,SUZ12,PHC3,PCGF5,LCOR,USP45	14/-
5_Member	KEGG Pathway	hsa03083	Polycomb repressive complex	-13.3291	-11.1883	6045,7027,7321,7323,8535,10238,10389,22823,23429,23512,80012,84333,84458,85015	RNF2,TFDP1,UBE2D1,UBE2D3,CBX4,DCAF7,SCML2,MTF2,RYBP,SUZ12,PHC3,PCGF5,LCOR,USP45	14/84
7_Summary	KEGG Pathway	hsa04390	Hippo signaling pathway	-11.7245	-9.75981	654,659,1499,2246,4086,5501,6788,7003,7042,7532,9113,10413,23286,23513,29119,166824,1005,1009,2776,4915,5576,5581,5583,3696,389421,2309,23012,6497	BMP6,BMPR2,CTNNB1,FGF1,SMAD1,PPP1CC,STK3,TEAD1,TGFB2,YWHAG,LATS1,YAP1,WWC1,SCRIB,CTNNA3,RASSF6,CDH7,CDH11,GNAQ,NTRK2,PRKAR2A,PRKCE,PRKCH,ITGB8,LIN28B,FOXO3,STK38L,SKI	28/-
7_Member	KEGG Pathway	hsa04390	Hippo signaling pathway	-11.7245	-9.75981	654,659,1499,2246,4086,5501,6788,7003,7042,7532,9113,10413,23286,23513,29119,166824	BMP6,BMPR2,CTNNB1,FGF1,SMAD1,PPP1CC,STK3,TEAD1,TGFB2,YWHAG,LATS1,YAP1,WWC1,SCRIB,CTNNA3,RASSF6	16/157
7_Member	KEGG Pathway	hsa04392	Hippo signaling pathway - multiple species	-6.61201	-5.58513	6788,7003,9113,10413,23286,166824	STK3,TEAD1,LATS1,YAP1,WWC1,RASSF6	6/29
8_Member	KEGG Pathway	hsa01521	EGFR tyrosine kinase inhibitor resistance	-8.46865	-7.05211	2309,2549,3082,3570,5295,5594,6655,6774,10018,53358	FOXO3,GAB1,HGF,IL6R,PIK3R1,MAPK1,SOS2,STAT3,BCL2L11,SHC3	10/79
8_Member	KEGG Pathway	hsa04917	Prolactin signaling pathway	-6.53497	-5.53087	2309,5295,5594,6655,6774,9306,9655,53358	FOXO3,PIK3R1,MAPK1,SOS2,STAT3,SOCS6,SOCS5,SHC3	8/70
8_Member	KEGG Pathway	hsa04068	FoxO signaling pathway	-5.39305	-4.5682	356,2309,2911,5295,5594,6655,6774,7042,10018	FASLG,FOXO3,GRM1,PIK3R1,MAPK1,SOS2,STAT3,TGFB2,BCL2L11	9/131
9_Summary	KEGG Pathway	hsa05417	Lipid and atherosclerosis	-11.6512	-9.7408	19,317,356,801,815,840,1965,3592,4773,4775,5295,5594,5606,6416,6774,6885,7099,7157,1871,4214,6655,7042,182,6364,7128,8737,10059,83737,4205,5592,2776,6196,8874,27330,1499,2194,2309,5465,9370,1073,6890,8065,1616,4293,10746,57162,10125,27436,941,27250,2872	ABCA1,APAF1,FASLG,CALM1,CAMK2A,CASP7,EIF2S1,IL12A,NFATC2,NFATC3,PIK3R1,MAPK1,MAP2K3,MAP2K4,STAT3,MAP3K7,TLR4,TP53,E2F3,MAP3K1,SOS2,TGFB2,JAG1,CCL20,TNFAIP3,RIPK1,DNM1L,ITCH,MEF2A,PRKG1,GNAQ,RPS6KA2,ARHGEF7,RPS6KA6,CTNNB1,FASN,FOXO3,PPARA,ADIPOQ,CFL2,TAP1,CUL5,DAXX,MAP3K9,MAP3K2,PELI1,RASGRP1,EML4,CD80,PDCD4,MKNK2	51/-
9_Member	KEGG Pathway	hsa05417	Lipid and atherosclerosis	-11.6512	-9.7408	19,317,356,801,815,840,1965,3592,4773,4775,5295,5594,5606,6416,6774,6885,7099,7157	ABCA1,APAF1,FASLG,CALM1,CAMK2A,CASP7,EIF2S1,IL12A,NFATC2,NFATC3,PIK3R1,MAPK1,MAP2K3,MAP2K4,STAT3,MAP3K7,TLR4,TP53	18/215
9_Member	KEGG Pathway	hsa05161	Hepatitis B	-11.5138	-9.62821	317,356,1871,4214,4773,4775,5295,5594,5606,6416,6655,6774,6885,7042,7099,7157	APAF1,FASLG,E2F3,MAP3K1,NFATC2,NFATC3,PIK3R1,MAPK1,MAP2K3,MAP2K4,SOS2,STAT3,MAP3K7,TGFB2,TLR4,TP53	16/162
9_Member	KEGG Pathway	hsa04668	TNF signaling pathway	-9.10053	-7.53949	182,840,5295,5594,5606,6364,6416,6885,7128,8737,10059,83737	JAG1,CASP7,PIK3R1,MAPK1,MAP2K3,CCL20,MAP2K4,MAP3K7,TNFAIP3,RIPK1,DNM1L,ITCH	12/114
9_Member	KEGG Pathway	hsa05135	Yersinia infection	-8.18005	-6.85214	2776,4773,4775,5295,5594,5606,6196,6416,6885,7099,8874,27330	GNAQ,NFATC2,NFATC3,PIK3R1,MAPK1,MAP2K3,RPS6KA2,MAP2K4,MAP3K7,TLR4,ARHGEF7,RPS6KA6	12/137
9_Member	KEGG Pathway	hsa04936	Alcoholic liver disease	-8.00333	-6.7076	356,1499,2194,2309,3592,5465,5606,6416,6885,7099,8737,9370	FASLG,CTNNB1,FASN,FOXO3,IL12A,PPARA,MAP2K3,MAP2K4,MAP3K7,TLR4,RIPK1,ADIPOQ	12/142
9_Member	KEGG Pathway	hsa05170	Human immunodeficiency virus 1 infection	-7.85328	-6.5924	356,801,1073,2776,4773,4775,5295,5594,5606,6885,6890,7099,8065,8737	FASLG,CALM1,CFL2,GNAQ,NFATC2,NFATC3,PIK3R1,MAPK1,MAP2K3,MAP3K7,TAP1,TLR4,CUL5,RIPK1	14/212
9_Member	KEGG Pathway	hsa05235	PD-L1 expression and PD-1 checkpoint pathway in cancer	-6.81585	-5.75058	4773,4775,5295,5594,5606,6774,7099,10125,27436	NFATC2,NFATC3,PIK3R1,MAPK1,MAP2K3,STAT3,TLR4,RASGRP1,EML4	9/89
9_Member	KEGG Pathway	hsa04912	GnRH signaling pathway	-6.65003	-5.61642	801,815,2776,4214,5594,5606,6416,6655,10746	CALM1,CAMK2A,GNAQ,MAP3K1,MAPK1,MAP2K3,MAP2K4,SOS2,MAP3K2	9/93
9_Member	KEGG Pathway	hsa04620	Toll-like receptor signaling pathway	-6.2329	-5.2852	941,3592,5295,5594,5606,6416,6885,7099,8737	CD80,IL12A,PIK3R1,MAPK1,MAP2K3,MAP2K4,MAP3K7,TLR4,RIPK1	9/104
10_Summary	KEGG Pathway	hsa04022	cGMP-PKG signaling pathway	-11.3103	-9.49167	185,481,490,493,801,2776,4205,4208,4773,4775,4879,5501,5581,5592,5594,6547,815,2246,2911,2915,3082,3269,4915,8817,785,5502,51305,1213,8766,840,1605,4645,9590,57162,5583	AGTR1,ATP1B1,ATP2B1,ATP2B4,CALM1,GNAQ,MEF2A,MEF2C,NFATC2,NFATC3,NPPB,PPP1CC,PRKCE,PRKG1,MAPK1,SLC8A3,CAMK2A,FGF1,GRM1,GRM5,HGF,HRH1,NTRK2,FGF18,CACNB4,PPP1R1A,KCNK9,CLTC,RAB11A,CASP7,DAG1,MYO5B,AKAP12,PELI1,PRKCH	35/-
10_Member	KEGG Pathway	hsa04022	cGMP-PKG signaling pathway	-11.3103	-9.49167	185,481,490,493,801,2776,4205,4208,4773,4775,4879,5501,5581,5592,5594,6547	AGTR1,ATP1B1,ATP2B1,ATP2B4,CALM1,GNAQ,MEF2A,MEF2C,NFATC2,NFATC3,NPPB,PPP1CC,PRKCE,PRKG1,MAPK1,SLC8A3	16/167
10_Member	KEGG Pathway	hsa04020	Calcium signaling pathway	-8.62191	-7.18866	185,490,493,801,815,2246,2776,2911,2915,3082,3269,4773,4775,4915,6547,8817	AGTR1,ATP2B1,ATP2B4,CALM1,CAMK2A,FGF1,GNAQ,GRM1,GRM5,HGF,HRH1,NFATC2,NFATC3,NTRK2,SLC8A3,FGF18	16/253
10_Member	KEGG Pathway	hsa04261	Adrenergic signaling in cardiomyocytes	-7.60686	-6.41052	185,481,490,493,785,801,815,2776,5501,5502,5594,6547	AGTR1,ATP1B1,ATP2B1,ATP2B4,CACNB4,CALM1,CAMK2A,GNAQ,PPP1CC,PPP1R1A,MAPK1,SLC8A3	12/154
10_Member	KEGG Pathway	hsa04925	Aldosterone synthesis and secretion	-6.45382	-5.46221	185,481,490,493,801,815,2776,5581,51305	AGTR1,ATP1B1,ATP2B1,ATP2B4,CALM1,CAMK2A,GNAQ,PRKCE,KCNK9	9/98
10_Member	KEGG Pathway	hsa04961	Endocrine and other factor-regulated calcium reabsorption	-6.22206	-5.27714	481,490,493,1213,2776,6547,8766	ATP1B1,ATP2B1,ATP2B4,CLTC,GNAQ,SLC8A3,RAB11A	7/53
10_Member	KEGG Pathway	hsa04270	Vascular smooth muscle contraction	-5.31229	-4.50188	185,801,2776,4879,5501,5581,5583,5592,5594	AGTR1,CALM1,GNAQ,NPPB,PPP1CC,PRKCE,PRKCH,PRKG1,MAPK1	9/134
11_Member	KEGG Pathway	hsa04660	T cell receptor signaling pathway	-6.67397	-5.63006	868,4773,4775,5295,5594,6655,6885,10125,10892,29851	CBLB,NFATC2,NFATC3,PIK3R1,MAPK1,SOS2,MAP3K7,RASGRP1,MALT1,ICOS	10/121
11_Member	KEGG Pathway	hsa04662	B cell receptor signaling pathway	-5.91934	-5.02155	1380,4773,4775,5295,5594,6655,10892,11006	CR2,NFATC2,NFATC3,PIK3R1,MAPK1,SOS2,MALT1,LILRB4	8/84
11_Member	KEGG Pathway	hsa04625	C-type lectin receptor signaling pathway	-5.21751	-4.42108	801,868,3592,4773,4775,5295,5594,10892	CALM1,CBLB,IL12A,NFATC2,NFATC3,PIK3R1,MAPK1,MALT1	8/104
15_Summary	KEGG Pathway	hsa04720	Long-term potentiation	-10.5199	-8.81047	801,815,2776,2891,2911,2915,5501,5502,5594,6196,27330,3570,3592,5160,6774,7042,27185,7532,9229,9369,57502,1734	CALM1,CAMK2A,GNAQ,GRIA2,GRM1,GRM5,PPP1CC,PPP1R1A,MAPK1,RPS6KA2,RPS6KA6,IL6R,IL12A,PDHA1,STAT3,TGFB2,DISC1,YWHAG,DLGAP1,NRXN3,NLGN4X,DIO2	22/-
15_Member	KEGG Pathway	hsa04720	Long-term potentiation	-10.5199	-8.81047	801,815,2776,2891,2911,2915,5501,5502,5594,6196,27330	CALM1,CAMK2A,GNAQ,GRIA2,GRM1,GRM5,PPP1CC,PPP1R1A,MAPK1,RPS6KA2,RPS6KA6	11/67
15_Member	KEGG Pathway	hsa04114	Oocyte meiosis	-3.62998	-3.05854	801,815,5501,5594,6196,7532,27330	CALM1,CAMK2A,PPP1CC,MAPK1,RPS6KA2,YWHAG,RPS6KA6	7/131
18_Summary	KEGG Pathway	hsa04350	TGF-beta signaling pathway	-9.37584	-7.76019	654,659,4086,4090,5308,5594,6497,6667,7027,7037,7042,64750,182,1499,2246,3516,5295,5581,5583,8817,2549,3977,5606,6774,1282,7157,27250,1054,3225,9370,133522,5080,84333,10018,1734,2776,2891,4214	BMP6,BMPR2,SMAD1,SMAD5,PITX2,MAPK1,SKI,SP1,TFDP1,TFRC,TGFB2,SMURF2,JAG1,CTNNB1,FGF1,RBPJ,PIK3R1,PRKCE,PRKCH,FGF18,GAB1,LIFR,MAP2K3,STAT3,COL4A1,TP53,PDCD4,CEBPG,HOXC9,ADIPOQ,PPARGC1B,PAX6,PCGF5,BCL2L11,DIO2,GNAQ,GRIA2,MAP3K1	38/-
18_Member	KEGG Pathway	hsa04350	TGF-beta signaling pathway	-9.37584	-7.76019	654,659,4086,4090,5308,5594,6497,6667,7027,7037,7042,64750	BMP6,BMPR2,SMAD1,SMAD5,PITX2,MAPK1,SKI,SP1,TFDP1,TFRC,TGFB2,SMURF2	12/108
18_Member	KEGG Pathway	hsa04550	Signaling pathways regulating pluripotency of stem cells	-6.00023	-5.0873	659,1499,3977,4086,4090,5080,5295,5594,6774,84333	BMPR2,CTNNB1,LIFR,SMAD1,SMAD5,PAX6,PIK3R1,MAPK1,STAT3,PCGF5	10/143
19_Summary	KEGG Pathway	hsa05169	Epstein-Barr virus infection	-9.0731	-7.52334	317,1021,1380,1871,3516,5295,5606,6416,6774,6885,6890,7128,7157,8737,10018,356,868,1965,3592,7099,1499,4205,4879,5594,6364,6667,7078,7832,9370,659,801,4208	APAF1,CDK6,CR2,E2F3,RBPJ,PIK3R1,MAP2K3,MAP2K4,STAT3,MAP3K7,TAP1,TNFAIP3,TP53,RIPK1,BCL2L11,FASLG,CBLB,EIF2S1,IL12A,TLR4,CTNNB1,MEF2A,NPPB,MAPK1,CCL20,SP1,TIMP3,BTG2,ADIPOQ,BMPR2,CALM1,MEF2C	32/-
19_Member	KEGG Pathway	hsa05169	Epstein-Barr virus infection	-9.0731	-7.52334	317,1021,1380,1871,3516,5295,5606,6416,6774,6885,6890,7128,7157,8737,10018	APAF1,CDK6,CR2,E2F3,RBPJ,PIK3R1,MAP2K3,MAP2K4,STAT3,MAP3K7,TAP1,TNFAIP3,TP53,RIPK1,BCL2L11	15/202
19_Member	KEGG Pathway	hsa05162	Measles	-8.14412	-6.82937	317,356,868,1021,1965,3592,5295,6774,6885,7099,7128,7157	APAF1,FASLG,CBLB,CDK6,EIF2S1,IL12A,PIK3R1,STAT3,MAP3K7,TLR4,TNFAIP3,TP53	12/138
19_Member	KEGG Pathway	hsa05418	Fluid shear stress and atherosclerosis	-5.18227	-4.39169	659,801,1499,4205,4208,5295,6416,6885,7157	BMPR2,CALM1,CTNNB1,MEF2A,MEF2C,PIK3R1,MAP2K4,MAP3K7,TP53	9/139
20_Member	KEGG Pathway	hsa04750	Inflammatory mediator regulation of TRP channels	-6.45382	-5.46221	801,815,2776,3269,5295,5501,5581,5583,5606	CALM1,CAMK2A,GNAQ,HRH1,PIK3R1,PPP1CC,PRKCE,PRKCH,MAP2K3	9/98
6_Summary	Oncogenic Signatures	M2864	TBK1.DF DN	-12.843	-10.7436	490,659,688,1021,1282,2697,2957,4090,4436,4801,7003,8065,8202,8502,10114,10253,10643,22936,23049,23112,23326,26009,26060,26064,29766,51361,54904,55213,55703,57698,59338,64750,64854,65124,80155,83737,163486	ATP2B1,BMPR2,KLF5,CDK6,COL4A1,GJA1,GTF2A1,SMAD5,MSH2,NFYB,TEAD1,CUL5,NCOA3,PKP4,HIPK3,SPRY2,IGF2BP3,ELL2,SMG1,TNRC6B,USP22,ZZZ3,APPL1,RAI14,TMOD3,HOOK1,NSD3,RCBTB1,POLR3B,SHTN1,PLEKHA1,SMURF2,USP46,SOWAHC,NAA15,ITCH,DENND1B	37/-
6_Member	Oncogenic Signatures	M2864	TBK1.DF DN	-12.843	-10.7436	490,659,688,1021,1282,2697,2957,4090,4436,4801,7003,8065,8202,8502,10114,10253,10643,22936,23049,23112,23326,26009,26060,26064,29766,51361,54904,55213,55703,57698,59338,64750,64854,65124,80155,83737,163486	ATP2B1,BMPR2,KLF5,CDK6,COL4A1,GJA1,GTF2A1,SMAD5,MSH2,NFYB,TEAD1,CUL5,NCOA3,PKP4,HIPK3,SPRY2,IGF2BP3,ELL2,SMG1,TNRC6B,USP22,ZZZ3,APPL1,RAI14,TMOD3,HOOK1,NSD3,RCBTB1,POLR3B,SHTN1,PLEKHA1,SMURF2,USP46,SOWAHC,NAA15,ITCH,DENND1B	37/285
10_Member	Oncogenic Signatures	M2719	CAMP UP.V1 DN	-5.535	-4.68691	490,493,801,840,1605,2776,4645,4773,5594,9590,57162	ATP2B1,ATP2B4,CALM1,CASP7,DAG1,GNAQ,MYO5B,NFATC2,MAPK1,AKAP12,PELI1	11/199
12_Summary	Oncogenic Signatures	M2702	BCAT BILD ET AL DN	-10.8997	-9.12064	2730,4090,6426,7128,9462,55119,55870,57688,64750,285527	GCLM,SMAD5,SRSF1,TNFAIP3,RASAL2,PRPF38B,ASH1L,ZSWIM6,SMURF2,FRYL	10/-
12_Member	Oncogenic Signatures	M2702	BCAT BILD ET AL DN	-10.8997	-9.12064	2730,4090,6426,7128,9462,55119,55870,57688,64750,285527	GCLM,SMAD5,SRSF1,TNFAIP3,RASAL2,PRPF38B,ASH1L,ZSWIM6,SMURF2,FRYL	10/46
16_Summary	Oncogenic Signatures	M2808	CAHOY NEURONAL	-9.77122	-8.10751	1310,1780,2572,3295,4208,4645,8499,53335,64919,83698,85445,131034	COL19A1,DYNC1I1,GAD2,HSD17B4,MEF2C,MYO5B,PPFIA2,BCL11A,BCL11B,CALN1,CNTNAP4,CPNE4	12/-
16_Member	Oncogenic Signatures	M2808	CAHOY NEURONAL	-9.77122	-8.10751	1310,1780,2572,3295,4208,4645,8499,53335,64919,83698,85445,131034	COL19A1,DYNC1I1,GAD2,HSD17B4,MEF2C,MYO5B,PPFIA2,BCL11A,BCL11B,CALN1,CNTNAP4,CPNE4	12/100
1_Member	WikiPathways	WP5087	Pleural mesothelioma	-16.6322	-13.9685	1005,1009,1282,1499,2246,2872,3082,4194,4214,4293,4915,5594,5606,6045,6416,6667,6788,7003,7157,7248,8817,9113,10413,10746,23012,23286,23512,29119,166824,389421	CDH7,CDH11,COL4A1,CTNNB1,FGF1,MKNK2,HGF,MDM4,MAP3K1,MAP3K9,NTRK2,MAPK1,MAP2K3,RNF2,MAP2K4,SP1,STK3,TEAD1,TP53,TSC1,FGF18,LATS1,YAP1,MAP3K2,STK38L,WWC1,SUZ12,CTNNA3,RASSF6,LIN28B	30/440
1_Member	WikiPathways	WP382	MAPK signaling pathway	-15.7572	-13.5195	356,785,1616,2005,2246,2872,4208,4214,4775,4915,5594,5606,5921,5922,6416,6655,6788,6885,7042,7157,8817,10125,10746	FASLG,CACNB4,DAXX,ELK4,FGF1,MKNK2,MEF2C,MAP3K1,NFATC3,NTRK2,MAPK1,MAP2K3,RASA1,RASA2,MAP2K4,SOS2,STK3,MAP3K7,TGFB2,TP53,FGF18,RASGRP1,MAP3K2	23/247
2_Summary	WikiPathways	WP3915	Angiopoietin-like protein 8 regulatory pathway	-16.6525	-13.9685	867,868,1734,2194,2309,4214,4293,5295,5594,5606,6196,6416,6655,6885,7068,7248,10746,27330,53358,2549,3799,5506,5583,815,2005,2697,4205,4208,5921,6667,6774,8202,10253,83737,356,801,4915,5663,7157,10818,2872,5501,5509,5576,79660,2246,3082,5922,7074,8817,9462,10125,10018,6249	CBL,CBLB,DIO2,FASN,FOXO3,MAP3K1,MAP3K9,PIK3R1,MAPK1,MAP2K3,RPS6KA2,MAP2K4,SOS2,MAP3K7,THRB,TSC1,MAP3K2,RPS6KA6,SHC3,GAB1,KIF5B,PPP1R3A,PRKCH,CAMK2A,ELK4,GJA1,MEF2A,MEF2C,RASA1,SP1,STAT3,NCOA3,SPRY2,ITCH,FASLG,CALM1,NTRK2,PSEN1,TP53,FRS2,MKNK2,PPP1CC,PPP1R3D,PRKAR2A,PPP1R3B,FGF1,HGF,RASA2,TIAM1,FGF18,RASAL2,RASGRP1,BCL2L11,CLIP1	54/-
2_Member	WikiPathways	WP3915	Angiopoietin-like protein 8 regulatory pathway	-16.6525	-13.9685	867,868,1734,2194,2309,4214,4293,5295,5594,5606,6196,6416,6655,6885,7068,7248,10746,27330,53358	CBL,CBLB,DIO2,FASN,FOXO3,MAP3K1,MAP3K9,PIK3R1,MAPK1,MAP2K3,RPS6KA2,MAP2K4,SOS2,MAP3K7,THRB,TSC1,MAP3K2,RPS6KA6,SHC3	19/132
2_Member	WikiPathways	WP481	Insulin signaling	-16.2671	-13.7968	867,868,2309,2549,3799,4214,4293,5295,5506,5583,5594,5606,6196,6416,6655,6885,7248,10746,27330,53358	CBL,CBLB,FOXO3,GAB1,KIF5B,MAP3K1,MAP3K9,PIK3R1,PPP1R3A,PRKCH,MAPK1,MAP2K3,RPS6KA2,MAP2K4,SOS2,MAP3K7,TSC1,MAP3K2,RPS6KA6,SHC3	20/160
2_Member	WikiPathways	WP437	EGF/EGFR signaling pathway	-16.1595	-13.7968	815,867,868,2005,2549,2697,4205,4208,4214,5295,5594,5921,6196,6655,6667,6774,8202,10253,10746,83737	CAMK2A,CBL,CBLB,ELK4,GAB1,GJA1,MEF2A,MEF2C,MAP3K1,PIK3R1,MAPK1,RASA1,RPS6KA2,SOS2,SP1,STAT3,NCOA3,SPRY2,MAP3K2,ITCH	20/162
2_Member	WikiPathways	WP673	ErbB signaling pathway	-8.98767	-7.4903	815,867,868,2549,5295,5594,6416,6655,7157,10018,53358	CAMK2A,CBL,CBLB,GAB1,PIK3R1,MAPK1,MAP2K4,SOS2,TP53,BCL2L11,SHC3	11/92
2_Member	WikiPathways	WP4223	Ras signaling	-7.68132	-6.45771	356,801,2549,4915,5295,5594,5921,5922,6655,7074,9462,10125,53358	FASLG,CALM1,GAB1,NTRK2,PIK3R1,MAPK1,RASA1,RASA2,SOS2,TIAM1,RASAL2,RASGRP1,SHC3	13/184
3_Member	WikiPathways	WP2261	Glioblastoma signaling pathways	-12.0553	-10.0284	867,1021,2309,2549,4194,5295,5583,5594,5606,6416,7157,7248,10253	CBL,CDK6,FOXO3,GAB1,MDM4,PIK3R1,PRKCH,MAPK1,MAP2K3,MAP2K4,TP53,TSC1,SPRY2	13/83
3_Member	WikiPathways	WP4239	Epithelial to mesenchymal transition in colorectal cancer	-9.36954	-7.76019	182,1282,1499,3516,5295,5310,5594,5606,6416,6655,7042,7157,7182,23512	JAG1,COL4A1,CTNNB1,RBPJ,PIK3R1,PKD1,MAPK1,MAP2K3,MAP2K4,SOS2,TGFB2,TP53,NR2C2,SUZ12	14/162
3_Member	WikiPathways	WP5098	T-cell activation SARS-CoV-2	-9.19857	-7.60181	941,2309,3592,5295,5594,7157,7248,10125,10892,29851,56477	CD80,FOXO3,IL12A,PIK3R1,MAPK1,TP53,TSC1,RASGRP1,MALT1,ICOS,CCL28	11/88
3_Member	WikiPathways	WP4685	Melanoma	-7.8524	-6.5924	801,1021,1871,5295,5594,6655,7157,7414,80243	CALM1,CDK6,E2F3,PIK3R1,MAPK1,SOS2,TP53,VCL,PREX2	9/68
3_Member	WikiPathways	WP4255	Non-small cell lung cancer	-7.62918	-6.42285	1021,1871,2309,5295,5594,6655,6774,7157,27436	CDK6,E2F3,FOXO3,PIK3R1,MAPK1,SOS2,STAT3,TP53,EML4	9/72
3_Member	WikiPathways	WP4172	PI3K-Akt signaling pathway	-7.61869	-6.41738	356,1021,1282,2246,2309,3082,3570,3696,4915,5295,5594,6655,7099,7157,7248,8817,10018	FASLG,CDK6,COL4A1,FGF1,FOXO3,HGF,IL6R,ITGB8,NTRK2,PIK3R1,MAPK1,SOS2,TLR4,TP53,TSC1,FGF18,BCL2L11	17/339
3_Member	WikiPathways	WP4262	Breast cancer pathway	-7.57544	-6.38401	1021,1499,1871,2246,5295,5594,6655,6667,7157,8202,8817,53358	CDK6,CTNNB1,E2F3,FGF1,PIK3R1,MAPK1,SOS2,SP1,TP53,NCOA3,FGF18,SHC3	12/155
3_Member	WikiPathways	WP710	DNA damage response (only ATM dependent)	-7.02856	-5.91549	356,1499,2309,4214,5295,5594,6655,6885,7157,10018	FASLG,CTNNB1,FOXO3,MAP3K1,PIK3R1,MAPK1,SOS2,MAP3K7,TP53,BCL2L11	10/111
3_Member	WikiPathways	WP4155	Endometrial cancer	-6.89749	-5.81358	1499,2246,2309,5295,5594,6655,7157,29119	CTNNB1,FGF1,FOXO3,PIK3R1,MAPK1,SOS2,TP53,CTNNA3	8/63
3_Member	WikiPathways	WP2249	Metastatic brain tumor	-4.0991	-3.45243	1021,1871,5295,7157	CDK6,E2F3,PIK3R1,TP53	4/25
4_Summary	WikiPathways	WP2380	Brain-derived neurotrophic factor (BDNF) signaling pathway	-15.9262	-13.6304	815,1499,1965,2309,2562,2891,4205,4208,4214,4915,5295,5594,6774,7074,10018,10746,10818,53358,140885,182,867,1213,2549,2697,4773,4952,5581,5592,5606,6416,7414,8766,83737,2776,5583,6667	CAMK2A,CTNNB1,EIF2S1,FOXO3,GABRB3,GRIA2,MEF2A,MEF2C,MAP3K1,NTRK2,PIK3R1,MAPK1,STAT3,TIAM1,BCL2L11,MAP3K2,FRS2,SHC3,SIRPA,JAG1,CBL,CLTC,GAB1,GJA1,NFATC2,OCRL,PRKCE,PRKG1,MAP2K3,MAP2K4,VCL,RAB11A,ITCH,GNAQ,PRKCH,SP1	36/-
4_Member	WikiPathways	WP2380	Brain-derived neurotrophic factor (BDNF) signaling pathway	-15.9262	-13.6304	815,1499,1965,2309,2562,2891,4205,4208,4214,4915,5295,5594,6774,7074,10018,10746,10818,53358,140885	CAMK2A,CTNNB1,EIF2S1,FOXO3,GABRB3,GRIA2,MEF2A,MEF2C,MAP3K1,NTRK2,PIK3R1,MAPK1,STAT3,TIAM1,BCL2L11,MAP3K2,FRS2,SHC3,SIRPA	19/144
4_Member	WikiPathways	WP3888	VEGFA-VEGFR2 signaling	-9.04085	-7.52183	182,867,1213,1499,2309,2549,2697,4208,4773,4952,5295,5581,5592,5594,5606,6416,6774,7414,8766,10818,83737	JAG1,CBL,CLTC,CTNNB1,FOXO3,GAB1,GJA1,MEF2C,NFATC2,OCRL,PIK3R1,PRKCE,PRKG1,MAPK1,MAP2K3,MAP2K4,STAT3,VCL,RAB11A,FRS2,ITCH	21/432
4_Member	WikiPathways	WP4659	Gastrin signaling pathway	-7.9479	-6.65833	182,1499,2309,2776,4208,5295,5581,5583,5594,6667,6774	JAG1,CTNNB1,FOXO3,GNAQ,MEF2C,PIK3R1,PRKCE,PRKCH,MAPK1,SP1,STAT3	11/115
7_Member	WikiPathways	WP4540	Hippo signaling regulation pathways	-8.69008	-7.24823	1005,1009,1499,2776,4915,5576,5581,5583,6788,7003,9113	CDH7,CDH11,CTNNB1,GNAQ,NTRK2,PRKAR2A,PRKCE,PRKCH,STK3,TEAD1,LATS1	11/98
7_Member	WikiPathways	WP4541	Hippo-Merlin signaling dysregulation	-7.71536	-6.47315	1005,1009,1499,3696,4915,5501,5576,6788,7003,9113,389421	CDH7,CDH11,CTNNB1,ITGB8,NTRK2,PPP1CC,PRKAR2A,STK3,TEAD1,LATS1,LIN28B	11/121
7_Member	WikiPathways	WP4542	Leukocyte-intrinsic Hippo pathway functions	-6.09872	-5.17364	2309,6788,7003,9113,10413,23012	FOXO3,STK3,TEAD1,LATS1,YAP1,STK38L	6/35
7_Member	WikiPathways	WP4533	Transcription co-factors SKI and SKIL protein partners	-4.69318	-3.96398	6497,6788,7003,9113	SKI,STK3,TEAD1,LATS1	4/18
7_Member	WikiPathways	WP4537	Hippo-YAP signaling	-4.24764	-3.57958	6788,7003,9113,23012	STK3,TEAD1,LATS1,STK38L	4/23
8_Summary	WikiPathways	WP2263	Androgen receptor network in prostate cancer	-11.6601	-9.7408	993,2549,3082,3295,4436,5594,5921,6602,6667,6774,7157,7248,10252,10253,2309,3570,5295,6655,10018,53358,6416,6885,7432,840,3977,5581,5583,7078,1499,10413,801,5606,867,6801,4214,7074,941,1605,3592,7099,9306,9655,4879,5592,6909,2776,5144,23513,356,2911,7042,3269,27250	CDC25A,GAB1,HGF,HSD17B4,MSH2,MAPK1,RASA1,SMARCD1,SP1,STAT3,TP53,TSC1,SPRY1,SPRY2,FOXO3,IL6R,PIK3R1,SOS2,BCL2L11,SHC3,MAP2K4,MAP3K7,VIP,CASP7,LIFR,PRKCE,PRKCH,TIMP3,CTNNB1,YAP1,CALM1,MAP2K3,CBL,STRN,MAP3K1,TIAM1,CD80,DAG1,IL12A,TLR4,SOCS6,SOCS5,NPPB,PRKG1,TBX2,GNAQ,PDE4D,SCRIB,FASLG,GRM1,TGFB2,HRH1,PDCD4	53/-
8_Member	WikiPathways	WP2263	Androgen receptor network in prostate cancer	-11.6601	-9.7408	993,2549,3082,3295,4436,5594,5921,6602,6667,6774,7157,7248,10252,10253	CDC25A,GAB1,HGF,HSD17B4,MSH2,MAPK1,RASA1,SMARCD1,SP1,STAT3,TP53,TSC1,SPRY1,SPRY2	14/110
8_Member	WikiPathways	WP364	IL6 signaling pathway	-8.25426	-6.88429	2549,3570,5295,5594,6416,6774,6885,7432	GAB1,IL6R,PIK3R1,MAPK1,MAP2K4,STAT3,MAP3K7,VIP	8/43
8_Member	WikiPathways	WP4806	EGFR tyrosine kinase inhibitor resistance	-8.20389	-6.86241	2309,2549,3082,3570,5295,5594,6655,6774,10018,53358	FOXO3,GAB1,HGF,IL6R,PIK3R1,MAPK1,SOS2,STAT3,BCL2L11,SHC3	10/84
8_Member	WikiPathways	WP2374	Oncostatin M signaling pathway	-8.0298	-6.72783	840,3977,5295,5581,5583,5594,6774,7078,7157	CASP7,LIFR,PIK3R1,PRKCE,PRKCH,MAPK1,STAT3,TIMP3,TP53	9/65
8_Member	WikiPathways	WP3303	RAC1/PAK1/p38/MMP2 pathway	-7.8524	-6.5924	840,1499,4436,5295,5594,5921,6774,7157,10413	CASP7,CTNNB1,MSH2,PIK3R1,MAPK1,RASA1,STAT3,TP53,YAP1	9/68
8_Member	WikiPathways	WP1528	Physiological and pathological hypertrophy of the heart	-7.14272	-5.99753	801,3977,5581,5594,5606,6774	CALM1,LIFR,PRKCE,MAPK1,MAP2K3,STAT3	6/24
8_Member	WikiPathways	WP4205	MET in type 1 papillary renal cell carcinoma	-7.1257	-5.9892	867,2549,3082,5295,5594,6655,6774,6801	CBL,GAB1,HGF,PIK3R1,MAPK1,SOS2,STAT3,STRN	8/59
8_Member	WikiPathways	WP2526	PDGF pathway	-7.09462	-5.96239	4214,5295,5594,5921,6416,6774,7074	MAP3K1,PIK3R1,MAPK1,RASA1,MAP2K4,STAT3,TIAM1	7/40
8_Member	WikiPathways	WP4298	Acute viral myocarditis	-6.94587	-5.85426	840,941,1605,3592,5295,5594,5921,6774,7099	CASP7,CD80,DAG1,IL12A,PIK3R1,MAPK1,RASA1,STAT3,TLR4	9/86
8_Member	WikiPathways	WP1544	MicroRNAs in cardiomyocyte hypertrophy	-6.2329	-5.2852	801,1499,4879,5295,5592,5594,5606,6416,6774	CALM1,CTNNB1,NPPB,PIK3R1,PRKG1,MAPK1,MAP2K3,MAP2K4,STAT3	9/104
8_Member	WikiPathways	WP304	Kit receptor signaling pathway	-5.89771	-5.0043	867,2309,5295,5594,6774,6909,9306	CBL,FOXO3,PIK3R1,MAPK1,STAT3,TBX2,SOCS6	7/59
8_Member	WikiPathways	WP2032	Thyroid stimulating hormone (TSH) signaling pathway	-5.56334	-4.71032	2776,5144,5295,5594,5606,6774,23513	GNAQ,PDE4D,PIK3R1,MAPK1,MAP2K3,STAT3,SCRIB	7/66
8_Member	WikiPathways	WP3972	PDGFR-beta pathway	-5.17648	-4.38784	4214,5295,5921,6416,6774	MAP3K1,PIK3R1,RASA1,MAP2K4,STAT3	5/29
8_Member	WikiPathways	WP395	IL-4 signaling pathway	-4.96134	-4.20791	867,3269,5295,5594,6774,9655	CBL,HRH1,PIK3R1,MAPK1,STAT3,SOCS5	6/54
8_Member	WikiPathways	WP585	Interferon type I signaling pathways	-4.96134	-4.20791	867,4214,5295,5606,6774,27250	CBL,MAP3K1,PIK3R1,MAP2K3,STAT3,PDCD4	6/54
8_Member	WikiPathways	WP313	Hepatocyte growth factor receptor signaling	-4.82321	-4.08378	2549,3082,5594,5921,6774	GAB1,HGF,MAPK1,RASA1,STAT3	5/34
9_Member	WikiPathways	WP4666	Hepatitis B infection	-9.77637	-8.10751	317,356,4214,4773,4775,5295,5594,5606,6416,6655,6774,6885,7042,7099	APAF1,FASLG,MAP3K1,NFATC2,NFATC3,PIK3R1,MAPK1,MAP2K3,MAP2K4,SOS2,STAT3,MAP3K7,TGFB2,TLR4	14/151
9_Member	WikiPathways	WP2795	Cardiac hypertrophic response	-8.69589	-7.24823	801,4205,4214,4773,5592,5594,5606,6416,6885	CALM1,MEF2A,MAP3K1,NFATC2,PRKG1,MAPK1,MAP2K3,MAP2K4,MAP3K7	9/55
9_Member	WikiPathways	WP400	p38 MAPK signaling pathway	-7.52022	-6.33364	1616,4214,4293,6416,6885,7042,8737	DAXX,MAP3K1,MAP3K9,MAP2K4,MAP3K7,TGFB2,RIPK1	7/35
9_Member	WikiPathways	WP195	IL-1 signaling pathway	-7.3721	-6.21302	4214,5295,5594,5606,6416,6885,10746,57162	MAP3K1,PIK3R1,MAPK1,MAP2K3,MAP2K4,MAP3K7,MAP3K2,PELI1	8/55
9_Member	WikiPathways	WP231	TNF-alpha signaling pathway	-6.69072	-5.6398	317,840,4214,5594,5606,6416,6885,7128,8737	APAF1,CASP7,MAP3K1,MAPK1,MAP2K3,MAP2K4,MAP3K7,TNFAIP3,RIPK1	9/92
9_Member	WikiPathways	WP75	Toll-like receptor signaling pathway	-6.26869	-5.30491	941,3592,5295,5594,5606,6416,6885,7099,8737	CD80,IL12A,PIK3R1,MAPK1,MAP2K3,MAP2K4,MAP3K7,TLR4,RIPK1	9/103
9_Member	WikiPathways	WP422	MAPK cascade	-6.25792	-5.30442	4214,5594,5606,6416,6655,10746	MAP3K1,MAPK1,MAP2K3,MAP2K4,SOS2,MAP3K2	6/33
9_Member	WikiPathways	WP4877	Host-pathogen interaction of human coronaviruses - MAPK signaling	-6.02293	-5.10741	4214,4293,5594,5606,6196,6416	MAP3K1,MAP3K9,MAPK1,MAP2K3,RPS6KA2,MAP2K4	6/36
9_Member	WikiPathways	WP4566	Translation inhibitors in chronically activated PDGFRA cells	-5.37476	-4.55408	5295,5594,5606,6196,6416,27250	PIK3R1,MAPK1,MAP2K3,RPS6KA2,MAP2K4,PDCD4	6/46
9_Member	WikiPathways	WP2637	Interleukin-1 (IL-1) structural pathway	-5.21088	-4.41836	2872,4214,5594,5606,6416,6885	MKNK2,MAP3K1,MAPK1,MAP2K3,MAP2K4,MAP3K7	6/49
11_Summary	WikiPathways	WP23	B cell receptor signaling pathway	-11.1605	-9.36211	815,867,1380,1871,2549,3608,4208,4773,4775,5295,5594,6885,10892,868,6655,10125,29851,11006,801,1605,3592	CAMK2A,CBL,CR2,E2F3,GAB1,ILF2,MEF2C,NFATC2,NFATC3,PIK3R1,MAPK1,MAP3K7,MALT1,CBLB,SOS2,RASGRP1,ICOS,LILRB4,CALM1,DAG1,IL12A	21/-
11_Member	WikiPathways	WP23	B cell receptor signaling pathway	-11.1605	-9.36211	815,867,1380,1871,2549,3608,4208,4773,4775,5295,5594,6885,10892	CAMK2A,CBL,CR2,E2F3,GAB1,ILF2,MEF2C,NFATC2,NFATC3,PIK3R1,MAPK1,MAP3K7,MALT1	13/97
11_Member	WikiPathways	WP3863	T-cell antigen receptor (TCR) pathway during Staphylococcus aureus infection	-5.74921	-4.8779	801,867,1605,4773,6885,10892,29851	CALM1,CBL,DAG1,NFATC2,MAP3K7,MALT1,ICOS	7/62
13_Summary	WikiPathways	WP1591	Heart development	-10.7994	-9.03878	659,1499,4086,4208,4773,4775,5308,5594,6909,6910,6281,7099,79660,83595,286046	BMPR2,CTNNB1,SMAD1,MEF2C,NFATC2,NFATC3,PITX2,MAPK1,TBX2,TBX5,S100A10,TLR4,PPP1R3B,SOX7,XKR6	15/-
13_Member	WikiPathways	WP1591	Heart development	-10.7994	-9.03878	659,1499,4086,4208,4773,4775,5308,5594,6909,6910	BMPR2,CTNNB1,SMAD1,MEF2C,NFATC2,NFATC3,PITX2,MAPK1,TBX2,TBX5	10/47
13_Member	WikiPathways	WP5346	8p23.1 copy number variation syndrome	-7.43687	-6.25984	1499,5594,6281,6910,7099,79660,83595,286046	CTNNB1,MAPK1,S100A10,TBX5,TLR4,PPP1R3B,SOX7,XKR6	8/54
14_Summary	WikiPathways	WP2882	Nuclear receptors meta-pathway	-10.6959	-8.95306	2194,2730,3082,3592,5142,5465,6364,6667,6774,7042,7128,8202,10252,10499,10728,29103,84002,89795,121512,347902	FASN,GCLM,HGF,IL12A,PDE4B,PPARA,CCL20,SP1,STAT3,TGFB2,TNFAIP3,NCOA3,SPRY1,NCOA2,PTGES3,DNAJC15,B3GNT5,NAV3,FGD4,AMIGO2	20/-
14_Member	WikiPathways	WP2882	Nuclear receptors meta-pathway	-10.6959	-8.95306	2194,2730,3082,3592,5142,5465,6364,6667,6774,7042,7128,8202,10252,10499,10728,29103,84002,89795,121512,347902	FASN,GCLM,HGF,IL12A,PDE4B,PPARA,CCL20,SP1,STAT3,TGFB2,TNFAIP3,NCOA3,SPRY1,NCOA2,PTGES3,DNAJC15,B3GNT5,NAV3,FGD4,AMIGO2	20/314
14_Member	WikiPathways	WP2880	Glucocorticoid receptor pathway	-8.9968	-7.4903	5142,6364,7128,10252,10728,29103,84002,89795,121512,347902	PDE4B,CCL20,TNFAIP3,SPRY1,PTGES3,DNAJC15,B3GNT5,NAV3,FGD4,AMIGO2	10/70
15_Member	WikiPathways	WP5083	Neuroinflammation and glutamatergic signaling	-9.12751	-7.54299	801,815,2891,2911,2915,3570,3592,5160,5501,5594,6774,7042,27185	CALM1,CAMK2A,GRIA2,GRM1,GRM5,IL6R,IL12A,PDHA1,PPP1CC,MAPK1,STAT3,TGFB2,DISC1	13/140
15_Member	WikiPathways	WP2636	Common pathways underlying drug addiction	-8.42844	-7.02001	801,815,2891,2911,2915,5501,5502,5594	CALM1,CAMK2A,GRIA2,GRM1,GRM5,PPP1CC,PPP1R1A,MAPK1	8/41
15_Member	WikiPathways	WP4875	Disruption of postsynaptic signaling by CNV	-7.71034	-6.47315	815,2911,5594,7532,9229,9369,57502	CAMK2A,GRM1,MAPK1,YWHAG,DLGAP1,NRXN3,NLGN4X	7/33
15_Member	WikiPathways	WP5231	Hippocampal synaptogenesis and neurogenesis	-5.33748	-4.52299	801,815,1734,5594,9369	CALM1,CAMK2A,DIO2,MAPK1,NRXN3	5/27
17_Summary	WikiPathways	WP2038	Microtubule cytoskeleton regulation	-9.42541	-7.78973	1073,2776,4131,6249,6774,7074,7204,10420,22919	CFL2,GNAQ,MAP1B,CLIP1,STAT3,TIAM1,TRIO,TESK2,MAPRE1	9/-
17_Member	WikiPathways	WP2038	Microtubule cytoskeleton regulation	-9.42541	-7.78973	1073,2776,4131,6249,6774,7074,7204,10420,22919	CFL2,GNAQ,MAP1B,CLIP1,STAT3,TIAM1,TRIO,TESK2,MAPRE1	9/46
18_Member	WikiPathways	WP4787	Osteoblast differentiation and related diseases	-8.88341	-7.3958	182,659,1499,2246,3516,4086,4090,5295,5581,5583,5594,8817	JAG1,BMPR2,CTNNB1,FGF1,RBPJ,SMAD1,SMAD5,PIK3R1,PRKCE,PRKCH,MAPK1,FGF18	12/119
18_Member	WikiPathways	WP3931	Embryonic stem cell pluripotency pathways	-7.86888	-6.5924	659,1499,2246,2549,3977,4086,4090,5594,5606,6774,8817	BMPR2,CTNNB1,FGF1,GAB1,LIFR,SMAD1,SMAD5,MAPK1,MAP2K3,STAT3,FGF18	11/117
18_Member	WikiPathways	WP5353	A network map of Macrophage-stimulating protein (MSP) signaling	-7.12746	-5.9892	1282,1499,2549,4086,4090,5295,5594,7157,27250	COL4A1,CTNNB1,GAB1,SMAD1,SMAD5,PIK3R1,MAPK1,TP53,PDCD4	9/82
18_Member	WikiPathways	WP2895	Differentiation of white and brown adipocyte	-7.02693	-5.91549	1054,3225,4086,4090,9370,133522	CEBPG,HOXC9,SMAD1,SMAD5,ADIPOQ,PPARGC1B	6/25
18_Member	WikiPathways	WP3876	BMP2-WNT4-FOXO1 pathway in primary endometrial stromal cell differentiation	-5.30865	-4.50027	1499,4086,4090,10018	CTNNB1,SMAD1,SMAD5,BCL2L11	4/13
18_Member	WikiPathways	WP5094	Orexin receptor pathway	-4.68554	-3.95802	1734,2776,2891,4086,4090,5295,5581,5594,6774,9370	DIO2,GNAQ,GRIA2,SMAD1,SMAD5,PIK3R1,PRKCE,MAPK1,STAT3,ADIPOQ	10/201
18_Member	WikiPathways	WP4331	Neovascularisation processes	-4.63817	-3.91565	182,4086,4090,5594,7042	JAG1,SMAD1,SMAD5,MAPK1,TGFB2	5/37
18_Member	WikiPathways	WP3927	BMP signaling in eyelid development	-4.49998	-3.79849	4086,4090,4214,5308	SMAD1,SMAD5,MAP3K1,PITX2	4/20
19_Member	WikiPathways	WP4630	Measles virus infection	-8.21628	-6.86785	317,356,868,1021,1965,3592,5295,6774,6885,7099,7128,7157	APAF1,FASLG,CBLB,CDK6,EIF2S1,IL12A,PIK3R1,STAT3,MAP3K7,TLR4,TNFAIP3,TP53	12/136
19_Member	WikiPathways	WP4754	IL-18 signaling pathway	-6.49153	-5.49058	356,1499,4205,4879,5295,5594,6364,6667,6885,7078,7128,7157,7832,9370	FASLG,CTNNB1,MEF2A,NPPB,PIK3R1,MAPK1,CCL20,SP1,MAP3K7,TIMP3,TNFAIP3,TP53,BTG2,ADIPOQ	14/273
20_Summary	WikiPathways	WP35	G protein signaling pathways	-9.03941	-7.52183	801,2776,2781,5142,5144,5576,5581,5583,9472,9590,11215,481,490,815,2697,6547,7532,6667,3269,5295,5501,5606	CALM1,GNAQ,GNAZ,PDE4B,PDE4D,PRKAR2A,PRKCE,PRKCH,AKAP6,AKAP12,AKAP11,ATP1B1,ATP2B1,CAMK2A,GJA1,SLC8A3,YWHAG,SP1,HRH1,PIK3R1,PPP1CC,MAP2K3	22/-
20_Member	WikiPathways	WP35	G protein signaling pathways	-9.03941	-7.52183	801,2776,2781,5142,5144,5576,5581,5583,9472,9590,11215	CALM1,GNAQ,GNAZ,PDE4B,PDE4D,PRKAR2A,PRKCE,PRKCH,AKAP6,AKAP12,AKAP11	11/91
20_Member	WikiPathways	WP536	Calcium regulation in cardiac cells	-7.67042	-6.45387	481,490,801,815,2697,2776,2781,5576,5581,5583,6547,7532	ATP1B1,ATP2B1,CALM1,CAMK2A,GJA1,GNAQ,GNAZ,PRKAR2A,PRKCE,PRKCH,SLC8A3,YWHAG	12/152
20_Member	WikiPathways	WP289	Myometrial relaxation and contraction pathways	-6.57958	-5.56261	801,815,2697,2776,5142,5144,5576,5581,5583,6667,7532	CALM1,CAMK2A,GJA1,GNAQ,PDE4B,PDE4D,PRKAR2A,PRKCE,PRKCH,SP1,YWHAG	11/156

## Sheet: Summary for our study miR-21
Total	154
KEGG Pathways	64
Wiki Pathways	83
Oncogenic Signatures	7
We found 17 pathways related to our study and are given below
2_Member	WikiPathways	WP437	EGF/EGFR signaling pathway	CAMK2A,CBL,CBLB,ELK4,GAB1,GJA1,MEF2A,MEF2C,MAP3K1,PIK3R1,MAPK1,RASA1,RPS6KA2,SOS2,SP1,STAT3,NCOA3,SPRY2,MAP3K2,ITCH	20/162
8_Member	KEGG Pathway	hsa01521	EGFR tyrosine kinase inhibitor resistance	FOXO3,GAB1,HGF,IL6R,PIK3R1,MAPK1,SOS2,STAT3,BCL2L11,SHC3	10/79
8_Member	WikiPathways	WP4806	EGFR tyrosine kinase inhibitor resistance	FOXO3,GAB1,HGF,IL6R,PIK3R1,MAPK1,SOS2,STAT3,BCL2L11,SHC3	10/84
3_Member	WikiPathways	WP2261	Glioblastoma signaling pathways	CBL,CDK6,FOXO3,GAB1,MDM4,PIK3R1,PRKCH,MAPK1,MAP2K3,MAP2K4,TP53,TSC1,SPRY2	13/83
3_Member	KEGG Pathway	hsa05214	Glioma	CALM1,CAMK2A,CDK6,E2F3,PIK3R1,MAPK1,SOS2,TP53,SHC3	9/75
9_Member	WikiPathways	WP422	MAPK cascade	MAP3K1,MAPK1,MAP2K3,MAP2K4,SOS2,MAP3K2	6/33
1_Member	KEGG Pathway	hsa04010	MAPK signaling pathway	FASLG,CACNB4,DAXX,ELK4,FGF1,MKNK2,HGF,MEF2C,MAP3K1,MAP3K9,NFATC3,NTRK2,MAPK1,MAP2K3,RASA1,RASA2,RPS6KA2,MAP2K4,SOS2,STK3,MAP3K7,TGFB2,TP53,FGF18,RASGRP1,MAP3K2,RPS6KA6	27/301
1_Member	WikiPathways	WP382	MAPK signaling pathway	FASLG,CACNB4,DAXX,ELK4,FGF1,MKNK2,MEF2C,MAP3K1,NFATC3,NTRK2,MAPK1,MAP2K3,RASA1,RASA2,MAP2K4,SOS2,STK3,MAP3K7,TGFB2,TP53,FGF18,RASGRP1,MAP3K2	23/247
3_Member	KEGG Pathway	hsa05206	MicroRNAs in cancer	BMPR2,CDC25A,CDK6,E2F3,MDM4,PIK3R1,PRKCE,MAPK1,SOS2,SOX4,STAT3,TGFB2,TIMP3,TP53,BCL2L11,SPRY2,PDCD4	17/310
8_Member	WikiPathways	WP1544	MicroRNAs in cardiomyocyte hypertrophy	CALM1,CTNNB1,NPPB,PIK3R1,PRKG1,MAPK1,MAP2K3,MAP2K4,STAT3	9/104
2_Member	KEGG Pathway	hsa04150	mTOR signaling pathway	PIK3R1,MAPK1,RPS6KA2,CLIP1,SOS2,TSC1,RPS6KA6	7/156
9_Member	WikiPathways	WP400	p38 MAPK signaling pathway	DAXX,MAP3K1,MAP3K9,MAP2K4,MAP3K7,TGFB2,RIPK1	7/35
3_Summary	KEGG Pathway	hsa05200	Pathways in cancer	JAG1,AGTR1,APAF1,FASLG,CALM1,CAMK2A,CASP7,CBL,CDK6,COL4A1,CTNNB1,E2F3,FGF1,GNAQ,HGF,IL6R,IL12A,MSH2,PIK3R1,MAPK1,SOS2,SP1,STAT3,TGFB2,TP53,NCOA3,FGF18,BCL2L11,RASGRP1,APPL1,EML4,CTNNA3,FOXO3,GAB1,MDM4,PRKCH,MAP2K3,MAP2K4,TSC1,SPRY2,PPP1CC,TIAM1,TIMP3,TLR4,FRS2,PDCD4,NFATC2,NFATC3,TAP1,RIPK1,ZFP36L2,CDC25A,KIF5B,EIF2S1,PPARA,YWHAG,RBPJ,PKD1,NR2C2,SUZ12,CD80,MALT1,ICOS,CCL28,SHC3,BMPR2,PRKCE,SOX4,S…	76/-
3_Member	KEGG Pathway	hsa04151	PI3K-Akt signaling pathway	FASLG,CDK6,COL4A1,FGF1,FOXO3,HGF,IL6R,ITGB8,NTRK2,PIK3R1,MAPK1,SOS2,TLR4,TP53,TSC1,YWHAG,FGF18,BCL2L11	18/359
3_Member	WikiPathways	WP4172	PI3K-Akt signaling pathway	FASLG,CDK6,COL4A1,FGF1,FOXO3,HGF,IL6R,ITGB8,NTRK2,PIK3R1,MAPK1,SOS2,TLR4,TP53,TSC1,FGF18,BCL2L11	17/339
2_Member	WikiPathways	WP4223	Ras signaling	FASLG,CALM1,GAB1,NTRK2,PIK3R1,MAPK1,RASA1,RASA2,SOS2,TIAM1,RASAL2,RASGRP1,SHC3	13/184
2_Member	KEGG Pathway	hsa04014	Ras signaling pathway	FASLG,CALM1,FGF1,GAB1,HGF,NTRK2,PIK3R1,MAPK1,RASA1,RASA2,SOS2,TIAM1,FGF18,RASAL2,RASGRP1,SHC3	16/236
