# Supplementary material for: Autophagy-associated biomarkers ULK2, UVRAG, and miRNAs miR-21, miR-126, and miR-374: Prognostic significance in glioma patients
Source: PLoS One. 2024 Sep 30;19(9):e0311308. doi: 10.1371/journal.pone.0311308 (PMC11441661; doi:10.1371/journal.pone.0311308)
Supplement: S1 Data — (XLSX) [file pone.0311308.s007.xlsx]

## Sheet: Clinical and Genes,miRs data
S_No	Sample_No	HG_LG	Grade	B-Actin_ct1	B-Actin_ct2	B-Actin_Mean	Pi3k_ct1	Pi3k_ct2	Pi3k_Mean	∆ct_Pi3k	Pi3k_∆∆ct	Pi3k_2-(∆∆ct)	Pi3k_log(2-(∆∆ct))	PTEN_ct1	PTEN_ct2	PTEN_Mean	∆ct_PTEN	PTEN_∆∆ct	PTEN_2-(∆∆ct)	PTEN_log(2-(∆∆ct))	ULK1_ct1	ULK1_ct2	ULK1_Mean	∆ct_ULK1	ULK1_∆∆ct	ULK1_2-(∆∆ct)	ULK1_log(2-(∆∆ct))	ULK2_ct1	ULK2_ct2	ULK2_Mean	∆ct_ULK2	ULK2_∆∆ct	ULK2_2-(∆∆ct)	ULK2_log(2-(∆∆ct))	VPS34_ct1	VPS34_ct2	VPS34_Mean	∆ct_Vps34	VPS34_∆∆ct	VPS34_2-(∆∆ct)	VPS34_log(2-(∆∆ct))	mTOR_ct1	mTOR_ct2	mTOR_Mean	∆ct_mTOR	mTOR_∆∆ct	mTOR_2-(∆∆ct)	mTOR_log(2-(∆∆ct))	Beclin1_ct1
47	Glioma_01	High Garde	III	25.34	25.34	25.34	31.76	31.76	31.76	6.42	11.9317	0.000255983	-3.59179	0	0	0	-25.34	-0.659333	1.57935	0.198479	30.15	31.42	30.785	5.445	17.976	3.87869e-06	-5.41132	0	0	0	-25.34	-8.76267	434.336	2.63783	33.32	33.61	33.465	8.125	10.7827	0.000567667	-3.24591	31.1	31.32	31.21	5.87	12.602	0.00016085	-3.79358	32.36
1	Glioma_05	High Garde	IV	27.61	26.97	27.29	35.45	35.45	35.45	8.16	13.6717	7.66334e-05	-4.11558	0	0	0	-27.29	-2.60933	6.10222	0.785488	30.65	31.46	31.055	3.765	16.296	1.24284e-05	-4.90558	0	0	0	-27.29	-10.7127	1678.16	3.22483	34.28	34.91	34.595	7.305	9.96267	0.00100216	-2.99906	33.3	32.28	32.79	5.5	12.232	0.000207874	-3.6822	35.13
48	Glioma_07	High Garde	III	31.55	31.58	31.565	0	0	0	-31.565	-26.0533	6.96362e+07	7.84283	0	0	0	-31.565	-6.88433	118.138	2.07239	0	0	0	-31.565	-19.034	536791	5.7298	0	0	0	-31.565	-14.9877	32489.1	4.51174	0	0	0	-31.565	-28.9073	5.03471e+08	8.70197	0	0	0	-31.565	-24.833	2.98867e+07	7.47548	0
2	Glioma_09	High Garde	IV	32.2	31.28	31.74	0	0	0	-31.74	-26.2283	7.86167e+07	7.89552	0	0	0	-31.74	-7.05933	133.374	2.12507	0	0	0	-31.74	-19.209	606018	5.78249	32.63	32.63	32.63	0.89	17.4673	5.51834e-06	-5.25819	0	0	0	-31.74	-29.0823	5.68401e+08	8.75465	37.75	37.75	37.75	6.01	12.742	0.000145974	-3.83572	26.18
3	Glioma_11	High Garde	IV	29.05	29.07	29.06	38.66	38.66	38.66	9.6	15.1117	2.82446e-05	-4.54906	0	0	0	-29.06	-4.37933	20.8119	1.31831	36.7	36.7	36.7	7.64	20.171	8.47079e-07	-6.07208	0	0	0	-29.06	-12.4827	5723.44	3.75766	34.38	35.53	34.955	5.895	8.55267	0.00266312	-2.57461	0	0	0	-29.06	-22.328	5.26499e+06	6.7214	39.42
4	Glioma_12	High Garde	IV	19.41	19.48	19.445	26.35	26.12	26.235	6.79	12.3017	0.000198075	-3.70317	0	0	0	-19.445	5.23567	0.0265404	-1.57609	25.44	25.8	25.62	6.175	18.706	2.33848e-06	-5.63107	30.58	30.26	30.42	10.975	27.5523	5.08067e-09	-8.29408	30.17	29.65	29.91	10.465	13.1227	0.00011212	-3.95032	26.39	26.75	26.57	7.125	13.857	6.73949e-05	-4.17137	25.3
5	Glioma_15	High Garde	IV	19.42	19.31	19.365	26.29	26.09	26.19	6.825	12.3367	0.000193327	-3.71371	0	0	0	-19.365	5.31567	0.0251087	-1.60018	23.27	23.38	23.325	3.96	16.491	1.08571e-05	-4.96429	29.11	29.17	29.14	9.775	26.3523	1.16723e-08	-7.93284	25.47	25.6	25.535	6.17	8.82767	0.00220094	-2.65739	25.01	25.23	25.12	5.755	12.487	0.000174196	-3.75896	26.37
6	Glioma_16	High Garde	IV	25.82	25.64	25.73	34.85	34.25	34.55	8.82	14.3317	4.84996e-05	-4.31426	0	0	0	-25.73	-1.04933	2.06957	0.315881	0	0	0	-25.73	-13.199	9403.62	3.97329	0	0	0	-25.73	-9.15267	569.151	2.75523	36.67	34.94	35.805	10.075	12.7327	0.000146922	-3.83291	35.74	35.74	35.74	10.01	16.742	9.12338e-06	-5.03984	34.54
7	Glioma_18	High Garde	IV	32.1	33.37	32.735	0	0	0	-32.735	-27.2233	1.5669e+08	8.19504	39.66	39.66	39.66	6.925	31.6057	3.06018e-10	-9.51425	0	0	0	-32.735	-20.204	1.20784e+06	6.08201	0	0	0	-32.735	-16.1577	73104.2	4.86394	0	0	0	-32.735	-30.0773	1.13287e+09	9.05418	35.78	35.78	35.78	3.045	9.777	0.0011398	-2.94317	0
49	Glioma_22	High Garde	III	21.65	21.63	21.64	28.59	28.31	28.45	6.81	12.3217	0.000195348	-3.70919	0	0	0	-21.64	3.04067	0.121526	-0.915332	27.71	27.67	27.69	6.05	18.581	2.55013e-06	-5.59344	31.28	31.29	31.285	9.645	26.2223	1.27729e-08	-7.89371	29.78	29.52	29.65	8.01	10.6677	0.00061477	-3.21129	28.28	28.09	28.185	6.545	13.277	0.000100745	-3.99678	29.12
8	Glioma_24	High Garde	IV	16.84	16.84	16.84	24.02	24.2	24.11	7.27	12.7817	0.000142015	-3.84767	0	0	0	-16.84	7.84067	0.00436239	-2.36028	22.03	22.66	22.345	5.505	18.036	3.72069e-06	-5.42938	26.49	27.07	26.78	9.94	26.5173	1.04109e-08	-7.98251	25.73	25.62	25.675	8.835	11.4927	0.000347026	-3.45964	23.15	24.93	24.04	7.2	13.932	6.39809e-05	-4.19395	24.76
9	Glioma_25	High Garde	IV	18.92	18.93	18.925	35.43	33.68	34.555	15.63	21.1417	4.32239e-07	-6.36428	0	0	0	-18.925	5.75567	0.0185085	-1.73263	26.97	27.04	27.005	8.08	20.611	6.24411e-07	-6.20453	33.48	34.51	33.995	15.07	31.6473	2.97306e-10	-9.5268	31.97	31.88	31.925	13	15.6577	1.93452e-05	-4.71343	28.3	28.07	28.185	9.26	15.992	1.53436e-05	-4.81407	32.61
50	Glioma_28	High Garde	III	29.61	29.18	29.395	36.46	36.46	36.46	7.065	12.5767	0.000163699	-3.78595	0	0	0	-29.395	-4.71433	26.2516	1.41916	0	0	0	-29.395	-16.864	119281	5.07657	0	0	0	-29.395	-12.8177	7219.42	3.8585	36.46	36.46	36.46	7.065	9.72267	0.00118355	-2.92681	0	0	0	-29.395	-22.663	6.64114e+06	6.82224	36.18
10	Glioma_29	High Garde	IV	20.72	20.86	20.79	32.66	29.3	30.98	10.19	15.7017	1.87641e-05	-4.72667	31.75	31.75	31.75	10.96	35.6407	1.86677e-11	-10.7289	28.58	26.28	27.43	6.64	19.171	1.69416e-06	-5.77105	32.63	33.4	33.015	12.225	28.8023	2.13616e-09	-8.67037	37.9	39.35	38.625	17.835	20.4927	6.77786e-07	-6.16891	33.15	29.08	31.115	10.325	17.057	7.33384e-06	-5.13467	29.34
11	Glioma_30	High Garde	IV	24.86	25.19	25.025	34.54	33.18	33.86	8.835	14.3467	4.7998e-05	-4.31878	30.52	30.52	30.52	5.495	30.1757	8.24554e-10	-9.08378	33.81	32.04	32.925	7.9	20.431	7.07386e-07	-6.15034	34.97	34.97	34.97	9.945	26.5223	1.03749e-08	-7.98402	34.79	34.52	34.655	9.63	12.2877	0.000200006	-3.69896	32.34	31.58	31.96	6.935	13.667	7.68817e-05	-4.11418	34.97
12	Glioma_31	High Garde	IV	34.03	33.91	33.97	0	0	0	-33.97	-28.4583	3.68818e+08	8.56681	0	0	0	-33.97	-9.28933	625.703	2.79637	0	0	0	-33.97	-21.439	2.84303e+06	6.45378	34.34	34.34	34.34	0.37	16.9473	7.91306e-06	-5.10166	30.2	30.5	30.35	-3.62	-0.962333	1.94846	0.289691	32.48	32.48	32.48	-1.49	5.242	0.0264241	-1.578	39.61
13	Glioma_32	High Garde	IV	22.86	22.72	22.79	28.91	30.11	29.51	6.72	12.2317	0.000207922	-3.6821	0	0	0	-22.79	1.89067	0.269682	-0.569147	26.51	26.49	26.5	3.71	16.241	1.29114e-05	-4.88903	31.56	34.07	32.815	10.025	26.6023	9.81521e-09	-8.0081	29.26	29.4	29.33	6.54	9.19767	0.00170305	-2.76877	29.05	27.85	28.45	5.66	12.392	0.000186053	-3.73036	30.28
14	Glioma_38	High Garde	IV	28.44	27.98	28.21	33.73	33.73	33.73	5.52	11.0317	0.00047768	-3.32086	0	0	0	-28.21	-3.52933	11.5461	1.06244	0	0	0	-28.21	-15.679	52462.5	4.71985	0	0	0	-28.21	-11.6327	3175.28	3.50178	35.33	35.95	35.64	7.43	10.0877	0.000918988	-3.03669	34.67	33.76	34.215	6.005	12.737	0.000146481	-3.83422	37.6
15	Glioma_41	High Garde	IV	30.78	30.39	30.585	31.67	31.67	31.67	1.085	6.59667	0.0103325	-1.98579	0	0	0	-30.585	-5.90433	59.8937	1.77738	35.23	35.23	35.23	4.645	17.176	6.75319e-06	-5.17049	0	0	0	-30.585	-14.0077	16471.3	4.21673	37.76	37.5	37.63	7.045	9.70267	0.00120007	-2.92079	36.6	34.95	35.775	5.19	11.922	0.000257704	-3.58888	37.6
41	Glioma_44	High Garde	III	27.03	26.4	26.715	33.39	33.39	33.39	6.675	12.1867	0.00021451	-3.66855	0	0	0	-26.715	-2.03433	4.09633	0.612395	0	0	0	-26.715	-14.184	18612.7	4.26981	0	0	0	-26.715	-10.1377	1126.53	3.05174	35.82	35.82	35.82	9.105	11.7627	0.000287796	-3.54092	31.89	32.63	32.26	5.545	12.277	0.000201491	-3.69575	0
16	Glioma_45	High Garde	IV	27.02	29.01	28.015	35.28	35.28	35.28	7.265	12.7767	0.000142508	-3.84616	0	0	0	-28.015	-3.33433	10.0864	1.00373	33.88	34.76	34.32	6.305	18.836	2.13697e-06	-5.6702	28.05	28.05	28.05	0.035	16.6123	9.98135e-06	-5.00081	35.77	36.56	36.165	8.15	10.8077	0.000557915	-3.25343	34.63	33.53	34.08	6.065	12.797	0.000140514	-3.85228	33.2
17	Glioma_50	High Garde	IV	27.67	28.56	28.115	0	0	0	-28.115	-22.6033	6.37208e+06	6.80428	0	0	0	-28.115	-3.43433	10.8103	1.03384	0	0	0	-28.115	-15.584	49119.2	4.69125	0	0	0	-28.115	-11.5377	2972.92	3.47318	35.28	36.75	36.015	7.9	10.5577	0.000663477	-3.17817	33.95	33.95	33.95	5.835	12.567	0.0001648	-3.78304	30.48
18	Glioma_60	High Garde	IV	28.27	28.27	28.27	32.95	32.95	32.95	4.68	10.1917	0.000855072	-3.068	0	0	0	-28.27	-3.58933	12.0364	1.0805	0	0	0	-28.27	-15.739	54690.4	4.73791	21.34	27.78	24.56	-3.71	12.8673	0.000133828	-3.87345	25.27	27.36	26.315	-1.955	0.702667	0.614435	-0.211524	33.03	33.03	33.03	4.76	11.492	0.000347187	-3.45944	0
19	Glioma_62	High Garde	IV	28.96	28.14	28.55	0	0	0	-28.55	-23.0383	8.61449e+06	6.93523	0	0	0	-28.55	-3.86933	14.6145	1.16479	0	0	0	-28.55	-16.019	66404.8	4.8222	33.9	33.9	33.9	5.35	21.9273	2.50735e-07	-6.60079	17.54	16.08	16.81	-11.74	-9.08233	542.069	2.73405	33.56	33.56	33.56	5.01	11.742	0.000291948	-3.53469	0
20	Glioma_64	High Garde	IV	32.34	31.85	32.095	0	0	0	-32.095	-26.5833	1.0055e+08	8.00238	0	0	0	-32.095	-7.41433	170.583	2.23194	0	0	0	-32.095	-19.564	775088	5.88935	0	0	0	-32.095	-15.5177	46911.9	4.67128	0	0	0	-32.095	-29.4373	7.26976e+08	8.86152	28.61	28.79	28.7	-3.395	3.337	0.0989607	-1.00454	0
21	Glioma_66	High Garde	IV	26.55	28.29	27.42	0	0	0	-27.42	-21.9083	3.93609e+06	6.59507	0	0	0	-27.42	-2.73933	6.67762	0.824622	0	0	0	-27.42	-14.889	30341.4	4.48204	35.34	35.34	35.34	7.92	24.4973	4.22248e-08	-7.37443	35.24	35.24	35.24	7.82	10.4777	0.000701307	-3.15409	34.51	34.51	34.51	7.09	13.822	6.905e-05	-4.16084	36.09
22	Glioma_74	High Garde	IV	22.08	22.31	22.195	30.39	30.48	30.435	8.24	13.7517	7.24996e-05	-4.13966	0	0	0	-22.195	2.48567	0.178542	-0.74826	29.21	29.37	29.29	7.095	19.626	1.23591e-06	-5.90801	0	0	0	-22.195	-5.61767	49.1005	1.69109	31.21	31.37	31.29	9.095	11.7527	0.000289798	-3.53791	31.39	31.39	31.39	9.195	15.927	1.60507e-05	-4.7945	29.77
23	Glioma_77	High Garde	IV	23.65	23.75	23.7	33.92	30.62	32.27	8.57	14.0817	5.76761e-05	-4.239	0	0	0	-23.7	0.980667	0.506746	-0.29521	28.69	28.75	28.72	5.02	17.551	5.20742e-06	-5.28338	33.48	34.09	33.785	10.085	26.6623	9.41538e-09	-8.02616	30.77	31.07	30.92	7.22	9.87767	0.00106298	-2.97347	29.8	30.47	30.135	6.435	13.167	0.000108727	-3.96366	30.76
24	Glioma_80	High Garde	IV	20.18	20.09	20.135	26.86	26.83	26.845	6.71	12.2217	0.000209369	-3.67909	28.25	24.24	26.245	6.11	30.7907	5.38376e-10	-9.26891	24.66	24.48	24.57	4.435	16.966	7.81133e-06	-5.10727	32.2	32.58	32.39	12.255	28.8323	2.0922e-09	-8.6794	31.14	29.35	30.245	10.11	12.7677	0.0001434	-3.84345	28.46	28.46	28.46	8.325	15.057	2.93354e-05	-4.53261	27.34
25	Glioma_85	High Garde	IV	21.44	21.49	21.465	28.88	29.14	29.01	7.545	13.0567	0.000117369	-3.93045	0	0	0	-21.465	3.21567	0.107644	-0.968012	24.91	25.14	25.025	3.56	16.091	1.4326e-05	-4.84387	32.7	31.68	32.19	10.725	27.3023	6.04197e-09	-8.21882	36.55	36.55	36.55	15.085	17.7427	4.55958e-06	-5.34107	26.43	26.42	26.425	4.96	11.692	0.000302244	-3.51964	28.43
26	Glioma_86	High Garde	IV	22.7	22.43	22.565	29.85	30.17	30.01	7.445	12.9567	0.000125792	-3.90035	0	0	0	-22.565	2.11567	0.230739	-0.636879	26.33	26.33	26.33	3.765	16.296	1.24284e-05	-4.90558	32.35	32.31	32.33	9.765	26.3423	1.17535e-08	-7.92983	30.4	30.28	30.34	7.775	10.4327	0.000723526	-3.14055	27.44	27.62	27.53	4.965	11.697	0.000301198	-3.52115	29.28
27	Glioma_88	High Garde	IV	27.43	27.94	27.685	0	0	0	-27.685	-22.1733	4.72975e+06	6.67484	30.19	30.19	30.19	2.505	27.1857	6.55087e-09	-8.1837	33.95	33.95	33.95	6.265	18.796	2.19705e-06	-5.65816	29.61	29.61	29.61	1.925	18.5023	2.69304e-06	-5.56976	36.87	36.87	36.87	9.185	11.8427	0.000272271	-3.565	34.54	34.54	34.54	6.855	13.587	8.12654e-05	-4.09009	35.21
28	Glioma_89	High Garde	IV	18.36	18.04	18.2	23.88	24.09	23.985	5.785	11.2967	0.000397525	-3.40064	0	0	0	-18.2	6.48067	0.0111976	-1.95088	22.88	23.14	23.01	4.81	17.341	6.02336e-06	-5.22016	27.6	27.89	27.745	9.545	26.1223	1.36897e-08	-7.86361	25.64	29.98	27.81	9.61	12.2677	0.000202798	-3.69294	23.4	23.28	23.34	5.14	11.872	0.000266791	-3.57383	24.72
29	Glioma_93	High Garde	IV	20.8	20.83	20.815	27.79	27.44	27.615	6.8	12.3117	0.000196707	-3.70618	0	0	0	-20.815	3.86567	0.0685991	-1.16368	26.48	26.22	26.35	5.535	18.066	3.64412e-06	-5.43841	31.22	31.62	31.42	10.605	27.1823	6.56602e-09	-8.1827	29.52	29.63	29.575	8.76	11.4177	0.000365544	-3.43706	26.8	26.77	26.785	5.97	12.702	0.000150078	-3.82368	29.02
30	Glioma_99	High Garde	IV	19.34	19.77	19.555	29.34	29.25	29.295	9.74	15.2517	2.56325e-05	-4.59121	0	0	0	-19.555	5.12567	0.0286431	-1.54298	26.15	26.34	26.245	6.69	19.221	1.63645e-06	-5.7861	31.83	31.83	31.83	12.275	28.8523	2.06339e-09	-8.68542	30.84	29.54	30.19	10.635	13.2927	9.96572e-05	-4.00149	26.99	27	26.995	7.44	14.172	5.41755e-05	-4.2662	28.47
31	Glioma_02	Low Garde	II	19.64	19.57	19.605	25.79	25.83	25.81	6.205	11.7167	0.00029712	-3.52707	0	0	0	-19.605	5.07567	0.0296532	-1.52793	23.83	23.76	23.795	4.19	16.721	9.25715e-06	-5.03352	28.49	28.65	28.57	8.965	25.5423	2.0464e-08	-7.68901	27.33	26.98	27.155	7.55	10.2077	0.000845641	-3.07281	25.38	25.03	25.205	5.6	12.332	0.000193954	-3.7123	26.42
32	Glioma_03	Low Garde	II	33.43	35.03	34.23	0	0	0	-34.23	-28.7183	4.41652e+08	8.64508	0	0	0	-34.23	-9.54933	749.266	2.87464	0	0	0	-34.23	-21.699	3.40447e+06	6.53205	0	0	0	-34.23	-17.6527	206055	5.31398	0	0	0	-34.23	-31.5723	3.19315e+09	9.50422	0	0	0	-34.23	-27.498	1.8955e+08	8.27772	0
33	Glioma_08	Low Garde	II	35.21	33.31	34.26	0	0	0	-34.26	-28.7483	4.50932e+08	8.65411	0	0	0	-34.26	-9.57933	765.009	2.88367	36.91	36.91	36.91	2.65	15.181	2.69193e-05	-4.56994	0	0	0	-34.26	-17.6827	210384	5.32301	38.74	38.74	38.74	4.48	7.13767	0.00710147	-2.14865	0	0	0	-34.26	-27.528	1.93532e+08	8.28675	0
34	Glioma_14	Low Garde	II	19.34	19.32	19.33	26.65	26.47	26.56	7.23	12.7417	0.000146008	-3.83562	0	0	0	-19.33	5.35067	0.0245069	-1.61071	0	0	0	-19.33	-6.799	111.353	2.0467	28.96	29.22	29.09	9.76	26.3373	1.17943e-08	-7.92833	27.36	27.35	27.355	8.025	10.6827	0.000608411	-3.2158	25.9	26.07	25.985	6.655	13.387	9.33494e-05	-4.02989	27.08
35	Glioma_17	Low Garde	II	27.28	27.22	27.25	33.03	33.66	33.345	6.095	11.6067	0.00032066	-3.49395	0	0	0	-27.25	-2.56933	5.93535	0.773446	32.18	31.73	31.955	4.705	17.236	6.47809e-06	-5.18855	33.62	33.62	33.62	6.37	22.9473	1.23642e-07	-6.90784	32.8	32.09	32.445	5.195	7.85267	0.00432625	-2.36389	32.83	32.09	32.46	5.21	11.942	0.000254156	-3.5949	33.11
36	Glioma_19	Low Garde	II	26.37	26.42	26.395	35.66	35.66	35.66	9.265	14.7767	3.56271e-05	-4.44822	0	0	0	-26.395	-1.71433	3.28145	0.516066	34.54	34.54	34.54	8.145	20.676	5.96903e-07	-6.2241	0	0	0	-26.395	-9.81767	902.427	2.95541	37.84	37.51	37.675	11.28	13.9377	6.37301e-05	-4.19566	34.74	32.94	33.84	7.445	14.177	5.39881e-05	-4.2677	36.15
37	Glioma_26	Low Garde	II	20.76	20.76	20.76	27.8	28.17	27.985	7.225	12.7367	0.000146515	-3.83412	0	0	0	-20.76	3.92067	0.0660331	-1.18024	25.47	25.36	25.415	4.655	17.186	6.70654e-06	-5.1735	33.83	33.83	33.83	13.07	29.6473	1.18922e-09	-8.92474	28.79	28.85	28.82	8.06	10.7177	0.000593828	-3.22634	27.57	27.69	27.63	6.87	13.602	8.04248e-05	-4.09461	27.88
38	Glioma_27	Low Garde	II	29.38	29.61	29.495	0	0	0	-29.495	-23.9833	1.65845e+07	7.2197	0	0	0	-29.495	-4.81433	28.1358	1.44926	0	0	0	-29.495	-16.964	127842	5.10667	0	0	0	-29.495	-12.9177	7737.58	3.88861	0	0	0	-29.495	-26.8373	1.19906e+08	8.07884	0	0	0	-29.495	-22.763	7.1178e+06	6.85235	0
39	Glioma_34	Low Garde	II	23.03	22.99	23.01	29.92	30.2	30.06	7.05	12.5617	0.00016541	-3.78144	33.87	33.87	33.87	10.86	35.5407	2.00075e-11	-10.6988	28.18	27.89	28.035	5.025	17.556	5.1894e-06	-5.28488	0	0	0	-23.01	-6.43267	86.3825	1.93643	30.53	30.23	30.38	7.37	10.0277	0.000958013	-3.01863	30.09	30.09	30.09	7.08	13.812	6.95302e-05	-4.15783	30.45
40	Glioma_37	Low Garde	II	28.08	28.12	28.1	34.17	34.17	34.17	6.07	11.5817	0.000326265	-3.48643	0	0	0	-28.1	-3.41933	10.6985	1.02932	0	0	0	-28.1	-15.569	48611.2	4.68674	0	0	0	-28.1	-11.5227	2942.17	3.46867	35.76	35.76	35.76	7.66	10.3177	0.000783561	-3.10593	32.83	32.83	32.83	4.73	11.462	0.000354482	-3.45041	0
42	Glioma_46	Low Garde	II	28.31	28.14	28.225	35.78	34	34.89	6.665	12.1767	0.000216002	-3.66554	0	0	0	-28.225	-3.54433	11.6668	1.06695	0	0	0	-28.225	-15.694	53010.8	4.72436	0	0	0	-28.225	-11.6477	3208.46	3.5063	34.15	34.99	34.57	6.345	9.00267	0.00194952	-2.71007	36.37	35.49	35.93	7.705	14.437	4.50848e-05	-4.34597	35.47
43	Glioma_47	Low Garde	II	30.16	29.56	29.86	37.04	37.04	37.04	7.18	12.6917	0.000151157	-3.82057	0	0	0	-29.86	-5.17933	36.2355	1.55913	35.52	35.41	35.465	5.605	18.136	3.47152e-06	-5.45948	0	0	0	-29.86	-13.2827	9965.09	3.99848	38.34	37.53	37.935	8.075	10.7327	0.000587686	-3.23085	35.27	35.27	35.27	5.41	12.142	0.000221255	-3.65511	35.38
44	Glioma_52	Low Garde	II	28.4	26.59	27.495	0	0	0	-27.495	-21.9833	4.14613e+06	6.61764	0	0	0	-27.495	-2.81433	7.03394	0.847199	0	0	0	-27.495	-14.964	31960.4	4.50461	30.31	30.31	30.31	2.815	19.3923	1.4532e-06	-5.83767	33.38	33.38	33.38	5.885	8.54267	0.00268164	-2.5716	23.86	23.86	23.86	-3.635	3.097	0.116872	-0.93229	0
45	Glioma_63	Low Garde	II	28.45	28.64	28.545	35.87	35.9	35.885	7.34	12.8517	0.000135289	-3.86874	0	0	0	-28.545	-3.86433	14.564	1.16328	0	0	0	-28.545	-16.014	66175.1	4.82069	0	0	0	-28.545	-11.9677	4005.22	3.60263	0	0	0	-28.545	-25.8873	6.20674e+07	7.79286	0	0	0	-28.545	-21.813	3.6844e+06	6.56637	39.79
46	Glioma_65	Low Garde	II	27.45	27.59	27.52	0	0	0	-27.52	-22.0083	4.2186e+06	6.62517	0	0	0	-27.52	-2.83933	7.15689	0.854725	0	0	0	-27.52	-14.989	32519.1	4.51214	0	0	0	-27.52	-10.9427	1968.21	3.29407	0	0	0	-27.52	-24.8623	3.05006e+07	7.48431	0	0	0	-27.52	-20.788	1.81055e+06	6.25781	0
												High Garde	-0.982462						High Garde	-1.1719						High Garde	-1.52295						High Garde	-3.32691						High Garde	-1.73259						High Garde	-2.87905
										-5.51167		Low Garde	-0.473226				-24.6807		Low Garde	-0.0610518				-12.531		Low Garde	-0.322296				-16.5773		Low Garde	-0.235291				-2.65767		Low Garde	-0.534593				-6.732		Low Garde	-0.446987
[truncated: 143 more columns]
